# Supplementary material for: Cancer-associated fibroblasts shape early myeloid cell response to chemotherapy-induced immunogenic signals in next generation tumor organoid cultures
Source: J Immunother Cancer. 2024 Nov 4;12(11):e009494. doi: 10.1136/jitc-2024-009494 (PMC11535717; doi:10.1136/jitc-2024-009494)
Supplement: online supplemental table 1 [file jitc-12-11-s002.zip]

Archive with 6 entries (6 files):
- Supplementary Table 6.xlsx
- Supplementary Table 1.xlsx
- Supplementary Table 3.xlsx
- Supplementary Table 2.xlsx
- Supplementary Table 5.xlsx
- Supplementary Table 4.xlsx
