# Supplementary material for: Cancer-associated fibroblasts shape early myeloid cell response to chemotherapy-induced immunogenic signals in next generation tumor organoid cultures
Source: J Immunother Cancer. 2024 Nov 4;12(11):e009494. doi: 10.1136/jitc-2024-009494 (PMC11535717; doi:10.1136/jitc-2024-009494)
Supplement: online supplemental table 1 [file jitc-12-11-s002.zip › Supplementary Table 6.xlsx]

## Sheet: Sheet1
	Supplementary Table 6
	ENAS Medium
	Ingedient	Concentration	Manufacturer	Catalogue number
	Advanced DMAM/F12	basis	Thermo Fisher Scientific	12634028
	HEPES	10mM	Thermo Fisher Scientific	15630056
	GlutaMAX™	1X	Thermo Fisher Scientific	35050061
	B27 supplement	1/50 parts	Thermo Fisher Scientific	17504-001
	N2 supplement	1/100 parts	Thermo Fisher Scientific	17502001
	Nicotinamide	10mM	Sigma-Aldrich/Merck	N0636
	N-acetyl-cysteine	1mM	Sigma-Aldrich/Merck	A9165
	Noggin	100ng/mL	PeproTech EC	120-10C
	A8301	500nM	Sigma-Aldrich/Merck	SML0788
	SB202190	10 μM	Sigma-Aldrich/Merck	S7076
	Y-27632	10 μM	MedChemExpress	HY-10583
	Gastrin	10nM	Sigma-Aldrich/Merck	G9145
	epidermal growth factor	50 ng/mL	PeproTech EC	AF-100-15
