# Supplementary material for: Cancer-associated fibroblasts shape early myeloid cell response to chemotherapy-induced immunogenic signals in next generation tumor organoid cultures
Source: J Immunother Cancer. 2024 Nov 4;12(11):e009494. doi: 10.1136/jitc-2024-009494 (PMC11535717; doi:10.1136/jitc-2024-009494)
Supplement: online supplemental table 1 [file jitc-12-11-s002.zip › Supplementary Table 1.xlsx]

## Sheet: Sheet1
	Supplementary Table 1
	General
	Material (Supplier)
	OptiPro SFM (Gibco, Thermo Fisher Scientific Inc., Waltham, Massachusetts, USA, CatNo: 12309019)
	ATCC (Manasses, VA, USA)
	VACUETTE EDTA tubes (Greiner Bio-One International, Kremsmuenster, Upper Austria, AUT, CatNo: 455036)
	CellBanker-2 (ASMBIO, Abingdon, UK, CatNo: 11914)
	EasySep™ Direct Human Monocyte Isolation Kit (StemCell Technologies, Cambridge, MA, USA, CatNo: 19669)
	M-CSF (Thermo Fisher Scientific Inc., Waltham, Massachusetts, USA, CatNo: 14-8789-80)
	dispase (BD Bioscience, Bredford, MA, USA, CatNo: 354235)
	CellTiter-Glo® 3D (Promega, Fitchburg, WI, USA; CatNo: G9681)
	Varioskan LUX microplate reader (Thermo Fisher Scientific Inc., Waltham, Massachusetts, USA)
	Geltrex™ (Corning, Tewksbury MA, USA, CatNo: 354234)
	SuperFrost® Plus slides (VWR, Darmstadt, Germany, Cat.No: 631-0108)
	anti-Vimentin antibody (Abcam, Cambridge, UK, CatNo: ab92547)
	anti-CD45 antibody (Thermo Fisher Scientific Inc., Waltham, Massachusetts, USA, CatNo: 14-0459-82)
	anti-Pan-Keratin (Thermo Fisher Scientific Inc., Waltham, Massachusetts, USA, CatNo: 53-9003-82)
	Alexa Fluor™ 546 conjugated anti-Rabbit IgG (Thermo Fisher Scientific Inc., Waltham, Massachusetts, USA, CatNo: A-11035)
	Alexa Fluor™ 647 conjugated anti-Mouse IgG (Thermo Fisher Scientific Inc., Waltham, Massachusetts, USA, CatNo: A-21240)
	4',6-diamidino-2-phenylindole, dihydrochloride (DAPI; Thermo Fisher Scientific Inc., Waltham, Massachusetts, USA, CatNo: 62248)
	Fluoromount-G™ (Thermo Fisher Scientific Inc., Waltham, Massachusetts, USA, CatNo: 00-4958-02)
	LEGENDplex™ (Biolegend, San Diego, CA, USA)
	UltraComp eBeads compensation beads (Invitrogen, Thermo Fisher Scientific Inc., Waltham, Massachusetts, USA, CatNo: 01-2222-42)
	ENAS Medium
	Concentration in ENAS	Material (Supplier)
	Medium	Advanced DMEM/F12 (Gibco, Thermo Fisher Scientific Inc., Waltham, Massachusetts, USA, CatNo: 12634028)
	10mM	HEPES (Gibco, Thermo Fisher Scientific Inc., Waltham, Massachusetts, USA, CatNo: 15630056)
	1X	GlutaMAX™ (Gibco, Thermo Fisher Scientific Inc., Waltham, Massachusetts, USA, CatNo: 35050061)
	1/50 parts	B27 supplement (Gibco, Thermo Fisher Scientific Inc., Waltham, Massachusetts, USA, CatNo: 17504-001)
	1/100 parts	N2 supplement (Gibco, Thermo Fisher Scientific Inc., Waltham, Massachusetts, USA, CatNo: 17502001)
	10mM	Nicotinamide (Sigma-Aldrich/Merck, Darmstadt, Germany, CatNo: N0636)
	1mM	N-acetyl-cysteine (Sigma-Aldrich/Merck, Darmstadt, Germany, CatNo: A9165)
	100ng/mL	Noggin (PeproTech EC, London, UK, CatNo: 120-10C)
	500nM	A8301 (Sigma-Aldrich/Merck, Darmstadt, Germany, CatNo: SML0788)
	10μM	SB202190 (Sigma-Aldrich/Merck, Darmstadt, Germany, CatNo: S7076)
	10μM	Y-27632 (MedChemExpress, Monmouth Junction, NJ, USA, CatNo: HY-10583)
	10nM	Gastrin (Sigma-Aldrich/Merck, Darmstadt, Germany, CatNo: G9145)
	50ng/mL	epidermal growth factor (EGF; PeproTech EC, London, UK, CatNo: AF-100-15)
	Devices
	Device (Supplier)
	DxFlex flow cytometer (Beckman Coulter Inc., Brea, California, USA)
	Axiovert 40 CFL microscope, and the AxioCam ICC 3 (Zeiss, Göttingen, Germany)
	Vectra Polaris™ Automated Quantitative Pathology Imaging System (Akoya Bioscences, Menlo Park, CA, USA).
	Gallios G flow cytometer (Beckman Coulter Inc., Brea, California, USA)
	Prism (GraphPad Software, La Jolla, California, USA)
	Kaluza analysis (Becton Dickinson, Franklin Lakes, New Jersey, USA)
	Amnis ImageStreamXMark II (IFC; Luminex Corporation, Austin, Texas, USA)
	IDEAS software (IFC; Luminex Corporation, Austin, Texas, USA)
