# Supplementary material for: Cancer-associated fibroblasts shape early myeloid cell response to chemotherapy-induced immunogenic signals in next generation tumor organoid cultures
Source: J Immunother Cancer. 2024 Nov 4;12(11):e009494. doi: 10.1136/jitc-2024-009494 (PMC11535717; doi:10.1136/jitc-2024-009494)
Supplement: online supplemental table 1 [file jitc-12-11-s002.zip › Supplementary Table 3.xlsx]

## Sheet: Sample-specific values
Supplementary Table 3
	Before filtering	Filtering & Cutoffs									After filtering
Sample	Estimated number of cells before filter	Mitochondrial content filter			Number of genes vs UMIs filter			Doublet filter			Overall filtering rate (%)
		Mitochondrial content cut-off	Estimated number of cells after filter	Filtering rate (%)	Alpha value cut-off	Estimated number of cells after filter	Filtering rate (%)	Doublet score threshold	Estimated number of cells after filter	Filtering rate (%)
CAF_Mono_alone	5289	6.81	4960	6.22046	0.0002016	4955	0.100806	0.61296	4479	9.60646	15.3148
CAF_Mono_24h	9862	8.68	9505	3.61996	0.0001052	9479	0.27354	0.458	8179	13.7145	17.0655
CAF_Macro_alone	7431	8.53	7191	3.22971	0.000139	7170	0.292032	0.457	6475	9.69317	12.865
CAF_Macro_24h	12142	7.96	11808	2.75078	8.4e-05	11752	0.474255	0.44	10334	12.066	14.8905
Mock	5846	10.79	5516	5.64489	0.0001812	5475	0.743292	0.529	4933	9.89954	15.6175
I-OAV	1700	12.04	1553	8.64706	0.000643	1552	0.0643915	0.856	1458	6.0567	14.2353
5-FU+Oxali	3749	9.7	3426	8.61563	0.0002918	3422	0.116754	0.664	3137	8.32846	16.3244
