# Supplementary material for: Cancer-associated fibroblasts shape early myeloid cell response to chemotherapy-induced immunogenic signals in next generation tumor organoid cultures
Source: J Immunother Cancer. 2024 Nov 4;12(11):e009494. doi: 10.1136/jitc-2024-009494 (PMC11535717; doi:10.1136/jitc-2024-009494)
Supplement: online supplemental table 1 [file jitc-12-11-s002.zip › Supplementary Table 2.xlsx]

## Sheet: Flow Cytometry Panels
Supplementary Table 2
Flow Cytometry Panels
Panel	Target	Fluorophore	Staining Concentration	Clone	Manufacturer	Catalogue number
Macrophage Polarisation 1	CD206	Alexa Fluor™ 488	1.6 : 100	19.2	Thermo Fisher	53-2069-42
	CD163	PerCP-eFluor™ 710	2 : 100	eBioGHI/61 (GHI/61)	Thermo Fisher	46-1639-42
	4-1BBL	PE-Cy7	1.6 : 100	5F4	Biolegend	311512
	SIRPα	APC	1 : 100	15-414	Biolegend	372106
	CD45	Alexa Fluor™ 700	1 : 100	2D1	Biolegend	368514
	CD11b	APC-Cy7	1.6 : 100	M1/70	Biolegend	101226
	HLA-DR	Brilliant Violet 510™	1 : 100	L243	Biolegend	307646
	CD86	Brilliant Violet 650™	1.6 :100	IT2.2	Biolegend	305428
	PD-L1	Brilliant Violet 785™	1.6 :100	29E.2A3	Biolegend	329736
		Zombie Violet™	according to manufacturer		Biolegend	423114
Macrophage Polarisation 2	CD206	Alexa Fluor™ 488	1 : 100	19.2	Thermo Fisher	53-2069-42
	CD163	APC	1 : 100	GHI/61	Biolegend	333610
	CD86	PE	1 : 100	IT2.2	Biolegend	305406
	CD64	PerCP/Cyanine5.5	1 : 100	10.1	Biolegend	305024
	CD45	eFluor™ 450	0.8 : 100	HI30	Thermo Fisher	48-0459-42
	CD11b	APC-Cy7	0.8 : 100	M1/70	Biolegend	101226
	CD14	PE-Cy7	0.8 : 100	M5E2	Biolegend	301814
		Zombie Yellow™	according to manufacturer		Biolegend	423104
Phagocytosis	CD11b	APC-Cy7	1 : 100	M1/70	Biolegend	101226
	CD14	APC	1 : 100	61D3	Thermo Fisher	17-0149-42
		Zombie Violet™	according to manufacturer		Biolegend	423114
Sorting		DAPI	1 : 1000		Thermo Fisher	62248
Viral Quantification	CD11b	APC-Cy7	1 : 100	M1/70	Biolegend	101226
	CD90	Brilliant Violet 605™	1 : 100	5E10	Biolegend	328128
	EpCAM	Alexa Fluor™ 647	1 : 100	9C4	Biolegend	324212
		Zombie Violet™	according to manufacturer		Biolegend	423114
