# Supplementary material for: Cancer-associated fibroblasts shape early myeloid cell response to chemotherapy-induced immunogenic signals in next generation tumor organoid cultures
Source: J Immunother Cancer. 2024 Nov 4;12(11):e009494. doi: 10.1136/jitc-2024-009494 (PMC11535717; doi:10.1136/jitc-2024-009494)
Supplement: online supplemental table 1 [file jitc-12-11-s002.zip › Supplementary Table 5.xlsx]

## Sheet: Top50 DEG NK cells
p_val	logFC	pct_1	pct_2	p_val_adj	auc	gene_names	Gene
2.882e-295	0.1863	7.027	0.04468	7.031e-292	0.5349	SH2D1B	ENSG00000198574
3.051e-274	0.2183	8.649	0.1065	6.98e-271	0.5428	IKZF3	ENSG00000161405
1.3e-249	0.3116	12.7	0.3402	2.799e-246	0.562	P2RY8	ENSG00000182162
2.154e-232	0.2561	10.81	0.2543	4.38e-229	0.5529	PPP1R16B	ENSG00000101445
1.648e-231	0.105	4.324	0.01031	3.175e-228	0.5216	SCML4	ENSG00000146285
1.247e-205	0.2002	7.568	0.1237	2.282e-202	0.5373	ITK	ENSG00000113263
2.107e-197	0.2032	7.297	0.1203	3.672e-194	0.5359	KLRF1	ENSG00000150045
5.316e-196	0.1863	7.568	0.134	8.844e-193	0.5372	PRKCQ	ENSG00000065675
3.907e-194	0.1849	7.297	0.1237	6.217e-191	0.5359	BCL11B	ENSG00000127152
6.546e-186	0.1845	7.027	0.1203	9.983e-183	0.5346	LCK	ENSG00000182866
5.704e-182	0.1411	5.676	0.06874	8.351e-179	0.528	LINC00996	ENSG00000242258
2.306e-179	0.1739	6.486	0.1031	3.246e-176	0.5319	LINC00861	ENSG00000245164
2.239e-178	0.1404	5.405	0.06186	3.035e-175	0.5267	IL2RB	ENSG00000100385
2.798e-177	0.08235	3.243	0.006874	3.658e-174	0.5162	SH2D1A	ENSG00000183918
6.253e-176	0.1163	4.595	0.0378	7.892e-173	0.5228	KLRC2	ENSG00000205809
6.588e-176	0.1108	4.595	0.0378	8.038e-173	0.5228	KIT	ENSG00000157404
1.284e-173	0.1351	5.405	0.0653	1.516e-170	0.5267	MZB1	ENSG00000170476
1.458e-173	0.1354	5.946	0.08592	1.667e-170	0.5293	TESPA1	ENSG00000135426
1.338e-167	0.1418	6.216	0.1031	1.484e-164	0.5306	CD38	ENSG00000004468
8.983e-163	0.1911	7.568	0.1787	9.67e-160	0.537	NLRC3	ENSG00000167984
3.613e-161	0.09469	3.514	0.01718	3.778e-158	0.5175	KLRC3	ENSG00000205810
9.45e-155	0.0864	3.243	0.01375	9.608e-152	0.5161	PRF1	ENSG00000180644
4.176e-154	0.2679	10.54	0.4159	4.131e-151	0.5508	SLFN12L	ENSG00000205045
4.973e-153	0.3115	11.89	0.5464	4.79e-150	0.557	GIMAP7	ENSG00000179144
8.543e-146	0.3424	14.59	0.8936	8.018e-143	0.5691	RIPOR2	ENSG00000111913
1.395e-145	0.09345	3.784	0.03093	1.277e-142	0.5188	TMIGD2	ENSG00000167664
1.873e-140	0.2259	8.378	0.2784	1.672e-137	0.5406	SLA2	ENSG00000101082
1.028e-136	0.1749	6.486	0.1581	8.959e-134	0.5317	SH2D2A	ENSG00000027869
1.124e-136	0.1091	4.054	0.04468	9.564e-134	0.5201	TIGIT	ENSG00000181847
1.198e-132	0.06526	2.703	0.01031	9.963e-130	0.5135	ZNF831	ENSG00000124203
2.221e-127	0.1794	7.297	0.2303	1.806e-124	0.5354	NCALD	ENSG00000104490
2.668e-127	0.06071	2.432	0.006874	2.123e-124	0.5121	EOMES	ENSG00000163508
5.067e-123	0.07359	2.703	0.01375	3.946e-120	0.5134	AC010609.1	ENSG00000253980
5.186e-123	0.06387	2.703	0.01375	3.954e-120	0.5134	FAM30A	ENSG00000226777
2.378e-113	0.3355	10.54	0.5946	1.776e-110	0.55	LTB	ENSG00000227507
7e-109	0.1915	8.108	0.354	5.124e-106	0.5389	TRAF3IP3	ENSG00000009790
2.066e-106	0.06284	1.892	0.003437	1.483e-103	0.5094	XCL1	ENSG00000143184
1.226e-104	0.02709	1.622	0	8.628e-102	0.5081	FCRL5	ENSG00000143297
1.858e-103	0.07817	2.973	0.03093	1.283e-100	0.5147	LINC01871	ENSG00000235576
5.68e-101	0.1805	5.676	0.1753	3.85e-98	0.5276	GNLY	ENSG00000115523
2.891e-97	0.08722	3.784	0.06874	1.924e-94	0.5186	ZBP1	ENSG00000124256
3.395e-95	0.08563	2.703	0.02749	2.219e-92	0.5134	XCL2	ENSG00000143185
2.97e-94	-1.352	93.78	99.89	1.907e-91	0.1889	FTH1	ENSG00000167996
4.286e-94	0.07653	3.243	0.04811	2.705e-91	0.516	IL9R	ENSG00000124334
3.54e-92	0.0926	3.514	0.06186	2.196e-89	0.5173	KLRC1	ENSG00000134545
4.215e-92	0.05147	2.162	0.01375	2.571e-89	0.5107	FASLG	ENSG00000117560
1.697e-90	0.0797	3.243	0.05155	1.018e-87	0.516	SELL	ENSG00000188404
8.037e-90	-0.9251	9.73	73.57	4.744e-87	0.1996	NPC2	ENSG00000119655
2.543e-89	0.2511	9.459	0.6152	1.478e-86	0.5445	CD7	ENSG00000173762
6.057e-89	0.3801	14.86	1.533	3.464e-86	0.5676	STAT4	ENSG00000138378

## Sheet: Top50 DEG DC
p_val	logFC	pct_1	pct_2	p_val_adj	auc	gene_names	Gene
1.804e-284	1.434	56.79	1.831	2.201e-281	0.7795	CALCRL	ENSG00000064989
8.291e-281	0.1745	9.877	0.03403	9.789e-278	0.5492	SLAMF1	ENSG00000117090
4.572e-240	0.6665	29.63	0.5547	5.229e-237	0.6462	SLCO5A1	ENSG00000137571
1.086e-238	0.06001	3.704	0	1.205e-235	0.5185	CCL19	ENSG00000172724
3.045e-227	1.396	61.73	2.763	3.278e-224	0.8018	TRAF1	ENSG00000056558
6.427e-215	0.8042	39.51	1.147	6.721e-212	0.6936	PTGIR	ENSG00000160013
2.258e-211	1.264	55.56	2.403	2.296e-208	0.7721	RAMP1	ENSG00000132329
3.569e-210	0.2826	16.05	0.1701	3.531e-207	0.5795	BICDL1	ENSG00000135127
8.467e-185	2.605	82.72	6.575	8.155e-182	0.9059	BIRC3	ENSG00000023445
4.242e-177	1.063	49.38	2.249	3.981e-174	0.7406	LY75	ENSG00000054219
4.313e-172	1.707	76.54	5.826	3.946e-169	0.8703	HLA-DQB1	ENSG00000179344
2.549e-171	0.3999	22.22	0.4356	2.276e-168	0.609	P2RY8	ENSG00000182162
1.771e-163	2.194	72.84	5.486	1.544e-160	0.8508	CCL22	ENSG00000102962
8.19e-160	0.04585	2.469	0	6.813e-157	0.5123	AL449043.1	ENSG00000227917
8.19e-160	0.03462	2.469	0	6.813e-157	0.5123	AL161782.1	ENSG00000280366
8.082e-159	1.42	59.26	3.696	6.573e-156	0.7874	L3MBTL4	ENSG00000154655
6.723e-148	0.1928	11.11	0.1157	5.35e-145	0.555	TIFAB	ENSG00000255833
2.491e-146	1.308	55.56	3.495	1.94e-143	0.7684	ARAP2	ENSG00000047365
1.529e-143	0.06038	3.704	0.006806	1.166e-140	0.5185	URAD	ENSG00000183463
1.617e-141	0.7862	37.04	1.559	1.208e-138	0.6798	RGS1	ENSG00000090104
5.217e-136	2.131	75.31	7.422	3.819e-133	0.8665	TBC1D4	ENSG00000136111
6.16e-128	0.7649	41.98	2.161	4.421e-125	0.6994	CFP	ENSG00000126759
8.161e-128	0.3422	19.75	0.473	5.744e-125	0.5968	AP001021.3	ENSG00000266846
3.075e-126	2.261	85.19	10.09	2.123e-123	0.9049	CSF2RA	ENSG00000198223
8.9e-123	0.1657	9.877	0.1123	6.032e-120	0.5489	DLGAP2	ENSG00000198010
8.557e-122	0.745	39.51	2.038	5.694e-119	0.689	SPINT2	ENSG00000167642
1.13e-120	0.1308	8.642	0.08507	7.385e-118	0.5428	SPIB	ENSG00000269404
4.387e-119	1.056	49.38	3.355	2.817e-116	0.7367	NR4A3	ENSG00000119508
5.856e-117	1.138	54.32	4.124	3.695e-114	0.7585	BCL2	ENSG00000171791
5.843e-114	0.4245	23.46	0.7623	3.625e-111	0.6142	STX17-AS1	ENSG00000255145
6.257e-112	0.2802	14.81	0.2995	3.817e-109	0.5727	TPD52	ENSG00000076554
6.142e-111	0.3553	22.22	0.701	3.685e-108	0.6081	TNFRSF9	ENSG00000049249
6.407e-107	0.05478	2.469	0.003403	3.782e-104	0.5123	AC121764.1	ENSG00000242317
1.603e-106	2.498	83.95	12.29	9.311e-104	0.9043	HLA-DPA1	ENSG00000231389
4.264e-106	0.07715	4.938	0.02722	2.438e-103	0.5246	HLA-DOA	ENSG00000204252
1.272e-98	0.7329	35.8	2.093	7.16e-96	0.6715	CIITA	ENSG00000179583
8.205e-93	1.272	53.09	5.067	4.55e-90	0.7525	MIR155HG	ENSG00000234883
8.759e-92	0.1833	11.11	0.2042	4.785e-89	0.5546	AL162414.1	ENSG00000227531
6.183e-91	1.903	80.25	11.85	3.328e-88	0.8671	GPR183	ENSG00000169508
6.868e-91	1.483	67.9	8.756	3.643e-88	0.821	MAP3K14	ENSG00000006062
1.797e-90	0.2146	11.11	0.2076	9.397e-88	0.5546	KCNN1	ENSG00000105642
6.519e-86	0.7734	41.98	3.195	3.361e-83	0.6953	TMCC3	ENSG00000057704
2.645e-85	3.297	92.59	20.22	1.344e-82	0.9428	HLA-DRA	ENSG00000204287
1.546e-84	0.6131	34.57	2.253	7.751e-82	0.6639	TSPAN33	ENSG00000158457
1.259e-83	2.707	86.42	17.77	6.227e-81	0.9165	HLA-DPB1	ENSG00000223865
7.666e-83	0.5439	29.63	1.705	3.741e-80	0.6419	CD274	ENSG00000120217
9.259e-82	3.482	96.3	24.21	4.459e-79	0.9637	CD74	ENSG00000019582
7.038e-81	0.02125	1.235	0	2.628e-78	0.5062	AC119427.1	ENSG00000282221
7.038e-81	0.01825	1.235	0	2.628e-78	0.5062	AC007463.2	ENSG00000286857
7.038e-81	0.02065	1.235	0	2.628e-78	0.5062	LINC01819	ENSG00000231826
