# Supplementary material for: Cancer-associated fibroblasts shape early myeloid cell response to chemotherapy-induced immunogenic signals in next generation tumor organoid cultures
Source: J Immunother Cancer. 2024 Nov 4;12(11):e009494. doi: 10.1136/jitc-2024-009494 (PMC11535717; doi:10.1136/jitc-2024-009494)
Supplement: online supplemental table 1 [file jitc-12-11-s002.zip › Supplementary Table 4.xlsx]

## Sheet: Mono_24h vs Mono_alone
logFC	AveExpr	gene_names	Gene
14.29	3.687	PPBP	ENSG00000163736
10.65	6.26	CXCL5	ENSG00000163735
9.881	6.238	NRG1	ENSG00000157168
9.453	1.269	SERPINB10	ENSG00000242550
9.447	4.436	IL24	ENSG00000162892
8.414	2.335	AC109630.1	ENSG00000259269
8.211	7.924	SERPINB2	ENSG00000197632
8.028	0.5566	COL6A5	ENSG00000172752
7.946	2.837	F13A1	ENSG00000124491
7.88	0.4827	GBP5	ENSG00000154451
7.792	4.139	PKIB	ENSG00000135549
7.742	0.4137	AL355916.1	ENSG00000232774
7.716	4.649	CD93	ENSG00000125810
7.706	6.177	SLC16A10	ENSG00000112394
7.64	8.898	CCL2	ENSG00000108691
7.636	4.609	CCL7	ENSG00000108688
7.27	4.085	CDCP1	ENSG00000163814
7.127	0.1062	AC002480.2	ENSG00000232949
6.837	-0.03853	TMEM26	ENSG00000196932
6.813	-0.05097	AC097709.1	ENSG00000287037
6.761	-0.07651	PPP1R17	ENSG00000106341
6.656	3.571	EDNRB	ENSG00000136160
6.616	1.436	AL118508.1	ENSG00000230387
6.567	-0.1738	AC013652.2	ENSG00000259447
6.496	1.376	LINC01607	ENSG00000272138
6.482	4.176	STAC	ENSG00000144681
6.475	-0.2198	LINC00656	ENSG00000233746
6.376	-0.269	AC016583.2	ENSG00000287367
6.357	4.931	VCAN-AS1	ENSG00000249835
6.347	7.134	AC013652.1	ENSG00000259345
6.271	-0.3218	AL449403.2	ENSG00000275465
6.196	-0.3593	DNAH17-AS1	ENSG00000267432
6.196	-0.3593	KIR2DL4	ENSG00000189013
6.191	5.193	MAF	ENSG00000178573
6.157	-0.3788	ADORA3	ENSG00000282608
6.033	-0.4407	DDIT4-AS1	ENSG00000269926
6.033	-0.4407	AL355922.1	ENSG00000136315
5.989	-0.4625	SIGLEC12	ENSG00000254521
5.981	3.926	OLFML2B	ENSG00000162745
5.961	2.983	LILRA5	ENSG00000187116
5.953	1.841	LRRC31	ENSG00000114248
5.844	6.035	CXCL1	ENSG00000163739
5.802	3.836	THBD	ENSG00000178726
5.79	1.76	SLC22A18AS	ENSG00000254827
5.759	1.744	PRDM8	ENSG00000152784
5.748	-0.583	RNF152	ENSG00000176641
5.695	-0.6098	SENCR	ENSG00000254703
5.677	0.9661	AC012533.1	ENSG00000286763
5.658	3.279	CXCL6	ENSG00000124875
5.64	-0.6375	DIO2	ENSG00000211448
5.64	-0.6375	BDKRB1	ENSG00000100739
5.628	1.679	CALCRL	ENSG00000064989
5.621	0.938	AL360227.1	ENSG00000231046
5.601	0.9284	CLLU1OS	ENSG00000205057
5.576	2.79	LINC01303	ENSG00000250548
5.522	-0.6964	NSUN7	ENSG00000179299
5.513	2.107	SCAT1	ENSG00000267123
5.509	3.204	GPR34	ENSG00000171659
5.501	10.46	VCAN	ENSG00000038427
5.459	-0.7278	AL591518.1	ENSG00000284999
5.459	-0.7278	CH25H	ENSG00000138135
5.459	-0.7278	PTGIS	ENSG00000124212
5.45	2.075	AC139099.2	ENSG00000262898
5.433	6.028	PMP22	ENSG00000109099
5.431	2.066	TGM3	ENSG00000125780
5.367	7.381	RNASE1	ENSG00000129538
5.348	0.8017	SORCS2	ENSG00000184985
5.325	-0.7949	CLLU1	ENSG00000257127
5.325	-0.7949	HAS1	ENSG00000105509
5.284	4.229	PTGS2	ENSG00000073756
5.269	7.825	CXCL3	ENSG00000163734
5.252	-0.831	SEMA4C	ENSG00000168758
5.252	-0.831	LINC02656	ENSG00000212743
5.252	-0.831	SOCS2-AS1	ENSG00000246985
5.252	-0.831	AC138304.1	ENSG00000261029
5.231	3.551	CTTNBP2	ENSG00000077063
5.177	-0.869	GIMAP6	ENSG00000133561
5.177	-0.869	IL2RA	ENSG00000134460
5.161	3.03	PCED1B-AS1	ENSG00000247774
5.153	3.207	GNG2	ENSG00000186469
5.096	-0.9091	CD2	ENSG00000116824
5.069	0.662	AC036214.1	ENSG00000249328
5.051	2.528	CYP1A1	ENSG00000140465
5.029	2.964	AL121899.1	ENSG00000226644
5.029	1.379	ANG	ENSG00000214274
5.027	3.144	IL10	ENSG00000136634
5.025	2.756	BATF	ENSG00000156127
5.009	6.609	CXCL2	ENSG00000081041
4.921	-0.9966	AC007240.3	ENSG00000285872
4.921	-0.9966	B3GALNT1	ENSG00000169255
4.921	-0.9966	MMP10	ENSG00000166670
4.89	2.158	CCNE2	ENSG00000175305
4.825	0.5402	RBP1	ENSG00000114115
4.792	0.5235	CCL17	ENSG00000102970
4.784	3.69	LINC00243	ENSG00000214894
4.77	2.628	LIPN	ENSG00000204020
4.764	1.247	PF4	ENSG00000163737
4.764	1.247	AC061992.2	ENSG00000266970
4.761	3.678	ADGRE3	ENSG00000131355
4.734	2.997	ADAMTS6	ENSG00000049192
4.727	11.38	THBS1	ENSG00000137801
4.686	0.4707	KIR3DL2	ENSG00000240403
4.683	4.17	GPR160	ENSG00000173890
4.683	2.343	LINC02694	ENSG00000175779
4.664	6.61	MRC1	ENSG00000260314
4.655	2.571	CABLES1	ENSG00000134508
4.654	6.897	ARL4C	ENSG00000188042
4.588	1.159	AL121899.4	ENSG00000287561
4.566	2.526	TGFA	ENSG00000163235
4.54	1.135	TCHH	ENSG00000159450
4.532	0.3936	AC079753.2	ENSG00000287937
4.526	1.613	WDR17	ENSG00000150627
4.526	1.613	AC091114.1	ENSG00000253111
4.522	8.164	CTSL	ENSG00000135047
4.516	1.122	RNASE2	ENSG00000169385
4.491	3.036	FCMR	ENSG00000162894
4.491	0.373	AL133371.2	ENSG00000258810
4.448	0.3518	EDNRB-AS1	ENSG00000225579
4.44	4.189	LINC02345	ENSG00000259225
4.44	1.084	AASS	ENSG00000008311
4.436	1.568	CASP5	ENSG00000137757
4.413	1.071	SOCS2	ENSG00000120833
4.407	5.985	FAM13A	ENSG00000138640
4.404	1.915	AC008040.1	ENSG00000239219
4.404	0.33	SLC24A4	ENSG00000140090
4.399	2.83	AC003092.1	ENSG00000236453
4.396	2.2	KREMEN1	ENSG00000183762
4.387	1.058	LINC01852	ENSG00000236914
4.359	0.3074	AC025171.3	ENSG00000251131
4.338	2.959	MS4A6A	ENSG00000110077
4.313	0.2841	ACKR3	ENSG00000144476
4.292	3.081	TTTY10	ENSG00000229236
4.284	4.177	VNN 2.00	ENSG00000112303
4.277	3.539	LINC02798	ENSG00000227082
4.269	2.137	IQCD	ENSG00000166578
4.265	0.2601	CD1C	ENSG00000158481
4.265	0.2601	AC069023.1	ENSG00000235637
4.223	5.162	SOCS3	ENSG00000184557
4.215	1.458	AC092142.1	ENSG00000261235
4.215	0.9722	ADAMTS5	ENSG00000154736
4.193	1.447	TNFSF15	ENSG00000181634
4.184	3.764	ADAM8	ENSG00000151651
4.168	2.327	RHOH	ENSG00000168421
4.158	4.455	SYTL3	ENSG00000164674
4.148	1.424	AC011472.2	ENSG00000267174
4.131	2.309	AC004130.2	ENSG00000271133
4.121	0.9251	EGR3	ENSG00000179388
4.115	5.967	TMEM45B	ENSG00000151715
4.102	2.986	SLC7A8	ENSG00000092068
4.084	2.672	IL19	ENSG00000142224
4.082	4.923	CCDC170	ENSG00000120262
4.068	6.242	RNASE6	ENSG00000169413
4.055	2.029	AL163636.1	ENSG00000258451
4.055	0.155	AC025040.1	ENSG00000259188
4.055	0.155	AC025280.3	ENSG00000285848
4.047	4.121	IGFBP5	ENSG00000115461
4.039	4.585	ZNF704	ENSG00000164684
4.023	2.014	RNASE4	ENSG00000258818
3.998	3.751	TMEM158	ENSG00000249992
3.997	1.711	MIR210HG	ENSG00000247095
3.997	0.1261	AC087645.2	ENSG00000267737
3.997	0.1261	AL049651.1	ENSG00000230492
3.997	0.1261	AP001042.1	ENSG00000205622
3.991	2.786	FPR2	ENSG00000171049
3.96	5.742	DDIT4	ENSG00000168209
3.954	1.327	IL6	ENSG00000136244
3.951	2.606	AL451123.1	ENSG00000285103
3.937	0.09606	FGF14	ENSG00000102466
3.937	0.09606	AC037198.2	ENSG00000278621
3.912	0.8206	HMCN1	ENSG00000143341
3.906	3.854	DNAH17	ENSG00000187775
3.889	5.117	ITGB8	ENSG00000105855
3.887	2.393	AP001434.1	ENSG00000226012
3.887	5.986	MPHOSPH6	ENSG00000135698
3.882	4.098	ETV5	ENSG00000244405
3.874	0.8017	GIMAP7	ENSG00000179144
3.874	0.06469	FP700111.1	ENSG00000224363
3.857	2.995	AC100849.1	ENSG00000253557
3.835	0.7822	LINC00536	ENSG00000249917
3.835	0.7822	PTGES	ENSG00000148344
3.831	1.628	SLC22A18	ENSG00000110628
3.824	3.74	FSIP1	ENSG00000150667
3.822	2.361	C11orf96	ENSG00000187479
3.797	4.056	IL1A	ENSG00000115008
3.795	0.7621	GGT5	ENSG00000099998
3.794	6.077	KCNJ15	ENSG00000157551
3.766	2.126	AC007032.1	ENSG00000273320
3.754	0.7415	AC097713.1	ENSG00000228162
3.754	0.7415	ZNF503-AS2	ENSG00000237149
3.74	-0.002456	AC132153.1	ENSG00000285755
3.74	-0.002456	AC005083.1	ENSG00000233834
3.74	-0.002456	CFTR	ENSG00000001626
3.74	-0.002456	AC079209.1	ENSG00000253214
3.74	-0.002456	FZD2	ENSG00000180340
3.736	2.659	FCGR1A	ENSG00000150337
3.734	2.933	GPR82	ENSG00000171657
3.713	9.543	HIF1A	ENSG00000100644
3.704	6.246	AC037198.1	ENSG00000276107
3.699	1.2	LINC01891	ENSG00000231682
3.697	2.298	FGF13	ENSG00000129682
3.692	1.559	CEBPE	ENSG00000092067
3.688	6.175	SATB1-AS1	ENSG00000228956
3.668	-0.03853	TCAF2	ENSG00000170379
3.668	4.643	SLCO2B1	ENSG00000137491
3.668	-0.03853	LINC01482	ENSG00000267659
3.649	5.851	NAIP	ENSG00000249437
3.646	7.625	SIPA1L1	ENSG00000197555
3.633	4.989	AC023157.3	ENSG00000276900
3.633	2.06	AC004917.1	ENSG00000243797
3.632	4.734	AC006230.1	ENSG00000287778
3.622	0.6759	DDR1	ENSG00000204580
3.62	3.397	G0S2	ENSG00000123689
3.618	5.819	CD163L1	ENSG00000177675
3.598	2.042	ESR1	ENSG00000091831
3.592	1.508	TM4SF1	ENSG00000169908
3.592	1.508	KIAA1671	ENSG00000197077
3.592	-0.07651	HPGD	ENSG00000164120
3.592	-0.07651	SELENOP	ENSG00000250722
3.592	-0.07651	AC002480.1	ENSG00000232759
3.592	-0.07651	CLSTN3	ENSG00000139182
3.592	-0.07651	AC010173.1	ENSG00000258101
3.586	5.928	PDK4	ENSG00000004799
3.576	0.6526	LINC01226	ENSG00000284543
3.573	5.248	SLC4A8	ENSG00000050438
3.569	1.135	ADAMTS14	ENSG00000138316
3.561	2.024	LINC02391	ENSG00000277851
3.555	3.45	GCNT1	ENSG00000187210
3.536	2.834	LINC01344	ENSG00000228918
3.52	7.667	MOB3B	ENSG00000120162
3.517	4.84	TMCC3	ENSG00000057704
3.511	1.468	FCGR1B	ENSG00000198019
3.511	1.468	VNN 3.00	ENSG00000093134
3.511	-0.1166	AC107031.1	ENSG00000271065
3.511	-0.1166	CNGB1	ENSG00000070729
3.508	2.941	PAPPA	ENSG00000182752
3.507	5.285	PLAU	ENSG00000122861
3.505	3.581	S100Z	ENSG00000171643
3.5	2.685	VAV3-AS1	ENSG00000230489
3.5	1.1	MYO7A	ENSG00000137474
3.5	3.422	MET	ENSG00000105976
3.496	3.5	DSC2	ENSG00000134755
3.484	3.039	TMEM71	ENSG00000165071
3.484	1.454	AP005329.2	ENSG00000265399
3.478	0.6037	HEY1	ENSG00000164683
3.474	3.035	HCG20	ENSG00000228022
3.462	3.132	NIPAL1	ENSG00000163293
3.462	3.132	PF4V1	ENSG00000109272
3.461	2.18	NR4A1	ENSG00000123358
3.455	1.44	LINC02649	ENSG00000215244
3.444	6.777	ATP8B4	ENSG00000104043
3.437	6.972	CREM	ENSG00000095794
3.427	1.426	LINC01725	ENSG00000233008
3.427	2.78	C1RL	ENSG00000139178
3.427	2.9	ABCG1	ENSG00000160179
3.427	1.715	POU6F1	ENSG00000184271
3.427	-0.159	LINC01948	ENSG00000248727
3.427	-0.159	SPATA24	ENSG00000170469
3.427	-0.159	AC055854.1	ENSG00000253125
3.427	0.5779	CT70	ENSG00000230013
3.427	-0.159	CDH11	ENSG00000140937
3.427	-0.159	ANKRD29	ENSG00000154065
3.413	3.535	RBP7	ENSG00000162444
3.389	1.044	AC016957.2	ENSG00000276136
3.376	3.959	CRISPLD2	ENSG00000103196
3.376	3.44	STEAP1B	ENSG00000105889
3.367	1.396	AF064858.1	ENSG00000235888
3.336	1.381	AC144521.1	ENSG00000272477
3.336	-0.2041	CEACAM21	ENSG00000007129
3.331	3.418	IL1RL2	ENSG00000115598
3.326	3.335	STAT4	ENSG00000138378
3.318	0.5235	PRRX2	ENSG00000167157
3.315	3.485	SMPDL3A	ENSG00000172594
3.309	1.005	APBB1	ENSG00000166313
3.296	2.583	CDKN1C	ENSG00000129757
3.294	2.945	COL8A1	ENSG00000144810
3.273	1.349	AL162231.2	ENSG00000230074
3.26	0.4946	ACSM4	ENSG00000215009
3.26	0.4946	CD209	ENSG00000090659
3.256	3.125	AC005050.3	ENSG00000286076
3.24	-0.2522	GALNT15	ENSG00000131386
3.24	-0.2522	AC100849.2	ENSG00000254242
3.24	-0.2522	C1RL-AS1	ENSG00000205885
3.24	-0.2522	OBI1-AS1	ENSG00000234377
3.24	-0.2522	TKTL1	ENSG00000007350
3.233	7.233	MEIKIN	ENSG00000239642
3.23	5.396	AC107068.2	ENSG00000282917
3.223	4.263	IL7R	ENSG00000168685
3.186	4.511	SLC16A7	ENSG00000118596
3.182	2.526	CRLF2	ENSG00000205755
3.172	5.405	C3AR1	ENSG00000171860
3.159	2.98	PIK3CG	ENSG00000105851
3.151	6.418	CARD16	ENSG00000204397
3.137	1.281	CYFIP2	ENSG00000055163
3.137	0.9186	CCL20	ENSG00000115009
3.094	1.996	TRPM3	ENSG00000083067
3.09	0.8953	FAM72A	ENSG00000196550
3.09	0.8953	STX17-AS1	ENSG00000255145
3.09	7.412	NFXL1	ENSG00000170448
3.071	0.4004	FCER1A	ENSG00000179639
3.066	2.599	PCED1B	ENSG00000179715
3.064	1.245	MXRA8	ENSG00000162576
3.061	6.363	HIF1A-AS3	ENSG00000258667
3.05	8.386	VMO1	ENSG00000182853
3.047	1.526	BATF3	ENSG00000123685
3.042	2.456	TNFSF12	ENSG00000239697
3.039	5.428	AC007384.1	ENSG00000237513
3.036	3.105	SLC22A16	ENSG00000004809
3.036	2.584	AC107068.1	ENSG00000259959
3.032	4.535	SEMA4B	ENSG00000185033
3.027	4.36	SEMA4D	ENSG00000187764
3.024	5.706	CORIN	ENSG00000145244
3.022	2.912	LINC02728	ENSG00000251323
3.021	4.282	GALNT6	ENSG00000139629
3.015	1.51	PRKCA-AS1	ENSG00000264630
3.015	3.095	TMIGD3	ENSG00000121933
3.014	2.298	DRAIC	ENSG00000245750
3.005	3.718	RAB3D	ENSG00000105514
2.999	2.129	AL591506.1	ENSG00000286536
2.994	8.603	MXD1	ENSG00000059728
2.99	2.562	KDM7A-DT	ENSG00000260231
2.989	7.112	HS3ST1	ENSG00000002587
2.989	2.681	DHRS3	ENSG00000162496
2.988	3.463	MYOM1	ENSG00000101605
2.979	1.939	AC138207.4	ENSG00000264456
2.979	1.939	PEX11G	ENSG00000104883
2.962	5.995	UCP2	ENSG00000175567
2.961	2.978	EVC2	ENSG00000173040
2.955	1.927	CISH	ENSG00000114737
2.954	3.377	EVC	ENSG00000072840
2.947	1.186	LINC02397	ENSG00000205056
2.944	4.424	B3GNTL1	ENSG00000175711
2.941	2.406	FAM20A	ENSG00000108950
2.941	0.8206	NIM1K	ENSG00000177453
2.941	0.8206	DLGAP1-AS2	ENSG00000262001
2.934	6.354	IL1RAP	ENSG00000196083
2.932	7.538	MERTK	ENSG00000153208
2.931	0.33	LPP-AS2	ENSG00000270959
2.931	0.33	POPDC3	ENSG00000132429
2.931	0.33	TMEM132A	ENSG00000006118
2.931	0.33	AL512506.1	ENSG00000274001
2.931	0.33	FAM124A	ENSG00000150510
2.927	3.889	MAPK13	ENSG00000156711
2.917	1.461	ECM1	ENSG00000143369
2.914	3.492	NR4A3	ENSG00000119508
2.912	5.621	CASP1	ENSG00000137752
2.906	6.484	MMP19	ENSG00000123342
2.902	6.752	IVNS1ABP	ENSG00000116679
2.899	2.24	RBKS	ENSG00000171174
2.89	7.863	CD163	ENSG00000177575
2.889	5.064	ARMC9	ENSG00000135931
2.879	3.913	CYSLTR1	ENSG00000173198
2.871	5.615	PRKCH	ENSG00000027075
2.863	1.144	AC009005.1	ENSG00000267751
2.855	0.292	ITGB5-AS1	ENSG00000244286
2.855	0.292	TMEM44	ENSG00000145014
2.855	0.292	SMAD9	ENSG00000120693
2.855	0.292	BDKRB2	ENSG00000168398
2.832	0.7662	AC067930.8	ENSG00000287576
2.832	0.7662	NAGS	ENSG00000161653
2.832	0.7662	BEX1	ENSG00000133169
2.822	2.041	AC002451.1	ENSG00000231170
2.814	2.904	DLGAP1	ENSG00000170579
2.812	5.28	GNG11	ENSG00000127920
2.809	5.399	RASGRP3	ENSG00000152689
2.798	2.029	RPARP-AS1	ENSG00000269609
2.796	2.189	RORA	ENSG00000069667
2.794	2.332	CD200R1	ENSG00000163606
2.792	2.462	FERMT2	ENSG00000073712
2.792	2.462	MEFV	ENSG00000103313
2.785	3.221	HACD4	ENSG00000188921
2.774	1.837	LAMB3	ENSG00000196878
2.774	0.2519	PARP15	ENSG00000173200
2.774	4.941	AC106865.2	ENSG00000287216
2.774	1.1	MYBL1	ENSG00000185697
2.774	0.7373	DCHS1	ENSG00000166341
2.757	3.476	LINC02422	ENSG00000255760
2.756	9.317	IER3	ENSG00000137331
2.751	3.646	LINC02432	ENSG00000248810
2.742	1.614	GDPD1	ENSG00000153982
2.742	3.199	AC090204.1	ENSG00000247134
2.74	3.528	TNFRSF11A	ENSG00000141655
2.736	1.37	FZD3	ENSG00000104290
2.736	5.458	DCN	ENSG00000011465
2.734	9.258	SAMSN1	ENSG00000155307
2.728	1.077	STX1A	ENSG00000106089
2.728	1.077	LINC00649	ENSG00000237945
2.727	4.21	F11R	ENSG00000158769
2.716	2.759	ADPRH	ENSG00000144843
2.71	1.598	LY86-AS1	ENSG00000216863
2.708	2.145	SELPLG	ENSG00000110876
2.707	2.54	LTB4R	ENSG00000213903
2.699	6.603	C1orf162	ENSG00000143110
2.699	6.396	CD86	ENSG00000114013
2.697	1.351	AC022217.2	ENSG00000253295
2.69	0.2094	IL27	ENSG00000197272
2.68	1.053	HIF1A-AS1	ENSG00000258777
2.68	1.053	HOXB-AS1	ENSG00000230148
2.677	3.714	SMOX	ENSG00000088826
2.675	8.353	CD300E	ENSG00000186407
2.657	1.331	AL034417.2	ENSG00000238290
2.652	0.6759	SMPDL3B	ENSG00000130768
2.652	0.6759	STK32B	ENSG00000152953
2.652	0.6759	RARRES2	ENSG00000106538
2.648	3.225	ODF2L	ENSG00000122417
2.642	1.564	IER3-AS1	ENSG00000272273
2.64	2.721	MFSD13A	ENSG00000138111
2.64	6.503	CEBPD	ENSG00000221869
2.639	5.857	FLRT2	ENSG00000185070
2.636	3.416	PPP1R3B	ENSG00000173281
2.631	4.777	ARHGAP9	ENSG00000123329
2.63	1.028	AC093827.4	ENSG00000284968
2.621	5.848	SATB1	ENSG00000182568
2.62	2.807	FCGR2B	ENSG00000072694
2.616	1.31	LINC02698	ENSG00000256717
2.614	5.05	GK5	ENSG00000175066
2.614	3.465	AC008875.3	ENSG00000287263
2.614	2.098	AC090921.1	ENSG00000214803
2.609	6.856	MB21D2	ENSG00000180611
2.607	4.036	SPINT2	ENSG00000167642
2.599	0.1643	GSTA4	ENSG00000170899
2.599	0.1643	OLFML1	ENSG00000183801
2.599	0.1643	TCEAL7	ENSG00000182916
2.595	6.866	METRNL	ENSG00000176845
2.594	1.927	EPGN	ENSG00000182585
2.588	5.429	EIF1AY	ENSG00000198692
2.586	0.6431	TSPAN16	ENSG00000130167
2.586	0.6431	MEIS3	ENSG00000105419
2.58	8.45	SPRED1	ENSG00000166068
2.579	1.002	MORN3	ENSG00000139714
2.579	1.002	AC233723.1	ENSG00000262165
2.574	1.289	AL442128.2	ENSG00000277767
2.573	7.343	MAML3	ENSG00000196782
2.572	6.512	NCF4	ENSG00000100365
2.57	1.528	CST7	ENSG00000077984
2.57	3.185	TGM2	ENSG00000198959
2.569	3.253	VENTX	ENSG00000151650
2.562	2.467	HIST1H2BN	ENSG00000233822
2.556	3.654	ADAMTSL4	ENSG00000143382
2.554	4.853	LMO2	ENSG00000135363
2.553	8.868	AIF1	ENSG00000204472
2.548	3.748	MSRB2	ENSG00000148450
2.548	3.748	TMEM135	ENSG00000166575
2.54	3.695	LY6K	ENSG00000160886
2.539	5.689	CHST15	ENSG00000182022
2.533	1.51	BANK1	ENSG00000153064
2.533	1.51	ACVRL1	ENSG00000139567
2.533	6.305	AC025164.1	ENSG00000245904
2.53	1.267	CRMP1	ENSG00000072832
2.529	4.377	AUTS2	ENSG00000158321
2.529	2.761	SMAGP	ENSG00000170545
2.528	3.479	C21orf91	ENSG00000154642
2.526	4.7	ST6GALNAC3	ENSG00000184005
2.525	0.9752	AC016700.3	ENSG00000233060
2.525	0.9752	AL022097.1	ENSG00000270174
2.523	2.448	DUSP5	ENSG00000138166
2.517	4.516	LINC02785	ENSG00000226822
2.517	0.6087	FOLR3	ENSG00000110203
2.511	3.526	OSM	ENSG00000099985
2.503	0.1162	AL451085.1	ENSG00000270361
2.503	0.1162	CACNA2D3	ENSG00000157445
2.503	0.1162	PPP1R3G	ENSG00000219607
2.503	0.1162	AC007327.2	ENSG00000229679
2.503	0.1162	ZNF462	ENSG00000148143
2.503	0.1162	ARNT2	ENSG00000172379
2.503	0.1162	IL32	ENSG00000008517
2.503	0.1162	NUDT7	ENSG00000140876
2.503	0.1162	SECTM1	ENSG00000141574
2.503	0.1162	CLEC17A	ENSG00000187912
2.503	0.1162	NRSN2	ENSG00000125841
2.494	2.182	DUSP4	ENSG00000120875
2.492	2.998	RARA-AS1	ENSG00000265666
2.49	7.49	REV3L	ENSG00000009413
2.489	2.916	DLGAP1-AS1	ENSG00000177337
2.488	10.1	NAMPT	ENSG00000105835
2.482	3.85	PTPN22	ENSG00000134242
2.47	0.9475	RINL	ENSG00000187994
2.465	8.559	VAV3	ENSG00000134215
2.463	5.626	ARMT1	ENSG00000146476
2.461	2.021	AC007611.1	ENSG00000260086
2.448	6.665	PLSCR1	ENSG00000188313
2.446	4.777	ARID3B	ENSG00000179361
2.445	0.5727	C6orf99	ENSG00000203711
2.445	0.5727	AC025822.2	ENSG00000236990
2.445	0.5727	TCN2	ENSG00000185339
2.435	3.989	PLEKHG2	ENSG00000090924
2.435	3.252	FGF7	ENSG00000140285
2.431	2.712	CLEC10A	ENSG00000132514
2.43	5.479	LILRA6	ENSG00000244482
2.424	8.38	MS4A7	ENSG00000166927
2.416	1.451	TM4SF20	ENSG00000168955
2.408	3.769	ARG2	ENSG00000081181
2.405	7.398	C5AR2	ENSG00000134830
2.4	0.06469	HOXD11	ENSG00000128713
2.4	0.06469	CATIP-AS1	ENSG00000225062
2.4	0.06469	AC018450.1	ENSG00000241679
2.4	0.06469	SIAH2-AS1	ENSG00000244265
2.4	0.06469	FGF12	ENSG00000114279
2.4	1.65	STC1	ENSG00000159167
2.4	0.06469	AC067930.3	ENSG00000254859
2.4	0.06469	AGAP2-AS1	ENSG00000255737
2.4	0.06469	AC078962.3	ENSG00000256314
2.4	0.06469	ADGRG3	ENSG00000182885
2.4	0.06469	ASIC2	ENSG00000108684
2.4	0.06469	BCAS4	ENSG00000124243
2.399	8.243	SLC44A1	ENSG00000070214
2.395	5.885	LCP2	ENSG00000043462
2.392	4.339	DEF6	ENSG00000023892
2.39	1.197	PIK3CD-AS2	ENSG00000231789
2.39	1.197	NEFM	ENSG00000104722
2.387	1.824	SLC22A5	ENSG00000197375
2.386	2.259	AP005329.3	ENSG00000272688
2.386	4.655	ORAI1	ENSG00000276045
2.385	5.741	DDAH2	ENSG00000213722
2.382	6.345	SRGAP2	ENSG00000266028
2.382	5.495	RAB20	ENSG00000139832
2.381	4.913	PROCR	ENSG00000101000
2.374	8.746	IL1B	ENSG00000125538
2.372	4.069	SEMA3A	ENSG00000075213
2.369	0.5347	XCR1	ENSG00000173578
2.369	0.5347	SHOX2	ENSG00000168779
2.369	0.5347	ELOVL7	ENSG00000164181
2.369	0.5347	CDC37L1-DT	ENSG00000273061
2.369	0.5347	SEZ6	ENSG00000063015
2.364	1.632	AC100858.3	ENSG00000255491
2.364	1.632	NCF4-AS1	ENSG00000183822
2.363	7.144	MRPS6	ENSG00000243927
2.361	3.009	TNFRSF8	ENSG00000120949
2.355	1.808	HIST1H3E	ENSG00000274750
2.355	3.146	TMEM236	ENSG00000148483
2.354	5.645	AATK	ENSG00000181409
2.341	1.172	PPP1R3C	ENSG00000119938
2.341	2.757	TNFSF13	ENSG00000161955
2.341	1.172	TOX2	ENSG00000124191
2.339	4.789	PGPEP1	ENSG00000130517
2.336	4.63	ID3	ENSG00000117318
2.334	2.354	MMP1	ENSG00000196611
2.334	3.939	AL391832.2	ENSG00000238005
2.332	6.327	ANKH	ENSG00000154122
2.327	3.198	AIG1	ENSG00000146416
2.327	1.613	ADGRE1	ENSG00000174837
2.327	9.007	TGFBI	ENSG00000120708
2.326	2.66	GIMAP8	ENSG00000171115
2.32	4.242	RASGRP4	ENSG00000171777
2.316	2.093	LINC01136	ENSG00000233791
2.314	2.223	MN1	ENSG00000169184
2.312	3.314	MAMLD1	ENSG00000013619
2.31	4.492	LINC00884	ENSG00000233058
2.309	2.555	AKR1C3	ENSG00000196139
2.309	2.555	MS4A6E	ENSG00000166926
2.308	3.627	AC025171.2	ENSG00000215068
2.307	3.674	SLC15A2	ENSG00000163406
2.305	2.904	SLFN12	ENSG00000172123
2.304	4.914	MCF2L2	ENSG00000053524
2.302	3.12	SIGLEC5	ENSG00000105501
2.289	0.4946	ZNF687-AS1	ENSG00000232671
2.289	0.4946	AL139042.1	ENSG00000234426
2.289	2.545	GSDMD	ENSG00000104518
2.289	0.8572	ANGPTL2	ENSG00000136859
2.289	1.594	AP003717.1	ENSG00000255847
2.289	0.8572	AC125611.3	ENSG00000258232
2.289	0.8572	CYSLTR2	ENSG00000152207
2.289	5.911	B3GNT5	ENSG00000176597
2.289	1.935	SPOCK1	ENSG00000152377
2.289	1.775	GIMAP5	ENSG00000196329
2.289	2.211	PDLIM1	ENSG00000107438
2.289	2.331	ISG20	ENSG00000172183
2.289	1.147	RAB37	ENSG00000172794
2.289	3.618	LINC02363	ENSG00000180712
2.284	4.426	SLFN11	ENSG00000172716
2.283	4.223	AL445524.1	ENSG00000233461
2.276	7.839	C9orf72	ENSG00000147894
2.273	5.226	LGMN	ENSG00000100600
2.271	2.723	TNFRSF11B	ENSG00000164761
2.265	5.437	ADD3	ENSG00000148700
2.256	2.8	IRF4	ENSG00000137265
2.255	1.758	TMEM173	ENSG00000184584
2.251	9.761	CD14	ENSG00000170458
2.249	4.11	APBB3	ENSG00000113108
2.244	8.163	LINC01619	ENSG00000257242
2.241	4.072	ZNF503	ENSG00000165655
2.236	1.12	AC012063.1	ENSG00000227252
2.236	1.12	HTT-AS	ENSG00000251075
2.236	1.12	AL132709.8	ENSG00000288302
2.228	2.515	RASGRP2	ENSG00000068831
2.227	1.904	AL603783.1	ENSG00000287823
2.223	0.8244	BX322234.1	ENSG00000226445
2.22	8.394	FMN1	ENSG00000248905
2.22	8.443	AL138720.1	ENSG00000234261
2.219	6.014	SLC5A3	ENSG00000198743
2.218	2.296	CAMK2G	ENSG00000148660
2.216	6.788	ATF7IP	ENSG00000171681
2.211	4.961	RUBCNL	ENSG00000102445
2.208	5.909	ALOX5AP	ENSG00000132965
2.204	0.4522	LMCD1	ENSG00000071282
2.204	0.4522	MASP1	ENSG00000127241
2.204	0.4522	IL31RA	ENSG00000164509
2.204	0.4522	AC090796.1	ENSG00000253821
2.204	0.4522	BRD3OS	ENSG00000235106
2.204	0.4522	PRR5L	ENSG00000135362
2.204	0.4522	AL138999.2	ENSG00000285621
2.202	4.412	ARHGAP26-AS1	ENSG00000226272
2.197	3.664	RGS18	ENSG00000150681
2.194	3.868	LXN	ENSG00000079257
2.193	5.975	GASK1B	ENSG00000164125
2.192	3.065	HECW2	ENSG00000138411
2.19	4.932	TCEAL9	ENSG00000185222
2.185	4.624	BEX3	ENSG00000166681
2.18	1.092	DARS-AS1	ENSG00000231890
2.18	1.092	AC134312.4	ENSG00000261193
2.178	2.387	TOX	ENSG00000198846
2.175	2.022	EPOR	ENSG00000187266
2.169	5.479	VAMP4	ENSG00000117533
2.169	1.534	PCSK6	ENSG00000140479
2.162	3.773	RBMS2	ENSG00000076067
2.155	0.79	LINC01132	ENSG00000227630
2.155	0.79	AC011377.1	ENSG00000254246
2.155	7.914	ANTXR2	ENSG00000163297
2.151	6.734	NABP1	ENSG00000173559
2.147	5.296	AL034397.3	ENSG00000274536
2.145	7.804	GPR183	ENSG00000169508
2.135	5.202	SPACA6	ENSG00000182310
2.13	2.131	GIMAP4	ENSG00000133574
2.129	1.855	PCOLCE	ENSG00000106333
2.126	8.125	RESF1	ENSG00000174718
2.126	1.513	AL391832.3	ENSG00000258082
2.126	1.513	HIST1H2BG	ENSG00000273802
2.126	1.513	CADM1	ENSG00000182985
2.124	10.82	SRGN	ENSG00000122862
2.123	3.487	NINJ2	ENSG00000171840
2.122	3.385	FES	ENSG00000182511
2.122	1.063	AC080112.4	ENSG00000287644
2.121	3.276	MMD	ENSG00000108960
2.117	4.985	SERPINB9	ENSG00000170542
2.116	7.094	CTSC	ENSG00000109861
2.114	0.4071	CCN2	ENSG00000118523
2.114	0.4071	MTUS1	ENSG00000129422
2.114	0.4071	ZFPM2-AS1	ENSG00000251003
2.114	0.4071	LINC01077	ENSG00000233456
2.114	0.4071	PRR5	ENSG00000186654
2.103	3.322	NNMT	ENSG00000166741
2.102	2.117	COLGALT2	ENSG00000198756
2.1	1.293	RSPH9	ENSG00000172426
2.098	7.607	MPEG1	ENSG00000197629
2.098	2.45	CA13	ENSG00000185015
2.094	1.838	MIR3936HG	ENSG00000233006
2.092	3.143	MYLIP	ENSG00000007944
2.085	3.995	NAALADL2	ENSG00000177694
2.085	3.995	TMEM144	ENSG00000164124
2.083	5.708	PHACTR1	ENSG00000112137
2.083	1.491	DKK 1.00	ENSG00000107984
2.083	0.754	FIBIN	ENSG00000176971
2.079	4.701	IDH1	ENSG00000138413
2.076	2.71	MCTP2	ENSG00000140563
2.075	5.673	KCNK13	ENSG00000152315
2.074	3.361	LUM	ENSG00000139329
2.074	4.568	PRR16	ENSG00000184838
2.072	3.556	NMRK1	ENSG00000106733
2.064	3.506	TMEM44-AS1	ENSG00000231770
2.062	1.033	AC092484.1	ENSG00000225107
2.058	2.326	MS4A4A	ENSG00000110079
2.057	4.49	VEGFA	ENSG00000112715
2.048	1.267	ABHD17C	ENSG00000136379
2.047	4.461	FAM198B-AS1	ENSG00000248429
2.044	2.922	STXBP5-AS1	ENSG00000233452
2.043	2.088	SAMD11	ENSG00000187634
2.043	2.088	CEMIP	ENSG00000103888
2.037	3.053	GSG1	ENSG00000111305
2.034	8.987	GLUL	ENSG00000135821
2.034	2.769	WASF1	ENSG00000112290
2.033	4.379	AC114760.2	ENSG00000272211
2.032	7.275	TMEM167A	ENSG00000174695
2.029	1.645	CD300A	ENSG00000167851
2.027	4.032	AL512603.2	ENSG00000287124
2.024	2.509	SH3PXD2B	ENSG00000174705
2.024	4.449	DBNDD2	ENSG00000244274
2.023	1.802	MOSPD3	ENSG00000106330
2.023	1.802	SMARCA1	ENSG00000102038
2.022	3.046	AC078923.1	ENSG00000258077
2.018	0.359	HHLA3	ENSG00000197568
2.018	0.359	TGFBR3	ENSG00000069702
2.018	0.359	HIPK1-AS1	ENSG00000235527
2.018	0.359	KLHL6-AS1	ENSG00000242522
2.018	0.359	AC008875.2	ENSG00000286656
2.018	0.359	SUSD3	ENSG00000157303
2.018	0.359	TSKU	ENSG00000182704
2.018	0.359	RHBDL3	ENSG00000141314
2.018	0.359	AC005332.4	ENSG00000274712
2.018	0.359	LILRB1-AS1	ENSG00000224730
2.018	0.359	SYN1	ENSG00000008056
2.018	1.944	PAX8-AS1	ENSG00000189223
2.015	3.616	IFT80	ENSG00000068885
2.015	4.539	TNRC6C	ENSG00000078687
2.014	3.278	RASAL3	ENSG00000105122
2.013	2.073	C4orf19	ENSG00000154274
2.013	6.691	SLC9A9	ENSG00000181804
2.01	2.906	F3	ENSG00000117525
2.008	6.844	ZFP36	ENSG00000128016
2.007	3.038	AC104695.2	ENSG00000229951
2.007	0.716	SERPINB9P1	ENSG00000230438
2.007	0.716	CCDC136	ENSG00000128596
2.007	0.716	LINC00632	ENSG00000203930
2.006	6.243	ALDH1A2	ENSG00000128918
2.004	2.403	ADAMTS1	ENSG00000154734
2	1.002	SEC62-AS1	ENSG00000240373
2	1.002	ENPP2	ENSG00000136960
2	1.002	ZNF737	ENSG00000237440
2	5.757	H2AFJ	ENSG00000246705
1.995	1.24	TNNT1	ENSG00000105048
1.992	2.965	CDKN2D	ENSG00000129355
1.992	3.728	ACAP1	ENSG00000072818
1.988	1.624	AL137856.1	ENSG00000231128
1.984	1.927	GIMAP2	ENSG00000106560
1.982	4.404	LINC01094	ENSG00000251442
1.981	9.169	FNDC3A	ENSG00000102531
1.974	3.202	PXDN	ENSG00000130508
1.967	7.953	MYL12A	ENSG00000101608
1.956	2.565	SLX4	ENSG00000188827
1.953	2.163	PLSCR2	ENSG00000163746
1.953	2.163	SNAI2	ENSG00000019549
1.951	5.226	MMP14	ENSG00000157227
1.95	4.286	PLPPR2	ENSG00000105520
1.946	1.603	LINC01082	ENSG00000269186
1.942	4.172	CCR3	ENSG00000183625
1.939	1.213	CHRM2	ENSG00000181072
1.939	1.213	AC067817.2	ENSG00000253829
1.936	8.725	RGL1	ENSG00000143344
1.934	0.9691	DGUOK-AS1	ENSG00000237883
1.934	2.554	AC016831.1	ENSG00000226380
1.934	0.9691	USP35	ENSG00000118369
1.934	0.9691	ZNF469	ENSG00000225614
1.934	0.9691	PIM2	ENSG00000102096
1.927	4.401	IFITM2	ENSG00000185201
1.927	4.604	PDPN	ENSG00000162493
1.926	4.763	TG	ENSG00000042832
1.926	0.6759	JARID2-AS1	ENSG00000235488
1.926	0.6759	VNN 1.00	ENSG00000112299
1.926	0.6759	AC083837.1	ENSG00000285744
1.926	0.6759	CA3	ENSG00000164879
1.926	0.6759	SVEP1	ENSG00000165124
1.926	0.6759	AC020611.2	ENSG00000255886
1.926	0.6759	KIAA0895L	ENSG00000196123
1.926	0.6759	RGL3	ENSG00000205517
1.926	5.053	AMN1	ENSG00000151743
1.925	7.383	FCGR3A	ENSG00000203747
1.916	3.805	FLNB	ENSG00000136068
1.915	0.3074	SEMA3F-AS1	ENSG00000235016
1.915	0.3074	TMEM45A	ENSG00000181458
1.915	0.3074	NUDT12	ENSG00000112874
1.915	0.3074	SPAG6	ENSG00000077327
1.915	0.3074	JAM3	ENSG00000166086
1.915	0.3074	CHST14	ENSG00000169105
1.915	0.3074	DACT3-AS1	ENSG00000245598
1.91	7.397	SERPINE2	ENSG00000135919
1.909	1.745	AC144831.1	ENSG00000261888
1.908	6.201	IL1R1	ENSG00000115594
1.908	9.342	BTG1	ENSG00000133639
1.906	8.347	VRK2	ENSG00000028116
1.904	2.352	AC007319.1	ENSG00000224063
1.902	1.581	LRP5	ENSG00000162337
1.899	2.247	LINC00900	ENSG00000246100
1.896	5.485	VSIR	ENSG00000107738
1.893	3.271	ZEB2-AS1	ENSG00000238057
1.893	5.528	MYO1G	ENSG00000136286
1.892	8.516	ST8SIA4	ENSG00000113532
1.89	2.914	CAVIN3	ENSG00000170955
1.882	5.106	TPCN1	ENSG00000186815
1.881	1.184	AC020594.1	ENSG00000237133
1.881	1.184	GRK7	ENSG00000114124
1.881	1.184	AL139383.1	ENSG00000230490
1.881	1.184	MPP3	ENSG00000161647
1.876	5.816	FAM102B	ENSG00000162636
1.874	6.744	ETS2	ENSG00000157557
1.873	6.493	NHSL1	ENSG00000135540
1.872	3.362	AC025048.4	ENSG00000267416
1.872	2.905	AC009690.2	ENSG00000261460
1.87	2.233	RGS14	ENSG00000169220
1.87	2.233	GRAMD1B	ENSG00000023171
1.87	3.668	CACNA2D4	ENSG00000151062
1.869	4.164	ADAM32	ENSG00000197140
1.869	1.725	TGFB1I1	ENSG00000140682
1.867	5.89	ITGA4	ENSG00000115232
1.866	6.887	HBEGF	ENSG00000113070
1.865	0.9348	IFI44L	ENSG00000137959
1.865	0.9348	AL138963.4	ENSG00000273149
1.865	0.9348	ORMDL3	ENSG00000172057
1.865	0.9348	AC106037.3	ENSG00000265656
1.865	0.9348	IZUMO4	ENSG00000099840
1.864	3.983	EPSTI1	ENSG00000133106
1.861	4.711	ITGB5	ENSG00000082781
1.857	1.559	AC005342.2	ENSG00000256706
1.857	1.559	HOMER3-AS1	ENSG00000269019
1.856	5.943	SASH1	ENSG00000111961
1.856	6.721	SLA	ENSG00000155926
1.855	8.372	ABCA1	ENSG00000165029
1.853	1.993	CD80	ENSG00000121594
1.842	0.6334	SLFNL1-AS1	ENSG00000281207
1.842	2.508	GPR161	ENSG00000143147
1.842	0.6334	ITGA9	ENSG00000144668
1.842	0.6334	TMC1	ENSG00000165091
1.842	0.6334	HIST4H4	ENSG00000197837
1.842	0.6334	ACBD4	ENSG00000181513
1.842	0.6334	AP000919.3	ENSG00000266397
1.842	0.6334	NKG7	ENSG00000105374
1.842	1.37	TRIB3	ENSG00000101255
1.832	4.771	PMFBP1	ENSG00000118557
1.831	2.102	LRG1	ENSG00000171236
1.83	3.013	LINC02256	ENSG00000261064
1.828	5.56	MS4A14	ENSG00000166928
1.828	5.912	PGS1	ENSG00000087157
1.826	4.375	ODF3B	ENSG00000177989
1.825	6.481	FAM49A	ENSG00000197872
1.818	2.496	AL161421.1	ENSG00000275202
1.813	5.855	CCDC149	ENSG00000181982
1.812	2.204	LINC01146	ENSG00000258867
1.81	1.535	TMEM9	ENSG00000116857
1.81	1.535	LGALS3BP	ENSG00000108679
1.809	2.805	EDA	ENSG00000158813
1.804	4.976	BST1	ENSG00000109743
1.804	0.2519	C1orf61	ENSG00000125462
1.804	0.2519	AL606534.1	ENSG00000227230
1.804	0.2519	AC092546.1	ENSG00000249988
1.804	0.2519	AC098487.1	ENSG00000248161
1.804	0.2519	TRIM61	ENSG00000183439
1.804	0.2519	WDR66	ENSG00000158023
1.804	0.2519	AC005476.2	ENSG00000259146
1.804	0.2519	TSPAN6	ENSG00000000003
1.804	2.574	DYNC2H1	ENSG00000187240
1.804	2.574	ICAM2	ENSG00000108622
1.795	3.112	CUBN	ENSG00000107611
1.793	0.8987	COLEC10	ENSG00000184374
1.792	4.125	AL391832.4	ENSG00000286263
1.789	2.795	GOT1	ENSG00000120053
1.788	1.344	S1PR3	ENSG00000213694
1.788	1.344	NDFIP2	ENSG00000102471
1.787	5.601	CD226	ENSG00000150637
1.786	3.164	FEZ1	ENSG00000149557
1.786	5.287	PSD3	ENSG00000156011
1.785	3.268	CPVL	ENSG00000106066
1.785	1.683	PTPN14	ENSG00000152104
1.785	1.683	AF111167.1	ENSG00000258820
1.783	1.958	KITLG	ENSG00000049130
1.783	4.902	USP9Y	ENSG00000114374
1.782	3.843	DCUN1D3	ENSG00000188215
1.78	2.562	ERRFI1	ENSG00000116285
1.779	2.987	AC020909.2	ENSG00000268518
1.778	3.213	SULT1A1	ENSG00000196502
1.776	4.117	VPS9D1	ENSG00000075399
1.772	6.239	TREM1	ENSG00000124731
1.766	5.55	DDX60L	ENSG00000181381
1.765	1.817	TCF21	ENSG00000118526
1.762	1.511	DYNC2LI1	ENSG00000138036
1.762	1.511	SDS	ENSG00000135094
1.762	1.511	ALDH1A3	ENSG00000184254
1.759	8.898	LRMDA	ENSG00000148655
1.758	1.122	RAMP1	ENSG00000132329
1.758	1.122	LY6G5C	ENSG00000204428
1.757	2.55	TMEM53	ENSG00000126106
1.755	3.649	AL390774.2	ENSG00000230826
1.751	0.5883	AC245407.2	ENSG00000287978
1.751	0.5883	S100A2	ENSG00000196754
1.751	0.5883	CRABP2	ENSG00000143320
1.751	0.5883	AC087623.2	ENSG00000272092
1.751	0.5883	LINC02739	ENSG00000255008
1.751	0.5883	MMP25-AS1	ENSG00000261971
1.751	0.5883	MFAP4	ENSG00000166482
1.747	1.94	TP53TG1	ENSG00000182165
1.745	8.08	SEMA6B	ENSG00000167680
1.744	5.163	P2RY6	ENSG00000171631
1.742	1.661	PLTP	ENSG00000100979
1.738	2.27	CR1	ENSG00000203710
1.736	5.816	HPSE	ENSG00000173083
1.735	6.532	LY96	ENSG00000154589
1.733	2.053	PPP1R13L	ENSG00000104881
1.733	1.316	AC096577.1	ENSG00000248373
1.733	1.316	AC004847.1	ENSG00000260997
1.733	1.316	CASTOR1	ENSG00000239282
1.732	5.26	EAF2	ENSG00000145088
1.729	3.08	SIGLEC14	ENSG00000254415
1.728	3.473	LIPC	ENSG00000166035
1.727	2.361	LAMA4	ENSG00000112769
1.725	7.703	MMP9	ENSG00000100985
1.725	3.382	LINC02458	ENSG00000246363
1.725	1.797	C1R	ENSG00000159403
1.723	2.614	AC253572.2	ENSG00000287979
1.723	2.614	AP001442.1	ENSG00000233783
1.72	2.158	CYGB	ENSG00000161544
1.718	3.941	HGF	ENSG00000019991
1.717	0.8607	TTLL7	ENSG00000137941
1.717	0.8607	AC008696.2	ENSG00000249881
1.717	0.8607	CALHM6	ENSG00000188820
1.717	0.8607	SSC4D	ENSG00000146700
1.717	0.8607	ASGR2	ENSG00000161944
1.717	0.8607	KCNJ6	ENSG00000157542
1.717	7.394	AHR	ENSG00000106546
1.713	1.486	FZD5	ENSG00000163251
1.713	1.486	GJA1	ENSG00000152661
1.713	1.486	OPLAH	ENSG00000178814
1.71	1.921	COL7A1	ENSG00000114270
1.707	3.124	CARMIL1	ENSG00000079691
1.706	5.32	COL1A2	ENSG00000164692
1.702	3.46	GLMP	ENSG00000198715
1.701	3.008	AC004943.2	ENSG00000259768
1.701	2.819	PFN2	ENSG00000070087
1.698	2.036	SGCB	ENSG00000163069
1.696	3.224	PBX1	ENSG00000185630
1.696	1.639	TMEM86A	ENSG00000151117
1.696	1.639	PLCD3	ENSG00000161714
1.693	2.675	SERINC2	ENSG00000168528
1.693	1.09	LINC00265	ENSG00000188185
1.693	1.09	EGFR	ENSG00000146648
1.693	1.09	STAMBPL1	ENSG00000138134
1.692	6.77	APP	ENSG00000142192
1.691	7.524	FLOT1	ENSG00000137312
1.691	2.433	ZNF449	ENSG00000173275
1.688	3.727	SPAG5-AS1	ENSG00000227543
1.685	3.494	JAKMIP2-AS1	ENSG00000280780
1.685	3.76	HOXB2	ENSG00000173917
1.683	1.777	WNT5A	ENSG00000114251
1.679	3.405	SYNJ2	ENSG00000078269
1.678	5.869	COL3A1	ENSG00000168542
1.677	3.264	LINC00467	ENSG00000153363
1.676	2.59	MAP4K2	ENSG00000168067
1.675	1.287	AC008534.1	ENSG00000249175
1.675	1.287	CCDC151	ENSG00000198003
1.672	1.902	CSRP2	ENSG00000175183
1.672	5.18	RGS2	ENSG00000116741
1.667	7.548	ARHGAP6	ENSG00000047648
1.664	4.116	AL513327.1	ENSG00000225313
1.663	2.018	IRS1	ENSG00000169047
1.663	5.569	BCAT1	ENSG00000060982
1.662	4.534	NRAD1	ENSG00000233725
1.661	4.981	DLEU7	ENSG00000186047
1.661	3.046	MGST2	ENSG00000085871
1.661	3.046	HMGB3	ENSG00000029993
1.661	1.461	AC093675.1	ENSG00000286904
1.661	1.461	HYLS1	ENSG00000198331
1.659	3.481	AC005264.1	ENSG00000267551
1.655	6.824	EGR1	ENSG00000120738
1.655	0.5402	EMILIN1	ENSG00000138080
1.655	0.5402	GPC1	ENSG00000063660
1.655	0.5402	PLSCR4	ENSG00000114698
1.655	0.5402	AL024508.1	ENSG00000234263
1.655	0.5402	LINC00599	ENSG00000253230
1.655	0.5402	AC010997.3	ENSG00000270087
1.655	0.5402	EMP2	ENSG00000213853
1.655	0.5402	SOCS1	ENSG00000185338
1.655	0.5402	ALDOC	ENSG00000109107
1.655	0.5402	MAGEH1	ENSG00000187601
1.655	0.5402	LDOC1	ENSG00000182195
1.654	8.066	FCAR	ENSG00000186431
1.65	1.616	REC8	ENSG00000100918
1.647	2.981	MEF2C-AS1	ENSG00000248309
1.646	5.266	SRGAP2B	ENSG00000196369
1.644	4.159	SLC25A20	ENSG00000178537
1.644	3.295	COL5A2	ENSG00000204262
1.641	1.755	GIMAP1	ENSG00000213203
1.641	1.755	AL441992.1	ENSG00000223478
1.637	0.8206	AC108471.2	ENSG00000255458
1.637	0.8206	HIST1H3J	ENSG00000197153
1.637	3.628	TRAF3IP2	ENSG00000056972
1.637	0.8206	LINC00271	ENSG00000231028
1.637	0.8206	PLPP7	ENSG00000160539
1.637	0.8206	AP000317.1	ENSG00000214955
1.634	3.193	CLEC1A	ENSG00000150048
1.634	8.299	MCTP1	ENSG00000175471
1.629	6.174	LINC00513	ENSG00000233559
1.625	6.711	MAP3K1	ENSG00000095015
1.625	4.739	TFPI2	ENSG00000105825
1.624	1.055	NECTIN3	ENSG00000177707
1.624	1.055	CIT	ENSG00000122966
1.624	1.055	AL590096.1	ENSG00000277020
1.621	2.711	MAP1LC3B2	ENSG00000258102
1.62	4.318	ZNF467	ENSG00000181444
1.618	2.778	GTF2IRD2B	ENSG00000174428
1.617	4.01	AC007952.4	ENSG00000262202
1.617	7.217	AFF1	ENSG00000172493
1.615	1.257	CEP70	ENSG00000114107
1.615	1.257	AC142472.1	ENSG00000276728
1.613	2.303	AC064805.1	ENSG00000261222
1.612	5.124	PAPSS2	ENSG00000198682
1.612	2.903	LLGL2	ENSG00000073350
1.609	2.392	S100P	ENSG00000163993
1.609	2.392	MXRA7	ENSG00000182534
1.602	1.592	MACC1	ENSG00000183742
1.601	8.045	ADAM9	ENSG00000168615
1.601	2.628	ADORA2A	ENSG00000128271
1.6	3.225	AC107884.1	ENSG00000251364
1.6	6.899	FCGR2A	ENSG00000143226
1.598	2.699	AREG	ENSG00000109321
1.597	1.734	KCNMB1	ENSG00000145936
1.589	4.326	FO393401.1	ENSG00000230155
1.588	5.397	PDE4B	ENSG00000184588
1.587	2.091	PLCG1-AS1	ENSG00000226648
1.585	9.585	EPB41L3	ENSG00000082397
1.583	3.873	VAMP5	ENSG00000168899
1.582	3.904	PGAP1	ENSG00000197121
1.581	3.356	IFT57	ENSG00000114446
1.578	9.13	SEC62	ENSG00000008952
1.577	7.219	AP003086.1	ENSG00000254420
1.577	4.589	FBXL15	ENSG00000107872
1.575	5.873	PCCA	ENSG00000175198
1.575	8.18	ZNF438	ENSG00000183621
1.571	4.951	AL592429.2	ENSG00000226571
1.571	4.994	NDST2	ENSG00000166507
1.571	3.001	NT5E	ENSG00000135318
1.566	3.475	AP005059.2	ENSG00000265316
1.565	3.554	SIGIRR	ENSG00000185187
1.563	4.725	CUEDC2	ENSG00000107874
1.563	5.82	CORO1B	ENSG00000172725
1.561	5.711	SRGAP2C	ENSG00000171943
1.557	5.056	AL691403.1	ENSG00000258740
1.555	5.7	SPRED2	ENSG00000198369
1.554	5.975	MBNL2	ENSG00000139793
1.552	2.177	PBXIP1	ENSG00000163346
1.552	4.164	SOX5	ENSG00000134532
1.552	4.307	AC008014.1	ENSG00000257261
1.552	4.458	DGKE	ENSG00000153933
1.552	0.7782	KAZN	ENSG00000189337
1.552	2.074	IFFO2	ENSG00000169991
1.552	1.842	CATIP	ENSG00000158428
1.552	1.019	AC004069.1	ENSG00000251259
1.552	1.842	OSMR	ENSG00000145623
1.552	1.019	AC008659.1	ENSG00000245688
1.552	0.7782	AL365272.1	ENSG00000287265
1.552	0.7782	MROH6	ENSG00000204839
1.552	0.7782	AC011092.3	ENSG00000286561
1.552	2.448	AC021054.1	ENSG00000177406
1.552	0.7782	AC048382.5	ENSG00000275120
1.552	0.7782	TOM1L1	ENSG00000141198
1.552	0.7782	ALPK2	ENSG00000198796
1.552	3.152	HSPA6	ENSG00000173110
1.552	1.406	CAVIN2	ENSG00000168497
1.552	1.567	AC010980.1	ENSG00000267034
1.552	0.4887	EYA4	ENSG00000112319
1.552	1.567	AL590617.2	ENSG00000225177
1.552	1.226	CFAP58	ENSG00000120051
1.552	3.047	PLEKHA5	ENSG00000052126
1.552	1.226	ALDH1L2	ENSG00000136010
1.552	3.623	ATP10A	ENSG00000206190
1.552	1.567	TBX2	ENSG00000121068
1.552	0.4887	NLRP2	ENSG00000022556
1.552	0.4887	AL050403.2	ENSG00000270792
1.552	1.711	ILDR1	ENSG00000145103
1.551	8.202	SDCCAG8	ENSG00000054282
1.549	5.492	APH1B	ENSG00000138613
1.547	5.971	CORO1A	ENSG00000102879
1.545	7.474	BASP1	ENSG00000176788
1.544	4.135	LINC01504	ENSG00000225434
1.542	6.511	PFKFB3	ENSG00000170525
1.54	5.201	RARA	ENSG00000131759
1.537	8.96	GAB2	ENSG00000033327
1.535	5.124	HEBP2	ENSG00000051620
1.532	2.924	AC138207.5	ENSG00000265743
1.53	5.755	CREB5	ENSG00000146592
1.527	8.737	EREG	ENSG00000124882
1.521	4.269	IL33	ENSG00000137033
1.521	2.257	FCER2	ENSG00000104921
1.519	3.185	NCR1	ENSG00000189430
1.515	3.028	MYL6B	ENSG00000196465
1.511	2.853	INAFM1	ENSG00000257704
1.51	1.821	MTMR11	ENSG00000014914
1.51	1.821	CD248	ENSG00000174807
1.507	5.044	CALD1	ENSG00000122786
1.506	4.284	PCTP	ENSG00000141179
1.506	1.688	SLC4A4	ENSG00000080493
1.504	2.652	AKR1C2	ENSG00000151632
1.504	3.225	GYPC	ENSG00000136732
1.504	3.634	SFXN1	ENSG00000164466
1.502	2.579	AC087239.1	ENSG00000278743
1.501	8.263	CLEC7A	ENSG00000172243
1.497	3.441	UCHL1	ENSG00000154277
1.497	3.019	LEKR1	ENSG00000197980
1.493	4.655	BNIP3	ENSG00000176171
1.492	5.128	ADA	ENSG00000196839
1.49	3.858	STK26	ENSG00000134602
1.49	3.265	FFAR2	ENSG00000126262
1.489	2.241	MYCL	ENSG00000116990
1.486	1.193	FKBP1B	ENSG00000119782
1.486	1.193	AC084740.1	ENSG00000287226
1.486	1.193	SLC29A1	ENSG00000112759
1.484	2.143	AC242988.2	ENSG00000285554
1.484	2.143	AP003717.4	ENSG00000287425
1.483	3.117	SMPD1	ENSG00000166311
1.481	8.209	ADAP2	ENSG00000184060
1.479	3.852	RALGPS2	ENSG00000116191
1.479	2.037	ZNF768	ENSG00000169957
1.479	8.194	S100A12	ENSG00000163221
1.479	4.201	MLKL	ENSG00000168404
1.478	5.406	ITSN1	ENSG00000205726
1.476	5.686	SPATS2	ENSG00000123352
1.476	0.9812	IL12A-AS1	ENSG00000244040
1.476	0.9812	TET2-AS1	ENSG00000251586
1.476	0.9812	AC003093.1	ENSG00000287093
1.476	0.9812	AC139768.1	ENSG00000278126
1.473	1.923	AC016747.1	ENSG00000212978
1.473	1.923	AL138756.1	ENSG00000259953
1.466	1.799	HIST1H3D	ENSG00000197409
1.465	7.454	PITPNC1	ENSG00000154217
1.462	0.7331	SHISA4	ENSG00000198892
1.462	0.7331	DNAH14	ENSG00000185842
1.462	0.7331	CATIP-AS2	ENSG00000237281
1.462	0.7331	CCDC51	ENSG00000164051
1.462	0.7331	AC105446.1	ENSG00000227053
1.462	0.7331	LINC00964	ENSG00000249816
1.462	0.7331	PLPP6	ENSG00000205808
1.462	0.7331	AL590068.4	ENSG00000287420
1.462	0.7331	AS3MT	ENSG00000214435
1.462	0.7331	IL23A	ENSG00000110944
1.462	0.7331	ZNF471	ENSG00000196263
1.462	6.664	GNA15	ENSG00000060558
1.461	4.967	TSPYL2	ENSG00000184205
1.461	4.805	HEXA	ENSG00000213614
1.46	2.699	DOCK4-AS1	ENSG00000225572
1.459	3.681	MX2	ENSG00000183486
1.457	1.664	AL513218.2	ENSG00000287078
1.455	2.628	SLC9A3R2	ENSG00000065054
1.452	4.163	PDLIM2	ENSG00000120913
1.45	2.553	NOXRED1	ENSG00000165555
1.448	3.333	CCDC122	ENSG00000151773
1.447	1.514	GBP4	ENSG00000162654
1.447	1.514	LBX2-AS1	ENSG00000257702
1.447	5.509	RELL1	ENSG00000181826
1.447	4.209	LPCAT1	ENSG00000153395
1.446	8.294	EEPD1	ENSG00000122547
1.444	2.474	UBE2D3-AS1	ENSG00000246560
1.443	3.046	TSPAN31	ENSG00000135452
1.441	2.018	PPP2R5B	ENSG00000068971
1.441	3.241	LINC00910	ENSG00000188825
1.441	0.4332	HENMT1	ENSG00000162639
1.441	0.4332	AC010680.3	ENSG00000271011
1.441	0.4332	LIMCH1	ENSG00000064042
1.441	0.4332	MYLK4	ENSG00000145949
1.441	0.4332	AL021918.5	ENSG00000286652
1.441	0.4332	AL589935.1	ENSG00000232295
1.441	0.4332	VLDLR	ENSG00000147852
1.441	0.4332	AL358937.1	ENSG00000254571
1.441	0.4332	AL392046.1	ENSG00000230534
1.441	0.4332	TSPAN15	ENSG00000099282
1.441	0.4332	CNGA4	ENSG00000132259
1.441	0.4332	ENO2	ENSG00000111674
1.441	0.4332	AC025031.2	ENSG00000258096
1.441	0.4332	AL512791.2	ENSG00000275198
1.441	0.4332	CCL23	ENSG00000274736
1.441	0.4332	LINC01534	ENSG00000225975
1.439	4.73	AKR1B1	ENSG00000085662
1.435	3.527	AC110741.1	ENSG00000253593
1.434	1.347	CHPF	ENSG00000123989
1.434	9.827	MAFB	ENSG00000204103
1.434	4.248	LYRM1	ENSG00000102897
1.433	5.424	NFIL3	ENSG00000165030
1.432	3.325	GPR157	ENSG00000180758
1.432	1.902	FST	ENSG00000134363
1.432	1.902	RITA1	ENSG00000139405
1.432	6.043	CHSY1	ENSG00000131873
1.43	2.302	ITGB1-DT	ENSG00000229656
1.43	5.34	FAM200B	ENSG00000237765
1.43	4.291	PHLDA2	ENSG00000181649
1.428	4.978	SH3RF1	ENSG00000154447
1.428	3.732	RACGAP1	ENSG00000161800
1.428	6.179	PCBP1-AS1	ENSG00000179818
1.428	8.341	HNMT	ENSG00000150540
1.424	3.036	TRPM4	ENSG00000130529
1.422	2.208	DHRS1	ENSG00000157379
1.419	4.264	PRDX2	ENSG00000167815
1.418	1.159	SMIM15-AS1	ENSG00000251279
1.418	1.159	FAM229B	ENSG00000203778
1.418	1.159	COL18A1	ENSG00000182871
1.417	4.735	BLVRA	ENSG00000106605
1.417	6.792	UPP1	ENSG00000183696
1.415	3.59	ID1	ENSG00000125968
1.414	6.903	SLC36A1	ENSG00000123643
1.411	7.098	NDUFV2	ENSG00000178127
1.41	3.081	NME4	ENSG00000103202
1.408	1.639	IFT22	ENSG00000128581
1.408	1.639	PRKAR2B	ENSG00000005249
1.408	2.861	AL360012.1	ENSG00000270103
1.404	2.602	NT5C3B	ENSG00000141698
1.403	4.966	CAMK2D	ENSG00000145349
1.402	1.999	ZFYVE9	ENSG00000157077
1.402	1.999	LINC02814	ENSG00000236975
1.402	1.999	AC117834.1	ENSG00000253197
1.402	1.999	MGP	ENSG00000111341
1.396	0.9411	IL18R1	ENSG00000115604
1.396	0.9411	LINC00960	ENSG00000242516
1.396	0.9411	TNFSF10	ENSG00000121858
1.396	0.9411	AL109615.2	ENSG00000231881
1.395	3.39	MAP1LC3A	ENSG00000101460
1.395	7.883	MAP3K20	ENSG00000091436
1.395	5.736	GPR65	ENSG00000140030
1.393	6.1	RAB27A	ENSG00000069974
1.392	4.656	TFPI	ENSG00000003436
1.392	1.486	PNPLA4	ENSG00000006757
1.392	1.486	AC115618.1	ENSG00000204620
1.391	7.044	SRA1	ENSG00000213523
1.39	5.383	LINC00877	ENSG00000241163
1.389	1.881	NREP	ENSG00000134986
1.389	1.881	ZNF350-AS1	ENSG00000269235
1.389	3.577	TCEAL8	ENSG00000180964
1.387	3.951	AP005671.1	ENSG00000266288
1.385	3.017	TSTD1	ENSG00000215845
1.384	3.644	MMP3	ENSG00000149968
1.383	5.073	LINC01572	ENSG00000261008
1.379	3.255	YIF1B	ENSG00000167645
1.379	3.115	AL050309.1	ENSG00000227486
1.378	2.786	TMEM255B	ENSG00000184497
1.378	2.589	ENPP4	ENSG00000001561
1.378	2.589	OVOL2	ENSG00000125850
1.376	2.089	MYOSLID	ENSG00000229647
1.375	4.808	RMND1	ENSG00000155906
1.375	8.017	UBAC2	ENSG00000134882
1.375	6.456	RABAC1	ENSG00000105404
1.374	3.338	MFGE8	ENSG00000140545
1.371	3.638	CLU	ENSG00000120885
1.371	2.901	ARMCX5-GPRASP2 - ENSG00000271147	ENSG00000271147
1.371	1.316	GSTO2	ENSG00000065621
1.371	4.048	AC015912.3	ENSG00000274213
1.369	4.17	CCDC50	ENSG00000152492
1.368	6.672	AP2A2	ENSG00000183020
1.368	2.512	NBL1	ENSG00000158747
1.368	2.512	USP53	ENSG00000145390
1.367	5.964	PRKCA	ENSG00000154229
1.366	0.685	CENPO	ENSG00000138092
1.366	0.685	MRPL53	ENSG00000204822
1.366	0.685	THBS2	ENSG00000186340
1.366	0.685	ZSWIM8-AS1	ENSG00000272589
1.366	0.685	AC007686.3	ENSG00000273729
1.366	0.685	SNX33	ENSG00000173548
1.366	0.685	FAAP24	ENSG00000131944
1.366	0.685	AP001439.1	ENSG00000224541
1.366	2.27	LINC01353	ENSG00000231507
1.366	2.27	KCNMB3	ENSG00000171121
1.366	2.27	FAM227B	ENSG00000166262
1.366	2.27	MZF1-AS1	ENSG00000267858
1.362	5.274	WIPI1	ENSG00000070540
1.362	1.979	SRPX	ENSG00000101955
1.362	1.979	ARMCX1	ENSG00000126947
1.362	5.438	AC066613.2	ENSG00000259678
1.36	9.233	S100A4	ENSG00000196154
1.36	4.499	SLC45A4	ENSG00000022567
1.358	4.21	RNF175	ENSG00000145428
1.356	1.613	SRGAP2-AS1	ENSG00000230806
1.356	1.613	ST20-AS1	ENSG00000259642
1.355	5.192	DGKA	ENSG00000065357
1.355	4.995	CARD6	ENSG00000132357
1.353	7.813	SNX2	ENSG00000205302
1.35	3.959	NEK10	ENSG00000163491
1.346	1.859	LINC01135	ENSG00000234807
1.346	1.859	LRRC27	ENSG00000148814
1.346	1.859	AL137779.2	ENSG00000259088
1.346	1.122	COCH	ENSG00000100473
1.346	1.122	AC016597.1	ENSG00000261329
1.346	1.122	AC104984.3	ENSG00000265739
1.346	2.707	FICD	ENSG00000198855
1.345	10.4	ARHGAP26	ENSG00000145819
1.341	2.828	HLX-AS1	ENSG00000257551
1.339	3.402	AC010210.1	ENSG00000250608
1.338	2.07	APBB2	ENSG00000163697
1.337	8.472	JAKMIP2	ENSG00000176049
1.336	3.718	FAM174A	ENSG00000174132
1.335	7.217	QSOX1	ENSG00000116260
1.332	2.253	GAREM1	ENSG00000141441
1.331	5.191	MRPL28	ENSG00000086504
1.33	4.642	MGME1	ENSG00000125871
1.33	7.459	FPR1	ENSG00000171051
1.326	1.729	LINC01133	ENSG00000224259
1.326	1.729	AL121944.1	ENSG00000272009
1.325	4.261	FANCL	ENSG00000115392
1.325	2.987	LETM2	ENSG00000165046
1.324	8.524	CEP170	ENSG00000143702
1.324	8.198	PLIN2	ENSG00000147872
1.324	6.3	LAIR1	ENSG00000167613
1.323	3.087	GBP2	ENSG00000162645
1.322	3.471	RNLS	ENSG00000184719
1.321	1.958	BDH2	ENSG00000164039
1.321	1.958	AP000944.7	ENSG00000287917
1.321	0.373	AL139220.2	ENSG00000230615
1.321	0.373	AC092652.1	ENSG00000231758
1.321	0.373	VIL1	ENSG00000127831
1.321	0.373	LINC02614	ENSG00000241288
1.321	0.373	C2	ENSG00000166278
1.321	0.373	EZR-AS1	ENSG00000233893
1.321	0.373	WHRN	ENSG00000095397
1.321	0.373	MDK	ENSG00000110492
1.321	0.373	STARD13-AS	ENSG00000236581
1.321	0.373	SALL1	ENSG00000103449
1.321	0.373	AC139149.1	ENSG00000229848
1.321	0.373	AC011445.2	ENSG00000269246
1.317	2.155	AC024909.1	ENSG00000274021
1.316	3.429	NOCT	ENSG00000151014
1.316	3.429	PDK3	ENSG00000067992
1.316	6.698	TMEM106A	ENSG00000184988
1.314	2.329	POMC	ENSG00000115138
1.311	0.8987	CDC7	ENSG00000097046
1.311	0.8987	SHMT1	ENSG00000176974
1.311	0.8987	LIME1	ENSG00000203896
1.311	0.8987	DUXAP8	ENSG00000206195
1.309	2.624	COX7A1	ENSG00000161281
1.309	4.51	HTR7	ENSG00000148680
1.309	3.387	GRK5	ENSG00000198873
1.307	6.302	DPYD-AS1	ENSG00000232878
1.307	10.84	CXCL8	ENSG00000169429
1.306	6.534	RAB11FIP1	ENSG00000156675
1.306	1.283	FKBP7	ENSG00000079150
1.306	1.283	THSD1	ENSG00000136114
1.304	3.077	WWTR1	ENSG00000018408
1.304	3.077	TULP2	ENSG00000104804
1.303	1.586	Z98884.1	ENSG00000236266
1.303	1.586	FMO4	ENSG00000076258
1.302	3.26	MAP1B	ENSG00000131711
1.302	3.26	HSPB6	ENSG00000004776
1.302	8.086	TOP 1.00	ENSG00000198900
1.302	7.946	CMIP	ENSG00000153815
1.301	3.343	MIR3142HG	ENSG00000253522
1.301	1.837	MLLT11	ENSG00000213190
1.299	4.332	OTUD1	ENSG00000165312
1.299	6.309	CRADD	ENSG00000169372
1.298	6.379	OSCAR	ENSG00000170909
1.298	2.236	TRAF3IP3	ENSG00000009790
1.298	2.236	NIPSNAP3B	ENSG00000165028
1.297	2.401	KIAA0825	ENSG00000185261
1.297	2.401	ZNF528-AS1	ENSG00000269834
1.296	2.548	SCRN1	ENSG00000136193
1.296	2.548	2001-12-01	ENSG00000173077
1.294	2.918	FENDRR	ENSG00000268388
1.294	3.023	STAC3	ENSG00000185482
1.293	3.379	DNER	ENSG00000187957
1.293	3.529	FHAD1	ENSG00000142621
1.29	4.895	IFITM3	ENSG00000142089
1.288	5.468	TRMT1	ENSG00000104907
1.287	7.597	RASA2	ENSG00000155903
1.286	3.927	MAP3K20-AS1	ENSG00000238133
1.286	6.58	FLI1	ENSG00000151702
1.285	7.023	TBC1D14	ENSG00000132405
1.285	7.987	CST3	ENSG00000101439
1.284	3.162	IFT81	ENSG00000122970
1.284	6.171	IFI27L2	ENSG00000119632
1.282	4.877	NR4A2	ENSG00000153234
1.282	6.462	RNF135	ENSG00000181481
1.282	4.849	MAPRE2	ENSG00000166974
1.28	3.841	PLPP1	ENSG00000067113
1.28	8.329	LACC1	ENSG00000179630
1.28	2.137	AL391839.1	ENSG00000229327
1.278	9.495	TRPS1	ENSG00000104447
1.276	1.705	Z99127.1	ENSG00000229531
1.276	1.705	PAX8	ENSG00000125618
1.276	1.705	GALT	ENSG00000213930
1.276	1.705	EFEMP2	ENSG00000172638
1.276	1.705	NDN	ENSG00000182636
1.276	7.483	MTSS1	ENSG00000170873
1.275	3.922	TMEM107	ENSG00000179029
1.273	2.907	GTF2IRD2	ENSG00000196275
1.272	4.098	HIST1H2BD	ENSG00000158373
1.272	4.098	CALML4	ENSG00000129007
1.272	4.417	GSTM3	ENSG00000134202
1.271	5.861	CD47	ENSG00000196776
1.27	1.084	AC108488.3	ENSG00000287126
1.27	1.084	AC092652.2	ENSG00000257277
1.27	1.084	C4orf46	ENSG00000205208
1.27	1.084	GPR141	ENSG00000187037
1.27	1.084	RELA-DT	ENSG00000285533
1.27	1.084	ZNF419	ENSG00000105136
1.27	1.084	APOBEC3F	ENSG00000128394
1.267	4.356	DENND1C	ENSG00000205744
1.265	5.703	CD59	ENSG00000085063
1.264	6.194	UBALD2	ENSG00000185262
1.263	5.319	KLHL6	ENSG00000172578
1.263	0.6334	AC113414.1	ENSG00000254186
1.263	0.6334	MICU3	ENSG00000155970
1.263	0.6334	AC087521.2	ENSG00000246250
1.263	0.6334	ARMCX2	ENSG00000184867
1.259	7.341	SEC24D	ENSG00000150961
1.259	2.03	PDGFRA	ENSG00000134853
1.259	2.03	FAM92A	ENSG00000188343
1.258	2.726	DDR2	ENSG00000162733
1.256	5.875	TMEM87B	ENSG00000153214
1.255	5.335	HTRA1	ENSG00000166033
1.255	4.792	NOD2	ENSG00000167207
1.253	5.873	C2CD5	ENSG00000111731
1.253	4.426	PIK3CD	ENSG00000171608
1.252	5.78	ETFB	ENSG00000105379
1.252	8.32	USP32	ENSG00000170832
1.252	5.75	CPED1	ENSG00000106034
1.251	10.24	GAPDH	ENSG00000111640
1.25	5.512	AKNA	ENSG00000106948
1.25	3.234	SLC7A5	ENSG00000103257
1.248	5.043	NRDE2	ENSG00000119720
1.247	3.144	ZNF821	ENSG00000102984
1.247	2.296	FAM161B	ENSG00000156050
1.246	5.409	INTS8	ENSG00000164941
1.245	6.635	RIN3	ENSG00000100599
1.243	2.656	FAM155A	ENSG00000204442
1.242	2.118	C1QTNF7	ENSG00000163145
1.241	7.312	LILRB2	ENSG00000131042
1.241	6.155	AKR1C1	ENSG00000187134
1.24	3.638	AC104695.4	ENSG00000270640
1.239	5.145	ARHGAP27	ENSG00000159314
1.239	6.084	SNX24	ENSG00000064652
1.237	4.056	ENTPD7	ENSG00000198018
1.237	1.249	WDR78	ENSG00000152763
1.237	1.249	SLC9B2	ENSG00000164038
1.237	1.249	CNPY4	ENSG00000166997
1.237	1.249	LAYN	ENSG00000204381
1.237	2.834	AP002762.2	ENSG00000285909
1.237	1.249	AL157911.1	ENSG00000258553
1.237	1.249	UHRF1	ENSG00000276043
1.235	4.126	PPP1R35	ENSG00000160813
1.233	4.299	LILRA1	ENSG00000104974
1.232	2.992	CCDC7	ENSG00000216937
1.229	8.613	DENND1A	ENSG00000119522
1.228	6.126	NAA38	ENSG00000183011
1.228	5.941	JOSD2	ENSG00000161677
1.228	2.885	ARHGEF12	ENSG00000196914
1.226	4.432	TSEN34	ENSG00000170892
1.226	6.629	TANC2	ENSG00000170921
1.225	1.679	AC100763.1	ENSG00000254865
1.222	5.822	TEX14	ENSG00000121101
1.221	4.637	CDC42EP2	ENSG00000149798
1.221	0.8536	LRP1B	ENSG00000168702
1.221	0.8536	TTN	ENSG00000155657
1.221	0.8536	LINC01934	ENSG00000234663
1.221	0.8536	TRAM2-AS1	ENSG00000225791
1.221	0.8536	AFDN	ENSG00000130396
1.221	0.8536	SLC16A13	ENSG00000174327
1.221	0.8536	FHL1	ENSG00000022267
1.219	6.955	BLOC1S1	ENSG00000135441
1.219	6.263	MFSD4B	ENSG00000173214
1.219	3.752	AC053513.1	ENSG00000250166
1.219	5.202	S100A13	ENSG00000189171
1.217	6.273	SAT2	ENSG00000141504
1.217	2.643	AC016727.1	ENSG00000270820
1.214	10.46	FCER1G	ENSG00000158869
1.214	2.822	AC015923.1	ENSG00000233635
1.212	3.625	LINC00623	ENSG00000226067
1.211	2.981	OAF	ENSG00000184232
1.211	1.396	AL442071.1	ENSG00000226438
1.211	1.396	LBX2	ENSG00000179528
1.211	1.396	AC104596.1	ENSG00000250326
1.211	1.396	BASP1-AS1	ENSG00000215196
1.211	1.396	TBC1D8B	ENSG00000133138
1.21	4.896	EGLN1	ENSG00000135766
1.209	2.505	AC008937.2	ENSG00000237705
1.209	5.721	CLDND1	ENSG00000080822
1.207	4.286	ARHGAP4	ENSG00000089820
1.206	5.059	GALC	ENSG00000054983
1.206	5.719	SERPINB8	ENSG00000166401
1.204	4.971	KSR1	ENSG00000141068
1.204	5.909	C2CD3	ENSG00000168014
1.203	2.098	PDE7B	ENSG00000171408
1.203	5.116	SUSD1	ENSG00000106868
1.202	9.026	RAB31	ENSG00000168461
1.202	9.204	LPP	ENSG00000145012
1.202	9.92	MYL6	ENSG00000092841
1.199	4.642	SPON2	ENSG00000159674
1.198	2.756	UNC119B	ENSG00000175970
1.198	10.91	DPYD	ENSG00000188641
1.198	9.97	QKI	ENSG00000112531
1.197	2.923	C19orf38	ENSG00000214212
1.197	6.298	UBASH3B	ENSG00000154127
1.194	9.507	SAT1	ENSG00000130066
1.194	6.114	CSF3R	ENSG00000119535
1.193	3.826	AC092164.1	ENSG00000226833
1.193	4.194	AC079793.1	ENSG00000228655
1.191	5.4	ZBTB7B	ENSG00000160685
1.189	4.789	NME7	ENSG00000143156
1.189	2.629	AC026341.1	ENSG00000242880
1.189	4.951	FAM114A1	ENSG00000197712
1.189	3.246	APOL6	ENSG00000221963
1.189	1.044	RERE-AS1	ENSG00000232912
1.189	1.044	GREM2	ENSG00000180875
1.189	1.53	ITGA1	ENSG00000213949
1.189	1.044	GLI3	ENSG00000106571
1.189	1.53	NRBP2	ENSG00000185189
1.189	1.892	SPA17	ENSG00000064199
1.189	1.044	AC006511.6	ENSG00000288043
1.189	1.044	ZNF304	ENSG00000131845
1.189	1.044	CHIC1	ENSG00000204116
1.189	4.504	BORCS8	ENSG00000254901
1.185	5.29	HEIH	ENSG00000278970
1.185	5.549	NSL1	ENSG00000117697
1.184	8.395	CCR1	ENSG00000163823
1.184	3.402	HSD11B1	ENSG00000117594
1.184	3.284	AC025171.1	ENSG00000177738
1.183	7.034	XRCC4	ENSG00000152422
1.181	2.688	MEG3	ENSG00000214548
1.18	5.194	ZDHHC2	ENSG00000104219
1.177	5.948	SENP7	ENSG00000138468
1.176	3.67	WBP1	ENSG00000239779
1.175	7.609	RNF149	ENSG00000163162
1.175	5.895	CD55	ENSG00000196352
1.173	6.735	CASP4	ENSG00000196954
1.171	1.652	SLC4A5	ENSG00000188687
1.171	1.652	LRP11	ENSG00000120256
1.171	1.652	RHOBTB1	ENSG00000072422
1.171	1.652	CCDC189	ENSG00000196118
1.171	1.652	ZNF20	ENSG00000132010
1.171	3.604	FKBP11	ENSG00000134285
1.17	4.139	EPAS1	ENSG00000116016
1.169	5.302	CNN2	ENSG00000064666
1.169	6.212	ANKS1A	ENSG00000064999
1.168	6.233	TRIB1	ENSG00000173334
1.167	4.365	ENOSF1	ENSG00000132199
1.167	5.35	SELENOW	ENSG00000178980
1.167	10.02	DMXL2	ENSG00000104093
1.167	6.19	MCOLN1	ENSG00000090674
1.165	1.213	FAM72B	ENSG00000188610
1.165	1.213	F2R	ENSG00000181104
1.165	1.213	TMEM14A	ENSG00000096092
1.165	1.213	DDX43	ENSG00000080007
1.165	7.414	AQP9	ENSG00000103569
1.164	3.147	IMPA2	ENSG00000141401
1.164	3.945	RCN3	ENSG00000142552
1.163	7.383	FER	ENSG00000151422
1.163	3.428	PKD2L2	ENSG00000078795
1.163	2.078	MED20	ENSG00000124641
1.162	6.412	HERPUD1	ENSG00000051108
1.161	6.56	CASS4	ENSG00000087589
1.161	5.366	SWT1	ENSG00000116668
1.158	2.85	PRSS23	ENSG00000150687
1.158	6.414	MPP1	ENSG00000130830
1.157	2.407	ADIRF	ENSG00000148671
1.157	2.407	LINC02352	ENSG00000259448
1.157	4.729	TMEM35B	ENSG00000243749
1.157	4.729	IGFBP4	ENSG00000141753
1.157	5.609	IFT88	ENSG00000032742
1.156	5.364	RAB34	ENSG00000109113
1.156	1.765	ALDH4A1	ENSG00000159423
1.156	1.765	TUSC3	ENSG00000104723
1.156	1.765	LINC01841	ENSG00000266913
1.155	3.051	FSTL1	ENSG00000163430
1.153	4.338	AC138207.9	ENSG00000286194
1.152	5.615	RAD51B	ENSG00000182185
1.152	4.77	SELENOM	ENSG00000198832
1.152	0.5779	LINC01031	ENSG00000232077
1.152	0.5779	AOX1	ENSG00000138356
1.152	0.5779	MOGAT1	ENSG00000124003
1.152	0.5779	KRBOX1	ENSG00000240747
1.152	0.5779	ARL 9.00	ENSG00000196503
1.152	0.5779	AC012640.2	ENSG00000259802
1.152	0.5779	AC003077.1	ENSG00000287011
1.152	0.5779	LINC01609	ENSG00000253103
1.152	0.5779	CFAP300	ENSG00000137691
1.152	0.5779	CARD18	ENSG00000255501
1.152	0.5779	CACNB3	ENSG00000167535
1.152	2.163	EMC9	ENSG00000100908
1.152	0.5779	AC087164.1	ENSG00000266677
1.152	0.5779	DOK6	ENSG00000206052
1.152	2.9	CACNA2D1	ENSG00000153956
1.152	2.9	COL4A2	ENSG00000134871
1.152	3.385	VSIG4	ENSG00000155659
1.149	7.311	PHC2	ENSG00000134686
1.149	4.797	AF117829.1	ENSG00000251136
1.146	5.749	LRRC25	ENSG00000175489
1.146	3.559	PLPP3	ENSG00000162407
1.145	4.171	RGL2	ENSG00000237441
1.145	1.363	AC068193.1	ENSG00000287875
1.145	1.363	CAPS2	ENSG00000180881
1.145	1.363	PHETA2	ENSG00000177096
1.145	1.363	CTPS2	ENSG00000047230
1.145	6.479	SMS	ENSG00000102172
1.145	6.43	CD37	ENSG00000104894
1.145	5.587	GLIPR2	ENSG00000122694
1.144	6.365	BIN2	ENSG00000110934
1.143	1.869	PLEKHN1	ENSG00000187583
1.143	1.869	PBLD	ENSG00000108187
1.143	1.869	TCEAL1	ENSG00000172465
1.143	1.869	AL023653.1	ENSG00000240143
1.143	7.814	KDM7A	ENSG00000006459
1.142	3.59	TP53INP2	ENSG00000078804
1.141	2.539	CDK2	ENSG00000123374
1.141	7.721	TACC1	ENSG00000147526
1.14	4.293	CSRNP1	ENSG00000144655
1.14	2.785	GPX8	ENSG00000164294
1.14	2.785	CFL2	ENSG00000165410
1.137	6.033	CISD2	ENSG00000145354
1.135	6.288	UBXN2B	ENSG00000215114
1.133	2.319	NUCB1-AS1	ENSG00000235191
1.132	3.679	MMP2	ENSG00000087245
1.131	1.966	BRSK1	ENSG00000160469
1.13	8.758	CLIC1	ENSG00000213719
1.13	8.037	MEGF9	ENSG00000106780
1.129	3.085	AC245014.3	ENSG00000276216
1.129	3.085	LINC01412	ENSG00000232606
1.129	1.5	HLTF	ENSG00000071794
1.129	1.5	LRRC6	ENSG00000129295
1.129	1.5	GRIP1	ENSG00000155974
1.129	1.5	AC005726.5	ENSG00000265287
1.129	4.908	DUSP3	ENSG00000108861
1.128	5.301	CRYL1	ENSG00000165475
1.126	4.637	PLXNA2	ENSG00000076356
1.125	6.393	ADIPOR1	ENSG00000159346
1.125	0.8055	SNX7	ENSG00000162627
1.125	0.8055	GRID2IP	ENSG00000215045
1.125	0.8055	AC004854.2	ENSG00000272768
1.125	0.8055	AC018638.7	ENSG00000271553
1.125	0.8055	AP002784.1	ENSG00000250519
1.125	0.8055	DIAPH3	ENSG00000139734
1.125	0.8055	GLTPD2	ENSG00000182327
1.125	0.8055	B9D1	ENSG00000108641
1.125	0.8055	LYRM9	ENSG00000232859
1.125	0.8055	XYLT2	ENSG00000015532
1.123	4.905	C17orf67	ENSG00000214226
1.123	6.002	CPM	ENSG00000135678
1.122	3.333	PMM1	ENSG00000100417
1.121	2.718	SLC26A6	ENSG00000225697
1.12	5.195	TCEAL3	ENSG00000196507
1.118	7.131	MAP2K1	ENSG00000169032
1.118	5.014	DISP1	ENSG00000154309
1.116	1.624	SGIP1	ENSG00000118473
1.116	1.624	AL451165.2	ENSG00000272288
1.116	1.624	ANKS1B	ENSG00000185046
1.116	1.624	MYH10	ENSG00000133026
1.116	1.624	LINC00528	ENSG00000269220
1.116	3.209	AL021155.5	ENSG00000285646
1.115	7.14	RERE	ENSG00000142599
1.114	4.875	ASCC1	ENSG00000138303
1.114	10.78	DOCK4	ENSG00000128512
1.114	3.97	PER1	ENSG00000179094
1.113	2.143	SLC12A7	ENSG00000113504
1.113	2.143	TRPT1	ENSG00000149743
1.112	5.012	SLC7A7	ENSG00000155465
1.111	2.524	RIN1	ENSG00000174791
1.109	5.477	PIP4P2	ENSG00000155099
1.107	4.039	NAPRT	ENSG00000147813
1.105	6.446	ENSA	ENSG00000143420
1.105	2.587	CNGA1	ENSG00000198515
1.105	2.224	KIAA1522	ENSG00000162522
1.105	1.739	AL356356.1	ENSG00000237781
1.105	1.739	RGS17	ENSG00000091844
1.105	1.739	SH2D4A	ENSG00000104611
1.105	1.739	CTHRC1	ENSG00000164932
1.105	1.739	AL354989.1	ENSG00000228352
1.105	1.739	AL365203.2	ENSG00000273038
1.105	1.739	AL133523.1	ENSG00000258982
1.105	1.002	AL109811.1	ENSG00000226849
1.105	1.002	EFCAB14-AS1	ENSG00000228237
1.105	4.461	MAPRE3	ENSG00000084764
1.105	1.002	AC073052.2	ENSG00000274629
1.105	1.002	MAGEF1	ENSG00000177383
1.105	1.002	AC011405.1	ENSG00000249593
1.105	1.002	SLIT1	ENSG00000187122
1.105	1.002	LINC01545	ENSG00000204904
1.105	4.172	ARHGEF6	ENSG00000129675
1.104	6.926	MFSD1	ENSG00000118855
1.103	6.612	UBE2E3	ENSG00000170035
1.102	6.662	CALM3	ENSG00000160014
1.101	4.104	KIF16B	ENSG00000089177
1.1	4.957	CLSTN1	ENSG00000171603
1.1	2.926	LRGUK	ENSG00000155530
1.1	2.926	AK1	ENSG00000106992
1.099	5.851	TARS	ENSG00000113407
1.098	7.14	RBMS1	ENSG00000153250
1.098	4.349	CRY1	ENSG00000008405
1.097	2.301	AC018755.4	ENSG00000273837
1.097	4.251	SESN2	ENSG00000130766
1.097	7.947	TIPARP	ENSG00000163659
1.096	6.105	DGUOK	ENSG00000114956
1.096	4.27	PPCDC	ENSG00000138621
1.095	3.911	MYL9	ENSG00000101335
1.095	3.43	CBX4	ENSG00000141582
1.095	1.845	SLC46A2	ENSG00000119457
1.095	1.845	ACADSB	ENSG00000196177
1.095	1.845	PAQR4	ENSG00000162073
1.095	1.845	PLIN5	ENSG00000214456
1.094	2.704	TUBB2A	ENSG00000137267
1.093	6.509	FOXP1	ENSG00000114861
1.092	6.426	ACSL3	ENSG00000123983
1.09	9.35	PLAUR	ENSG00000011422
1.089	1.175	XKR8	ENSG00000158156
1.089	1.175	AL445928.2	ENSG00000285530
1.089	1.175	AC092803.1	ENSG00000260805
1.089	1.175	AC020651.2	ENSG00000287682
1.089	1.175	WDFY3-AS1	ENSG00000251260
1.089	2.76	P4HA2	ENSG00000072682
1.089	1.175	NID2	ENSG00000087303
1.089	1.175	PRSS36	ENSG00000178226
1.089	1.175	AF127577.2	ENSG00000231201
1.088	5.386	ZMYND11	ENSG00000015171
1.088	6.346	CARD8	ENSG00000105483
1.087	5.395	TPK1	ENSG00000196511
1.086	1.944	NPDC1	ENSG00000107281
1.086	1.944	AF165147.1	ENSG00000232855
1.084	3.352	TMED3	ENSG00000166557
1.084	5.01	CUTA	ENSG00000112514
1.081	3.387	AC010201.3	ENSG00000286608
1.081	4.449	CDK2AP1	ENSG00000111328
1.08	8.342	TNFRSF1B	ENSG00000028137
1.079	2.036	AL121933.2	ENSG00000286646
1.079	2.036	ALKBH6	ENSG00000239382
1.079	2.036	PINLYP	ENSG00000234465
1.078	3.422	GSTCD	ENSG00000138780
1.078	3.19	SCCPDH	ENSG00000143653
1.077	4.597	C1orf56	ENSG00000143443
1.077	1.329	AL450992.3	ENSG00000286581
1.077	1.329	GXYLT2	ENSG00000172986
1.077	1.329	FAM43A	ENSG00000185112
1.077	1.329	AC004112.1	ENSG00000226851
1.077	1.329	KIAA1217	ENSG00000120549
1.077	1.329	SLC48A1	ENSG00000211584
1.077	2.914	SLC9A3R1	ENSG00000109062
1.077	1.329	PDYN-AS1	ENSG00000233896
1.075	3.23	AC023389.1	ENSG00000263657
1.075	6.311	PLP2	ENSG00000102007
1.075	3.68	ZDHHC4	ENSG00000136247
1.074	4.731	N4BP2	ENSG00000078177
1.074	6.964	CYSTM1	ENSG00000120306
1.073	3.489	AC012447.1	ENSG00000265451
1.073	3.489	LINC02062	ENSG00000248489
1.073	7.338	LPAR6	ENSG00000139679
1.073	4.318	PLCB3	ENSG00000149782
1.072	2.123	C1orf21	ENSG00000116667
1.072	2.123	MFSD9	ENSG00000135953
1.068	5.071	FAAP20	ENSG00000162585
1.068	4.728	STX10	ENSG00000104915
1.067	5.231	IL10RB-DT	ENSG00000223799
1.067	6.068	SLFN5	ENSG00000166750
1.067	3.053	PAXBP1-AS1	ENSG00000238197
1.067	2.205	SCGB2B2	ENSG00000205209
1.067	4.131	ARSA	ENSG00000100299
1.067	1.468	PPIC	ENSG00000168938
1.067	1.468	LRTOMT	ENSG00000184154
1.066	7.567	SEC61G	ENSG00000132432
1.065	4.295	CASP10	ENSG00000003400
1.063	4.795	CTNNBIP1	ENSG00000178585
1.063	6.6	MIR181A1HG	ENSG00000229989
1.062	4.193	TTC28-AS1	ENSG00000235954
1.062	3.414	KIAA0040	ENSG00000235750
1.061	2.283	TOMM40L	ENSG00000158882
1.061	2.283	NHS	ENSG00000188158
1.061	4.822	CC2D2A	ENSG00000048342
1.059	2.8	TMCO6	ENSG00000113119
1.059	2.8	CLMP	ENSG00000166250
1.058	6.802	WDFY2	ENSG00000139668
1.058	3.917	COX15	ENSG00000014919
1.058	8.005	UBB	ENSG00000170315
1.058	1.595	ADAL	ENSG00000168803
1.058	1.595	ZNF548	ENSG00000188785
1.058	1.595	DMD	ENSG00000198947
1.058	3.481	NTPCR	ENSG00000135778
1.058	5.066	PRKAA1	ENSG00000132356
1.057	2.357	AC004825.3	ENSG00000287643
1.056	8.002	TXNIP	ENSG00000265972
1.056	3.513	AL645568.1	ENSG00000203739
1.055	3.965	ECT2	ENSG00000114346
1.055	5.275	IFI16	ENSG00000163565
1.054	5.573	AC009093.2	ENSG00000260517
1.052	3.81	BEX4	ENSG00000102409
1.052	6.59	CPD	ENSG00000108582
1.051	1.712	EFNA4	ENSG00000243364
1.051	1.712	AC008781.2	ENSG00000246422
1.051	5.619	TEX41	ENSG00000226674
1.05	3.607	ETFRF1	ENSG00000205707
1.049	3.862	DTNB	ENSG00000138101
1.049	4.416	CEP162	ENSG00000135315
1.049	2.493	CREB3L1	ENSG00000157613
1.048	5.736	DGKD	ENSG00000077044
1.048	8.144	AP2S1	ENSG00000042753
1.048	2.997	CSGALNACT1	ENSG00000147408
1.047	3.666	HPF1	ENSG00000056050
1.047	5.251	LMO4	ENSG00000143013
1.046	3.911	FBN1	ENSG00000166147
1.046	4.121	STX17	ENSG00000136874
1.045	7.732	LDHA	ENSG00000134333
1.045	1.82	AC017002.3	ENSG00000240350
1.045	1.82	LTBP4	ENSG00000090006
1.045	3.405	EPHA1-AS1	ENSG00000229153
1.044	8.686	PPP3CA	ENSG00000138814
1.042	4.203	TMEM256	ENSG00000205544
1.041	4.394	MSR1	ENSG00000038945
1.041	3.129	AL445231.1	ENSG00000236137
1.04	1.921	AP000487.1	ENSG00000246889
1.039	2.677	AC018816.1	ENSG00000235978
1.039	2.677	PELI3	ENSG00000174516
1.038	6.093	APAF1	ENSG00000120868
1.037	4.782	HSPA13	ENSG00000155304
1.036	4.668	AGPAT1	ENSG00000204310
1.035	2.015	AC010168.2	ENSG00000261324
1.031	6.924	OGFRL1	ENSG00000119900
1.031	0.5178	ACTG2	ENSG00000163017
1.031	0.5178	SPAG16	ENSG00000144451
1.031	0.5178	CFAP100	ENSG00000163885
1.031	0.5178	FAM153CP	ENSG00000204677
1.031	0.5178	Z84485.1	ENSG00000246982
1.031	0.5178	COL15A1	ENSG00000204291
1.031	0.5178	AP003068.2	ENSG00000254614
1.031	0.5178	AC023509.3	ENSG00000270175
1.031	0.5178	LINC02389	ENSG00000255693
1.031	0.5178	SPATA7	ENSG00000042317
1.031	0.5178	AC123768.3	ENSG00000262728
1.031	0.5178	SPIRE2	ENSG00000204991
1.031	2.103	PGM1	ENSG00000079739
1.031	7.232	P4HA1	ENSG00000122884
1.031	11.42	S100A6	ENSG00000197956
1.027	6.103	IGF2BP2	ENSG00000073792
1.026	7.214	TMEM170B	ENSG00000205269
1.024	4.153	MYO18A	ENSG00000196535
1.022	0.754	LINC02777	ENSG00000232453
1.022	0.754	AC007390.2	ENSG00000272054
1.022	0.754	AC092053.3	ENSG00000284669
1.022	0.754	HIST1H2BF	ENSG00000277224
1.022	0.754	AC079209.2	ENSG00000254177
1.022	0.754	TET1	ENSG00000138336
1.022	0.754	AL589863.1	ENSG00000268659
1.022	0.754	SLC6A15	ENSG00000072041
1.022	0.754	AL160314.2	ENSG00000258458
1.022	0.754	RAB15	ENSG00000139998
1.022	0.754	BEAN1	ENSG00000166546
1.022	0.754	RASIP1	ENSG00000105538
1.022	0.754	PPP1R16B	ENSG00000101445
1.022	0.754	AP000238.1	ENSG00000273464
1.019	2.41	CATSPER1	ENSG00000175294
1.018	3.652	TMEM263	ENSG00000151135
1.017	2.477	NCKAP1	ENSG00000061676
1.017	2.477	ABLIM3	ENSG00000173210
1.017	4.062	CCDC159	ENSG00000183401
1.016	6.406	ZNF331	ENSG00000130844
1.014	0.9568	AP001816.1	ENSG00000254531
1.014	0.9568	PIGO	ENSG00000165282
1.014	0.9568	KBTBD3	ENSG00000182359
1.014	0.9568	KRT8	ENSG00000170421
1.014	0.9568	GPR18	ENSG00000125245
1.014	0.9568	AC005899.6	ENSG00000274341
1.014	0.9568	TMEM98	ENSG00000006042
1.014	0.9568	GNAL	ENSG00000141404
1.014	3.791	CCDC85B	ENSG00000175602
1.014	3.791	MYADM	ENSG00000179820
1.013	3.316	SERPINH1	ENSG00000149257
1.012	2.604	FOXF1	ENSG00000103241
1.01	7.55	PHLDA1	ENSG00000139289
1.009	5.519	SRGAP1	ENSG00000196935
1.009	1.135	FBLN2	ENSG00000163520
1.009	1.135	CDS1	ENSG00000163624
1.009	1.135	RWDD2A	ENSG00000013392
1.009	1.135	LINC02541	ENSG00000230943
1.009	1.135	MELK	ENSG00000165304
1.009	1.135	NAA40	ENSG00000110583
1.009	1.135	ETFBKMT	ENSG00000139160
1.009	1.135	PLEKHA4	ENSG00000105559
1.009	1.135	SATL1	ENSG00000184788
1.008	6.437	RNF7	ENSG00000114125
1.008	7.087	AL356124.1	ENSG00000226149
1.008	3.966	PEAK3	ENSG00000188305
1.006	5.327	MIOS	ENSG00000164654
1.005	1.293	GBP3	ENSG00000117226
1.005	1.293	FAP	ENSG00000078098
1.005	1.293	ABI3BP	ENSG00000154175
1.005	1.293	MAP9	ENSG00000164114
1.005	1.293	AL353759.1	ENSG00000283064
1.005	1.293	FSTL3	ENSG00000070404
1.005	1.293	CPT1B	ENSG00000205560
1.002	3.702	CCP110	ENSG00000103540
1.002	2.975	PC	ENSG00000173599
1.002	6.696	MTCH1	ENSG00000137409
1.001	10.47	TIMP1	ENSG00000102265
1.001	1.436	ZFP69B	ENSG00000187801
1.001	1.436	RAB23	ENSG00000112210
1.001	1.436	AL160272.1	ENSG00000284977
1.001	1.436	GREB1L	ENSG00000141449
1	3.784	ZNF117	ENSG00000152926
0.9981	1.565	FAM221A	ENSG00000188732
0.9981	1.565	SRSF8	ENSG00000263465
0.9981	1.565	AC011611.4	ENSG00000257839
0.9981	1.565	ACACB	ENSG00000076555
0.9981	1.565	ZNF446	ENSG00000083838
0.9981	1.565	ASPHD2	ENSG00000128203
0.9969	8.097	SUB1	ENSG00000113387
0.9957	1.684	MCC	ENSG00000171444
0.9957	1.684	BRF2	ENSG00000104221
0.9957	1.684	JADE3	ENSG00000102221
0.9942	6.887	WBP1L	ENSG00000166272
0.9936	3.379	TAGAP	ENSG00000164691
0.9936	3.379	PDZD11	ENSG00000120509
0.9936	1.794	COL12A1	ENSG00000111799
0.9933	5.511	CFP	ENSG00000126759
0.9929	3.414	BBS7	ENSG00000138686
0.9924	4.179	LINC00476	ENSG00000175611
0.9923	3.448	ALK	ENSG00000171094
0.9917	1.897	CCDC13	ENSG00000244607
0.9917	1.897	GRAMD2B	ENSG00000155324
0.9917	3.482	RNASET2	ENSG00000026297
0.9917	1.897	BLNK	ENSG00000095585
0.9914	6.165	SEPTIN10	ENSG00000186522
0.9902	1.992	AP001318.2	ENSG00000255062
0.9891	6.311	TMEM65	ENSG00000164983
0.9877	4.961	LYSMD3	ENSG00000176018
0.9863	5.719	FAM126A	ENSG00000122591
0.9855	2.321	GAS6	ENSG00000183087
0.9846	2.393	GNG7	ENSG00000176533
0.9846	2.393	PKIG	ENSG00000168734
0.9838	2.461	ZSWIM9	ENSG00000185453
0.9823	2.589	DNMBP-AS1	ENSG00000227695
0.9823	2.589	AL109935.1	ENSG00000235820
0.9821	6.524	MAPKAPK2	ENSG00000162889
0.9817	2.648	ZNF709	ENSG00000242852
0.9817	2.648	ZNF528	ENSG00000167555
0.9817	4.233	EDC3	ENSG00000179151
0.9812	2.706	RSKR	ENSG00000167524
0.9801	2.814	FAM8A1	ENSG00000137414
0.9793	2.915	PRKAR1B	ENSG00000188191
0.9781	9.208	ARHGAP18	ENSG00000146376
0.9778	3.098	AL009177.1	ENSG00000286277
0.9772	3.181	TST	ENSG00000128311
0.9764	3.298	PLSCR3	ENSG00000187838
0.9762	3.335	AC072022.2	ENSG00000285938
0.9743	3.659	DENND6A-AS1	ENSG00000239801
0.9738	6.098	DNMBP	ENSG00000107554
0.9731	6.265	LMBRD1	ENSG00000168216
0.9705	4.763	COMMD4	ENSG00000140365
0.9687	5.792	ARL 3.00	ENSG00000138175
0.9656	5.971	FGGY	ENSG00000172456
0.9647	6.85	TPD52L2	ENSG00000101150
0.9638	8.712	STK17B	ENSG00000081320
0.9635	4.661	SNX18	ENSG00000178996
0.9622	5.828	TNFSF8	ENSG00000106952
0.9615	4.035	RFXANK	ENSG00000064490
0.9607	3.843	ZNF780A	ENSG00000197782
0.9599	3.681	AC009951.6	ENSG00000287115
0.9588	3.465	TMLHE-AS1	ENSG00000224533
0.9574	3.25	AC026979.2	ENSG00000271869
0.9569	5.978	ERCC6L2	ENSG00000182150
0.9567	5.46	CDC14A	ENSG00000079335
0.9563	6.787	NUP58	ENSG00000139496
0.9563	3.087	DLC1	ENSG00000164741
0.9563	3.087	AC027243.3	ENSG00000287503
0.9544	2.853	LARP6	ENSG00000166173
0.9529	4.277	CCDC65	ENSG00000139537
0.9529	2.692	THY1	ENSG00000154096
0.9523	8.52	ITM2B	ENSG00000136156
0.9523	2.634	PLK2	ENSG00000145632
0.9523	2.634	COL4A1	ENSG00000187498
0.951	2.51	PLAC9	ENSG00000189129
0.951	2.51	AC109597.1	ENSG00000260378
0.951	2.51	KDELR3	ENSG00000100196
0.9494	2.375	SPSB2	ENSG00000111671
0.9489	7.62	FBXL5	ENSG00000118564
0.9471	3.784	GMPPB	ENSG00000173540
0.9469	7.47	RNF145	ENSG00000145860
0.9463	2.145	AC073475.1	ENSG00000250938
0.9463	2.145	AC069547.2	ENSG00000286401
0.945	6.142	TUBA1A	ENSG00000167552
0.9444	5.478	SEC23B	ENSG00000101310
0.9441	3.585	SESN3	ENSG00000149212
0.9441	4.803	MVB12A	ENSG00000141971
0.9436	1.969	AL162390.1	ENSG00000274421
0.9436	1.969	AP002498.1	ENSG00000254988
0.9436	1.969	RAB11B-AS1	ENSG00000269386
0.9434	4.763	STARD13	ENSG00000133121
0.9423	4.214	MRPL12	ENSG00000262814
0.942	1.872	ANKRD39	ENSG00000213337
0.942	1.872	CAPN10-DT	ENSG00000260942
0.942	1.872	ANKRD9	ENSG00000156381
0.942	1.872	Z93241.1	ENSG00000270022
0.9418	5.03	BET1	ENSG00000105829
0.9408	3.388	GGT7	ENSG00000131067
0.9403	5.476	CCDC200	ENSG00000236383
0.9401	1.768	PARD3	ENSG00000148498
0.9401	1.768	AC245452.1	ENSG00000224086
0.9401	5.227	LMAN1	ENSG00000074695
0.9396	7.415	ACER3	ENSG00000078124
0.9379	1.656	SNX21	ENSG00000124104
0.9379	5.903	PHLPP1	ENSG00000081913
0.9374	8.288	IER2	ENSG00000160888
0.9372	6.664	RIC1	ENSG00000107036
0.9366	6.344	SFT2D1	ENSG00000198818
0.9354	1.534	GALNT3	ENSG00000115339
0.9354	1.534	TTC21A	ENSG00000168026
0.9354	1.534	AL359706.1	ENSG00000223732
0.9354	1.534	AC027307.2	ENSG00000267317
0.9354	1.534	ZSWIM1	ENSG00000168612
0.9341	4.286	AL031772.1	ENSG00000231329
0.9341	8.715	CALM1	ENSG00000198668
0.9338	5.372	YPEL2	ENSG00000175155
0.9327	4.587	IGFBP7	ENSG00000163453
0.9323	1.401	DCST2	ENSG00000163354
0.9323	1.401	LIMD1-AS1	ENSG00000230530
0.9323	1.401	BDNF-AS	ENSG00000245573
0.9323	1.401	SERPINE3	ENSG00000253309
0.9323	1.401	TMEM99	ENSG00000167920
0.9323	1.401	SREBF2-AS1	ENSG00000184068
0.9322	6.821	CHURC1	ENSG00000258289
0.9321	5.091	LINC-PINT	ENSG00000231721
0.9312	2.939	SOCS5	ENSG00000171150
0.9304	4.783	TLR6	ENSG00000174130
0.9302	7.584	IFNAR2	ENSG00000159110
0.9301	5.705	ELK3	ENSG00000111145
0.93	7.718	DAZAP2	ENSG00000183283
0.9299	2.89	PHLDB3	ENSG00000176531
0.9286	1.255	LINC02591	ENSG00000263590
0.9286	1.255	LZTS2	ENSG00000107816
0.9286	1.255	ZNF396	ENSG00000186496
0.9286	1.255	WFDC3	ENSG00000124116
0.9278	4.686	RSPH3	ENSG00000130363
0.9259	7.041	PRDM1	ENSG00000057657
0.9257	2.733	B4GALT4	ENSG00000121578
0.9257	2.733	FBLN1	ENSG00000077942
0.9254	3.948	MUS81	ENSG00000172732
0.9249	5.98	MARS	ENSG00000166986
0.9247	5.022	EDEM2	ENSG00000088298
0.924	3.9	LINC00886	ENSG00000240875
0.924	2.677	TSPAN17	ENSG00000048140
[truncated: 11,068 more rows]

## Sheet: Macro_24h vs Macro_alone
logFC	AveExpr	gene_names	Gene
5.138	-1.926	AC010737.1	ENSG00000229308
4.42	-2.285	LINC01827	ENSG00000234919
4.323	2.059	CXCL5	ENSG00000163735
4.022	1.764	ADGRE3	ENSG00000131355
3.896	2.738	ST6GALNAC3	ENSG00000184005
3.802	1.313	THBS1	ENSG00000137801
3.613	0.771	MS4A6A	ENSG00000110077
3.499	3.036	VCAN	ENSG00000038427
3.395	1.846	G0S2	ENSG00000123689
3.372	-0.487	AL121899.4	ENSG00000287561
3.285	3.687	DDIT4	ENSG00000168209
3.234	2.955	PSAT1	ENSG00000135069
3.225	2.162	TRIB3	ENSG00000101255
3.204	1.195	CHAC1	ENSG00000128965
3.121	-0.6128	AL139220.2	ENSG00000230615
3.09	-1.365	AL355303.1	ENSG00000231039
3.01	-1.405	ZNF827	ENSG00000151612
3.01	-1.405	AC010285.3	ENSG00000285865
3.01	-1.405	CCDC151	ENSG00000198003
3	1.092	ADM2	ENSG00000128165
2.925	-1.448	PPBP	ENSG00000163736
2.925	-1.448	AC090921.1	ENSG00000214803
2.925	-1.448	MS4A6E	ENSG00000166926
2.925	-0.2253	AC079210.1	ENSG00000267461
2.859	2.292	BATF3	ENSG00000123685
2.835	-1.493	PRR5L	ENSG00000135362
2.738	-1.541	TMCO1-AS1	ENSG00000224358
2.738	-1.541	SIAH2-AS1	ENSG00000244265
2.738	-1.541	ASNS	ENSG00000070669
2.698	-0.8241	TCHH	ENSG00000159450
2.698	-0.8241	AFF3	ENSG00000144218
2.635	-0.8555	AC007613.1	ENSG00000262420
2.591	2.01	FPR2	ENSG00000171049
2.524	-0.06301	AL137789.1	ENSG00000236911
2.524	0.674	CLGN	ENSG00000153132
2.501	-0.9226	AL049775.1	ENSG00000205562
2.501	-0.9226	ITGAD	ENSG00000156886
2.451	0.4311	TMEM37	ENSG00000171227
2.404	-0.1232	TNFSF10	ENSG00000121858
2.403	3.306	FCGR2A	ENSG00000143226
2.378	4.786	SAMSN1	ENSG00000155307
2.362	2.178	ANKRD29	ENSG00000154065
2.36	2.466	GRB10	ENSG00000106070
2.309	2.151	SOCS3	ENSG00000184557
2.291	1.174	GNG2	ENSG00000186469
2.273	-1.037	ANLN	ENSG00000011426
2.273	-0.5513	UBE2R2-AS1	ENSG00000235481
2.241	2.353	SMOX	ENSG00000088826
2.235	0.08175	LINC01226	ENSG00000284543
2.235	0.08175	LINC02284	ENSG00000259719
2.232	4.168	PHGDH	ENSG00000092621
2.189	4.5	SLA	ENSG00000155926
2.188	-1.079	AQP8	ENSG00000103375
2.181	3.337	ARL4C	ENSG00000188042
2.178	-0.2361	LINC01023	ENSG00000272523
2.176	2.321	RBP1	ENSG00000114115
2.157	3.681	SLC7A5	ENSG00000103257
2.15	-0.6128	MPP3	ENSG00000161647
2.128	0.9614	TGFA	ENSG00000163235
2.128	1.613	PLAC8	ENSG00000145287
2.128	-0.261	MLXIPL	ENSG00000009950
2.115	3.857	CR1	ENSG00000203710
2.098	-1.124	LINC01937	ENSG00000234279
2.098	-1.124	AC010173.1	ENSG00000258101
2.098	-1.124	AC126696.3	ENSG00000260498
2.098	-1.124	AC005899.6	ENSG00000274341
2.098	-1.124	AP005671.1	ENSG00000266288
2.098	-1.124	APOBEC3D	ENSG00000243811
2.092	0.6385	TIPARP-AS1	ENSG00000243926
2.091	1.409	JAK3	ENSG00000105639
2.084	-0.6456	HSPA6	ENSG00000173110
2.06	1.179	TG	ENSG00000042832
2.016	-0.6799	FALEC	ENSG00000228126
2.001	-1.172	KIAA1614-AS1	ENSG00000232586
2.001	-1.172	SATB1-AS1	ENSG00000228956
2.001	-1.172	AL136162.1	ENSG00000271888
2.001	-1.172	PKP2	ENSG00000057294
2.001	-1.172	GOLGA8R	ENSG00000186399
2.001	-1.172	AC243960.1	ENSG00000268027
2.001	6.833	CD14	ENSG00000170458
1.995	3.937	PELI2	ENSG00000139946
1.973	2.422	C1RL	ENSG00000139178
1.968	-0.3412	AREG	ENSG00000109321
1.956	1.975	GK-AS1	ENSG00000243055
1.949	2.629	DMGDH	ENSG00000132837
1.943	-0.716	FAM182A	ENSG00000125804
1.938	3.188	SERPINB2	ENSG00000197632
1.937	-0.06729	C21orf62-AS1	ENSG00000205930
1.936	4.658	FPR1	ENSG00000171051
1.915	4.128	PMP22	ENSG00000109099
1.915	0.1627	AC104794.3	ENSG00000260077
1.91	-0.3701	AL513327.2	ENSG00000233246
1.91	-0.3701	KRBA1	ENSG00000133619
1.91	-0.3701	GRIN3A	ENSG00000198785
1.909	1.817	AL034397.3	ENSG00000274536
1.902	2.433	CADM1	ENSG00000182985
1.898	-1.224	C1QB	ENSG00000173369
1.898	-1.224	CRB1	ENSG00000134376
1.898	-1.224	AC090061.1	ENSG00000247363
1.898	-1.224	AC025423.4	ENSG00000257181
1.898	-1.224	EPN2-AS1	ENSG00000235397
1.889	-0.09134	LINC02798	ENSG00000227082
1.889	-0.09134	AC131254.1	ENSG00000248964
1.889	-0.09134	AC133552.5	ENSG00000275494
1.873	0.1421	HIC1	ENSG00000177374
1.871	5.613	BTG1	ENSG00000133639
1.87	2.371	ABCG1	ENSG00000160179
1.867	-0.754	CTHRC1	ENSG00000164932
1.867	-0.754	AC123768.3	ENSG00000262728
1.867	-0.754	AC008622.2	ENSG00000275719
1.815	4.693	FAM20A	ENSG00000108950
1.787	0.7909	BCL2L11	ENSG00000153094
1.787	-0.7941	SLC1A2	ENSG00000110436
1.787	-0.7941	AL136441.1	ENSG00000285572
1.787	0.09902	KLHDC7B	ENSG00000130487
1.787	-0.4315	PSRC1	ENSG00000134222
1.787	-0.4315	AC103876.1	ENSG00000259986
1.787	-0.142	OPRL1	ENSG00000125510
1.787	-0.142	AP001439.1	ENSG00000224541
1.772	2.62	CXCL2	ENSG00000081041
1.77	2.456	GRAMD1B	ENSG00000023171
1.757	0.6312	STAT4	ENSG00000138378
1.748	0.286	AC072022.2	ENSG00000285938
1.746	1.804	LRG1	ENSG00000171236
1.734	-0.1687	AC104695.2	ENSG00000229951
1.725	0.6155	MS4A14	ENSG00000166928
1.722	1.858	DLGAP1	ENSG00000170579
1.722	-0.4643	COCH	ENSG00000100473
1.722	-0.4643	AL137779.2	ENSG00000259088
1.72	2.093	AC107884.1	ENSG00000251364
1.712	2.142	NLRP3	ENSG00000162711
1.71	0.8835	CXCL1	ENSG00000163739
1.709	2.867	RPS6KA5	ENSG00000100784
1.705	1.216	AC015912.3	ENSG00000274213
1.705	1.216	CABLES1	ENSG00000134508
1.702	-0.8365	LINC01127	ENSG00000281162
1.702	-0.8365	AL137847.1	ENSG00000229109
1.702	-0.8365	BATF2	ENSG00000168062
1.702	-0.8365	AP002784.1	ENSG00000250519
1.702	-0.8365	AP000462.1	ENSG00000255580
1.702	-0.8365	AC007686.3	ENSG00000273729
1.702	-0.8365	AC005899.5	ENSG00000266385
1.702	-0.8365	CACNB1	ENSG00000067191
1.702	-0.8365	ELANE	ENSG00000197561
1.702	0.7485	C21orf91	ENSG00000154642
1.685	3.062	VNN 2.00	ENSG00000112303
1.678	-0.1965	KCNMB2-AS1	ENSG00000237978
1.678	-0.1965	ZNF341-AS1	ENSG00000230753
1.678	3.795	CXCL3	ENSG00000163734
1.676	1.098	LINC02698	ENSG00000256717
1.665	2.641	LTB4R	ENSG00000213903
1.66	0.5831	HGF	ENSG00000019991
1.659	1.379	BEX2	ENSG00000133134
1.653	-0.4986	RHD	ENSG00000187010
1.653	-0.4986	MYRIP	ENSG00000170011
1.653	-0.4986	AC018616.1	ENSG00000253859
1.641	2.701	LIN7A	ENSG00000111052
1.629	1.074	MIR3945HG	ENSG00000251230
1.626	3.188	ALDH1L2	ENSG00000136010
1.616	0.9568	AL390774.2	ENSG00000230826
1.615	2.146	ATP2B1-AS1	ENSG00000271614
1.612	-0.8816	AL360012.1	ENSG00000270103
1.612	-0.8816	CCDC150	ENSG00000144395
1.612	-0.8816	PCBP4	ENSG00000090097
1.612	-0.8816	AC093206.1	ENSG00000249426
1.612	-0.8816	AL645933.3	ENSG00000286940
1.612	-0.8816	AC002451.1	ENSG00000231170
1.612	-0.8816	MEX3B	ENSG00000183496
1.612	-0.8816	AC116914.1	ENSG00000262358
1.612	0.7034	AC110620.2	ENSG00000287463
1.612	2.288	SATB1	ENSG00000182568
1.608	3.407	SH3PXD2B	ENSG00000174705
1.598	0.004286	RGS18	ENSG00000150681
1.598	0.004286	KIAA0319	ENSG00000137261
1.598	0.004286	AL021392.1	ENSG00000234869
1.594	1.974	TMEM156	ENSG00000121895
1.581	0.6877	GPT2	ENSG00000166123
1.581	0.2022	CD1D	ENSG00000158473
1.581	0.2022	C1QL3	ENSG00000165985
1.581	-0.5347	GABRR2	ENSG00000111886
1.581	-0.5347	SIRT4	ENSG00000089163
1.581	-0.5347	AC015712.1	ENSG00000232386
1.574	1.421	PDE4B	ENSG00000184588
1.571	0.8141	CBX7	ENSG00000100307
1.561	-0.2554	PARTICL	ENSG00000286532
1.556	4.417	SESN2	ENSG00000130766
1.555	1.412	ATAT1	ENSG00000137343
1.555	1.709	LINC01482	ENSG00000267659
1.546	-0.02148	CLEC10A	ENSG00000132514
1.536	1.402	RGS2	ENSG00000116741
1.536	0.9167	DLGAP1-AS2	ENSG00000262001
1.536	0.1797	CACNA2D3	ENSG00000157445
1.532	1.48	ADCY4	ENSG00000129467
1.526	1.126	AL354696.2	ENSG00000278390
1.516	0.6553	PCED1B	ENSG00000179715
1.516	0.6553	PIPOX	ENSG00000179761
1.516	-0.9297	U73169.1	ENSG00000213600
1.516	-0.9297	LINC01095	ENSG00000248809
1.516	-0.9297	CLMAT3	ENSG00000249035
1.516	-0.9297	AC004130.2	ENSG00000271133
1.516	-0.9297	VENTX	ENSG00000151650
1.516	-0.9297	ABHD12B	ENSG00000131969
1.516	-0.9297	AC012181.1	ENSG00000261114
1.516	-0.9297	DCXR-DT	ENSG00000264569
1.516	-0.9297	TSPAN16	ENSG00000130167
1.505	-0.5727	HPSE	ENSG00000173083
1.505	1.012	TMEM71	ENSG00000165071
1.505	-0.5727	AC107375.1	ENSG00000259891
1.505	-0.5727	AL138895.1	ENSG00000235119
1.505	1.012	AC124248.1	ENSG00000259704
1.498	-0.2867	DICER1-AS1	ENSG00000235706
1.498	-0.2867	LINC01585	ENSG00000245479
1.498	-0.2867	CEACAM19	ENSG00000186567
1.489	0.1564	LINC02026	ENSG00000214146
1.489	0.1564	AC024075.3	ENSG00000269427
1.489	2.516	ACVRL1	ENSG00000139567
1.482	0.6385	AL391832.4	ENSG00000286263
1.48	0.8887	GUCY2F	ENSG00000101890
1.479	2.511	AC079793.1	ENSG00000228655
1.476	1.287	LINC01146	ENSG00000258867
1.471	5.706	MMP7	ENSG00000137673
1.46	2.212	NR4A2	ENSG00000153234
1.458	5.589	PTAFR	ENSG00000169403
1.451	0.8742	KLRD1	ENSG00000134539
1.446	0.476	AL353576.1	ENSG00000287925
1.446	3.261	LINC01678	ENSG00000225331
1.444	0.3144	TREM1	ENSG00000124731
1.444	0.3144	AC025569.1	ENSG00000258168
1.443	1.841	LINC00900	ENSG00000246100
1.441	0.1324	DNAJC5B	ENSG00000147570
1.439	2.824	AC008875.3	ENSG00000287263
1.438	4.603	ZNF331	ENSG00000130844
1.437	-0.07595	AC006230.1	ENSG00000287778
1.437	-0.07595	SLC2A14	ENSG00000173262
1.437	-0.07595	CLEC1A	ENSG00000150048
1.432	-0.3195	HIST1H2BE	ENSG00000274290
1.432	-0.3195	CLCN1	ENSG00000188037
1.432	-0.3195	AC090587.1	ENSG00000228661
1.425	-0.6128	AC104335.1	ENSG00000286216
1.425	-0.6128	KIAA1211	ENSG00000109265
1.425	-0.6128	AC097534.2	ENSG00000272870
1.425	-0.6128	AC139099.2	ENSG00000262898
1.425	-0.6128	ATP8B3	ENSG00000130270
1.425	-0.6128	PLIN5	ENSG00000214456
1.423	1.643	DUSP4	ENSG00000120875
1.421	1.573	AC087627.1	ENSG00000253983
1.413	-0.9813	HIST1H3J	ENSG00000197153
1.413	-0.9813	SLC26A4	ENSG00000091137
1.413	-0.9813	CNGA4	ENSG00000132259
1.413	-0.9813	CNTNAP4	ENSG00000152910
1.413	-0.9813	C19orf57	ENSG00000132016
1.413	-0.9813	AL031846.2	ENSG00000279833
1.407	0.4565	AC108673.2	ENSG00000273174
1.406	1.162	TMEM236	ENSG00000148483
1.406	1.162	NPIPB2	ENSG00000234719
1.4	0.2925	AC079209.1	ENSG00000253214
1.4	0.2925	DNAH17	ENSG00000187775
1.4	0.2925	AC024075.1	ENSG00000267904
1.393	3.072	STAC	ENSG00000144681
1.391	0.8445	ZNF619	ENSG00000177873
1.391	0.1075	GABBR1	ENSG00000204681
1.385	0.7209	FOSB	ENSG00000125740
1.38	-0.1048	AC092620.1	ENSG00000241772
1.377	0.5857	AC104461.1	ENSG00000230623
1.374	2.3	AC087741.1	ENSG00000262580
1.366	1.803	THBS3	ENSG00000169231
1.363	-0.3539	AL365318.1	ENSG00000237993
1.363	-0.3539	FAM161A	ENSG00000170264
1.363	-0.3539	LYG1	ENSG00000144214
1.363	-0.3539	AC114760.2	ENSG00000272211
1.363	-0.3539	PRR7	ENSG00000131188
1.363	-0.3539	LINC02139	ENSG00000278214
1.361	0.8291	KAZALD1	ENSG00000107821
1.357	4.276	MX2	ENSG00000183486
1.355	0.27	TBC1D8-AS1	ENSG00000272902
1.351	0.7041	CP	ENSG00000047457
1.35	1.795	AC021054.1	ENSG00000177406
1.344	2.326	HIVEP2	ENSG00000010818
1.34	0.5672	TMEM173	ENSG00000184584
1.34	-0.6552	GHRL	ENSG00000157017
1.34	-0.6552	HESX1	ENSG00000163666
1.34	-0.6552	IL20RB-AS1	ENSG00000249407
1.34	-0.6552	CXCL6	ENSG00000124875
1.34	-0.6552	GLI3	ENSG00000106571
1.34	-0.6552	SCAMP5	ENSG00000198794
1.34	-0.6552	AC100786.1	ENSG00000246731
1.34	-0.6552	AC012615.2	ENSG00000267007
1.34	0.08175	LPP-AS2	ENSG00000270959
1.338	3.575	NAIP	ENSG00000249437
1.336	2.103	ZNF528-AS1	ENSG00000269834
1.333	3.114	HIF1A-AS3	ENSG00000258667
1.333	2.966	LILRA5	ENSG00000187116
1.333	5.802	SLC2A3	ENSG00000059804
1.331	1.125	PLAAT3	ENSG00000176485
1.329	4.859	SCIMP	ENSG00000161929
1.326	0.4158	AL035681.1	ENSG00000235513
1.323	2.706	VEGFA	ENSG00000112715
1.319	-0.1349	AC093425.1	ENSG00000224609
1.319	3.153	TMCC3	ENSG00000057704
1.317	0.6869	SORCS1	ENSG00000108018
1.317	0.6869	CIDEB	ENSG00000136305
1.31	0.915	CDKN1C	ENSG00000129757
1.31	5.705	NAMPT	ENSG00000105835
1.309	0.2467	AC244033.2	ENSG00000285184
1.309	0.2467	PRRT3-AS1	ENSG00000230082
1.309	0.2467	STOML1	ENSG00000067221
1.306	6.054	GK	ENSG00000198814
1.306	1.112	ANG	ENSG00000214274
1.305	2.266	NSUN7	ENSG00000179299
1.302	-1.037	AL031848.2	ENSG00000271746
1.302	-1.037	AC009879.4	ENSG00000287127
1.302	-1.037	AC018511.2	ENSG00000234149
1.302	-1.037	LINC02641	ENSG00000230131
1.302	-1.037	AC004034.1	ENSG00000262482
1.302	-1.037	AC130650.2	ENSG00000276564
1.302	-1.037	AC104984.2	ENSG00000265394
1.302	-1.037	AC244093.5	ENSG00000278638
1.302	0.5482	MAP2K6	ENSG00000108984
1.302	-1.037	LINC00663	ENSG00000266904
1.297	0.7974	AL390728.5	ENSG00000232347
1.297	3.119	HRH2	ENSG00000113749
1.296	1.579	BMF	ENSG00000104081
1.292	3.926	ETS2	ENSG00000157557
1.291	-0.39	LINC01341	ENSG00000227953
1.291	-0.39	LINC00954	ENSG00000228784
1.291	-0.39	AL034347.1	ENSG00000228679
1.291	-0.39	KLHL32	ENSG00000186231
1.291	-0.39	CD44-AS1	ENSG00000255443
1.291	-0.39	AL691403.1	ENSG00000258740
1.291	-0.39	AC025043.1	ENSG00000259595
1.291	-0.39	LINC00921	ENSG00000281005
1.291	-0.39	ACSM3	ENSG00000005187
1.285	6.602	GDF15	ENSG00000130513
1.284	0.3946	AC023051.1	ENSG00000234428
1.284	0.3946	ZNF439	ENSG00000171291
1.279	1.099	CD209	ENSG00000090659
1.277	6.871	HIF1A	ENSG00000100644
1.267	1.348	RARA-AS1	ENSG00000265666
1.264	0.781	AC090971.2	ENSG00000259201
1.261	0.2227	NBPF26	ENSG00000273136
1.259	1.689	P2RY13	ENSG00000181631
1.257	-0.1662	AC231981.1	ENSG00000235078
1.257	-0.1662	AC010896.1	ENSG00000286707
1.257	-0.1662	AC007292.3	ENSG00000269807
1.257	-0.1662	ZNF449	ENSG00000173275
1.255	3.166	MYO1G	ENSG00000136286
1.252	2.607	AC087500.1	ENSG00000261879
1.251	5.546	APOL6	ENSG00000221963
1.25	-0.7003	SRGAP2-AS1	ENSG00000230806
1.25	-0.7003	HIST2H2BF	ENSG00000203814
1.25	-0.7003	PAX8-AS1	ENSG00000189223
1.25	-0.7003	AC108047.1	ENSG00000233654
1.25	-0.7003	AC124944.3	ENSG00000286004
1.25	-0.7003	MATR3 - ENSG00000280987	ENSG00000280987
1.25	-0.7003	C7orf61	ENSG00000185955
1.25	-0.7003	CTF1	ENSG00000150281
1.25	-0.7003	AC112496.1	ENSG00000241886
1.25	-0.7003	USP27X	ENSG00000273820
1.248	2.637	PLCB1	ENSG00000182621
1.246	0.6513	TNNI3K	ENSG00000116783
1.246	2.973	SLC22A18AS	ENSG00000254827
1.244	2.868	RHBDD2	ENSG00000005486
1.24	0.3728	CASTOR2	ENSG00000274070
1.237	0.9813	ITGB8	ENSG00000105855
1.235	1.408	KRBOX4	ENSG00000147121
1.234	2.004	ZNF467	ENSG00000181444
1.231	0.7642	ZNF763	ENSG00000197054
1.231	0.02728	SPEF2	ENSG00000152582
1.225	1.072	JAKMIP2-AS1	ENSG00000280780
1.224	5.126	PLSCR1	ENSG00000188313
1.223	0.5087	AC138696.2	ENSG00000272172
1.222	6	RCSD1	ENSG00000198771
1.221	6.594	MTHFD2	ENSG00000065911
1.217	1.728	PLEKHG2	ENSG00000090924
1.215	-0.4279	CRYBG2	ENSG00000176092
1.215	-0.4279	AC027031.2	ENSG00000254615
1.215	-0.4279	AF127577.2	ENSG00000231201
1.215	-0.4279	LINC01547	ENSG00000183250
1.211	0.1978	ITPR1-DT	ENSG00000231249
1.211	0.1978	AC073359.2	ENSG00000243969
1.211	0.1978	CRIPAK	ENSG00000288380
1.211	0.1978	VLDLR	ENSG00000147852
1.211	0.1978	AC073370.1	ENSG00000230526
1.211	0.1978	SLC4A11	ENSG00000088836
1.206	1.237	ZDHHC1	ENSG00000159714
1.205	1.835	SYNGAP1	ENSG00000197283
1.201	5.879	ZBTB20	ENSG00000181722
1.2	2.409	TLCD2	ENSG00000185561
1.2	6.902	SARS	ENSG00000031698
1.191	-0.199	AC008119.1	ENSG00000287202
1.191	-0.199	ZNF415	ENSG00000170954
1.189	1.144	LINC02035	ENSG00000273033
1.184	4.835	NLRC4	ENSG00000091106
1.182	0.488	AVIL	ENSG00000135407
1.18	5.723	DHRS3	ENSG00000162496
1.178	3.332	IL1R1	ENSG00000115594
1.177	0.9515	AC104958.1	ENSG00000248318
1.175	3.56	ITGA4	ENSG00000115232
1.173	-0.001579	AC103706.1	ENSG00000261220
1.173	-0.001579	CD300E	ENSG00000186407
1.171	0.6138	KCNMB1	ENSG00000145936
1.169	1.044	PLXNA2	ENSG00000076356
1.168	1.644	SMPDL3A	ENSG00000172594
1.165	2.687	HERC5	ENSG00000138646
1.159	0.172	AC009542.1	ENSG00000231794
1.159	0.172	IL33	ENSG00000137033
1.159	0.172	CCL18	ENSG00000275385
1.159	0.172	AC023983.1	ENSG00000264365
1.158	6.601	MRC1	ENSG00000260314
1.157	2.014	LINC00324	ENSG00000178977
1.153	0.8365	PAX8	ENSG00000125618
1.153	-0.7484	CDC42-IT1	ENSG00000230068
1.153	-0.7484	DNASE1L3	ENSG00000163687
1.153	-0.7484	BANK1	ENSG00000153064
1.153	-0.7484	AL360227.1	ENSG00000231046
1.153	-0.7484	LACTB2-AS1	ENSG00000246366
1.153	-0.7484	AC084816.1	ENSG00000256995
1.153	-0.7484	GDF11	ENSG00000135414
1.153	-0.7484	AC127164.1	ENSG00000257279
1.153	-0.7484	FAM209B	ENSG00000213714
1.153	-0.7484	HDHD5-AS1	ENSG00000185837
1.153	6.762	LMO4	ENSG00000143013
1.152	1.862	PRG2	ENSG00000186652
1.148	0.327	PRSS3	ENSG00000010438
1.148	0.327	AL356056.2	ENSG00000231187
1.148	0.327	SMTN	ENSG00000183963
1.147	0.9362	AXDND1	ENSG00000162779
1.147	0.9362	LINC02432	ENSG00000248810
1.146	1.363	SYNGAP1-AS1	ENSG00000274259
1.143	4.447	CLMN	ENSG00000165959
1.138	2.815	PECR	ENSG00000115425
1.137	1.5	U62317.4	ENSG00000273272
1.136	2.841	TCP11L2	ENSG00000166046
1.135	1.854	RASGRP2	ENSG00000068831
1.135	-0.468	AL162258.2	ENSG00000272030
1.135	-0.468	AC093821.1	ENSG00000249125
1.135	-0.468	AC025164.1	ENSG00000245904
1.135	-0.468	AC106729.1	ENSG00000259995
1.135	2.991	ATP10A	ENSG00000206190
1.13	3.707	AP003086.1	ENSG00000254420
1.13	3.327	BATF	ENSG00000156127
1.128	5.009	MAML3	ENSG00000196782
1.125	0.7114	OAF	ENSG00000184232
1.123	5.046	LINC01500	ENSG00000258583
1.122	-0.2334	GBP5	ENSG00000154451
1.122	-0.2334	EGOT	ENSG00000235947
1.122	-0.2334	ITGA9	ENSG00000144668
1.122	-0.2334	GPR85	ENSG00000164604
1.122	-0.2334	LIPC	ENSG00000166035
1.121	5.156	MOB3B	ENSG00000120162
1.116	3.223	CCDC149	ENSG00000181982
1.115	0.9205	VMO1	ENSG00000182853
1.115	3.625	SLC8A1-AS1	ENSG00000227028
1.113	-0.03164	LRRC74A	ENSG00000100565
1.113	-0.03164	AC009090.6	ENSG00000285979
1.111	2.829	LINC01619	ENSG00000257242
1.111	3.607	FCGR3A	ENSG00000203747
1.11	3.622	BRD3	ENSG00000169925
1.108	6.049	SEMA6B	ENSG00000167680
1.107	1.103	ARHGAP26-AS1	ENSG00000226272
1.107	1.103	AP000446.1	ENSG00000255234
1.106	2.467	AC087672.2	ENSG00000254288
1.106	0.1453	FBLIM1	ENSG00000162458
1.106	0.1453	LRRC39	ENSG00000122477
1.106	0.1453	AC009961.4	ENSG00000287091
1.106	0.1453	AL353194.1	ENSG00000229539
1.106	0.1453	LINC00891	ENSG00000281852
1.1	0.3029	AC004917.1	ENSG00000243797
1.1	0.3029	AC137894.3	ENSG00000288033
1.099	1.34	TFAP2E	ENSG00000116819
1.098	3.367	SLC29A1	ENSG00000112759
1.094	1.478	PDK4	ENSG00000004799
1.094	5.665	PTER	ENSG00000165983
1.092	0.5743	E2F2	ENSG00000007968
1.092	0.5743	FCGR2B	ENSG00000072694
1.091	1.605	CD163L1	ENSG00000177675
1.089	4.747	P2RX7	ENSG00000089041
1.088	0.6929	AF127936.2	ENSG00000232884
1.088	0.6929	LINC02246	ENSG00000281903
1.086	0.8026	PTGS2	ENSG00000073756
1.083	1.929	ALOX15B	ENSG00000179593
1.079	1.089	AC022509.2	ENSG00000256234
1.077	2.193	KEL	ENSG00000197993
1.077	4.655	AKNA	ENSG00000106948
1.077	3.223	FBXO10	ENSG00000147912
1.076	4.238	SYTL3	ENSG00000164674
1.074	6.71	TARS	ENSG00000113407
1.073	6.508	CD86	ENSG00000114013
1.068	2.833	VAV2	ENSG00000160293
1.065	2.103	BNC2	ENSG00000173068
1.052	6.686	FMN1	ENSG00000248905
1.05	0.5537	LINC02363	ENSG00000180712
1.05	1.961	C8orf37-AS1	ENSG00000253773
1.05	0.785	SDC3	ENSG00000162512
1.05	2.6	SLC47A1	ENSG00000142494
1.05	0.785	AL109935.1	ENSG00000235820
1.05	0.278	MORC2-AS1	ENSG00000235989
1.05	2.18	SLC35E2B	ENSG00000189339
1.05	-0.5105	AL049569.1	ENSG00000226526
1.05	-0.8	ZMYND12	ENSG00000066185
1.05	-0.8	IL24	ENSG00000162892
1.05	-0.8	MSANTD1	ENSG00000188981
1.05	0.1176	AC114781.2	ENSG00000250057
1.05	-0.5105	PART1	ENSG00000152931
1.05	-0.8	MCC	ENSG00000171444
1.05	-0.5105	ZNF300	ENSG00000145908
1.05	-0.8	HIST1H4J	ENSG00000197238
1.05	-0.5105	DDX43	ENSG00000080007
1.05	-0.8	BACH2	ENSG00000112182
1.05	-0.8	DNAH11	ENSG00000105877
1.05	-0.8	LOH12CR2	ENSG00000205791
1.05	-0.5105	LINC01465	ENSG00000221949
1.05	-0.5105	MYO1H	ENSG00000174527
1.05	-0.5105	AC013652.1	ENSG00000259345
1.05	-0.8	MEGF11	ENSG00000157890
1.05	2.18	MESP1	ENSG00000166823
1.05	-0.5105	HEXD-IT1	ENSG00000279066
1.05	-0.8	ZNF547	ENSG00000152433
1.05	-0.8	EFCAB8	ENSG00000215529
1.05	-0.8	ASPHD2	ENSG00000128203
1.05	-0.5105	CCDC157	ENSG00000187860
1.05	-0.5105	GTSE1	ENSG00000075218
1.05	-0.5105	AL035427.1	ENSG00000270050
1.05	0.1176	RAB33A	ENSG00000134594
1.05	-0.06301	AL627309.5	ENSG00000241860
1.05	-0.06301	AC073263.1	ENSG00000217702
1.05	-0.06301	AC109322.1	ENSG00000255224
1.05	-0.2695	AC026894.1	ENSG00000255159
1.05	-0.2695	ACCS	ENSG00000110455
1.05	-0.2695	AP001372.1	ENSG00000254631
1.05	-0.2695	AC012085.2	ENSG00000258274
1.05	-0.2695	CCDC63	ENSG00000173093
1.05	-0.2695	AF111169.3	ENSG00000259081
1.05	-0.06301	AC015802.4	ENSG00000267546
1.046	5.573	IRAK3	ENSG00000090376
1.044	3.358	PSIP1	ENSG00000164985
1.044	5.234	CARS	ENSG00000110619
1.037	2.213	AFMID	ENSG00000183077
1.035	4.833	SIPA1L1	ENSG00000197555
1.035	4.774	SLC49A4	ENSG00000138463
1.034	1.905	CD72	ENSG00000137101
1.033	1.855	CNNM3	ENSG00000168763
1.028	1.445	AKR1E2	ENSG00000165568
1.024	1.226	FRAT1	ENSG00000165879
1.024	5.112	CLEC12A	ENSG00000172322
1.021	3.854	PGS1	ENSG00000087157
1.019	1.992	TBX19	ENSG00000143178
1.017	0.8713	AL662844.4	ENSG00000272501
1.012	3.676	PALLD	ENSG00000129116
1.009	1.564	TMEM154	ENSG00000170006
1.008	0.5324	AL592295.4	ENSG00000283696
1.008	0.5324	LINC02133	ENSG00000261231
1.007	2.829	ATG2A	ENSG00000110046
1.004	4.732	TRPM2	ENSG00000142185
1.004	5.308	AARS	ENSG00000090861
1.004	0.3991	MMP25-AS1	ENSG00000261971
1.004	0.3991	AC004596.1	ENSG00000267394
1.003	3.373	CEMIP2	ENSG00000135048
1	1.29	AC016831.5	ENSG00000271204
0.9988	0.2523	ZBTB20-AS5	ENSG00000242290
0.9988	0.2523	SPOCK1	ENSG00000152377
0.9985	9.343	SAT1	ENSG00000130066
0.9983	2.824	EIF1B-AS1	ENSG00000280739
0.9974	1.213	PROS1	ENSG00000184500
0.9974	1.213	LINC00654	ENSG00000205181
0.9926	0.08871	ZFP69	ENSG00000187815
0.9926	0.08871	FCRLB	ENSG00000162746
0.9926	0.08871	NPW	ENSG00000183971
0.9926	2.896	ZNF821	ENSG00000102984
0.9869	2.538	KSR1	ENSG00000141068
0.9869	0.9526	SLC12A5	ENSG00000124140
0.9866	4.853	FAM49A	ENSG00000197872
0.9853	2.916	ULK1	ENSG00000177169
0.9847	2.712	AC011899.3	ENSG00000272839
0.9847	2.712	BBC3	ENSG00000105327
0.9847	-0.0958	AL512343.2	ENSG00000272562
0.9847	-0.0958	MBOAT2	ENSG00000143797
0.9847	-0.0958	AC005264.1	ENSG00000267551
0.9824	0.8541	ERRFI1	ENSG00000116285
0.9824	0.8541	AL035665.2	ENSG00000286972
0.9821	4.976	CEBPD	ENSG00000221869
0.982	6.238	RPS6KA2	ENSG00000071242
0.9812	1.828	C3AR1	ENSG00000171860
0.9806	2.815	TNRC6C	ENSG00000078687
0.9789	2.103	ZFP92	ENSG00000189420
0.9782	1.352	C5orf66	ENSG00000224186
0.9782	1.352	FAM50B	ENSG00000145945
0.9782	1.352	ADAM32	ENSG00000197140
0.9744	1.278	SECTM1	ENSG00000141574
0.9744	-0.3074	CD247	ENSG00000198821
0.9744	-0.3074	AL390860.1	ENSG00000235749
0.9744	-0.3074	AC093690.1	ENSG00000223522
0.9744	-0.3074	AC008608.2	ENSG00000271737
0.9744	-0.3074	AL158198.1	ENSG00000227803
0.9744	-0.3074	AC009065.4	ENSG00000260778
0.9744	-0.3074	AC145285.6	ENSG00000275807
0.9744	-0.3074	HIGD1B	ENSG00000131097
0.9726	2.467	SLC22A5	ENSG00000197375
0.9718	3.229	TMEM268	ENSG00000157693
0.9715	6.367	RAB20	ENSG00000139832
0.9712	0.6344	KITLG	ENSG00000049130
0.9701	1.199	RIPOR2	ENSG00000111913
0.9701	1.199	STARD13-AS	ENSG00000236581
0.9689	5.821	GAB2	ENSG00000033327
0.967	2.558	LINC00862	ENSG00000203721
0.9668	2.363	NRL	ENSG00000129535
0.966	1.543	FAM117A	ENSG00000121104
0.9646	4.765	SDS	ENSG00000135094
0.9636	4.545	JDP2	ENSG00000140044
0.9634	1.82	LINC00968	ENSG00000246430
0.9608	3.98	NFIL3	ENSG00000165030
0.9601	-0.5556	ZC3H11A	ENSG00000058673
0.9601	-0.5556	AC004854.2	ENSG00000272768
0.9601	-0.5556	RNF139-AS1	ENSG00000245149
0.9601	-0.5556	AL591506.1	ENSG00000286536
0.9601	-0.5556	AP000766.1	ENSG00000261098
0.9601	-0.5556	AC008050.1	ENSG00000259124
0.9601	-0.5556	NEIL1	ENSG00000140398
0.9601	-0.5556	PYCARD-AS1	ENSG00000261359
0.9601	-0.5556	AP005059.2	ENSG00000265316
0.9601	-0.5556	PPP1R13L	ENSG00000104881
0.9601	-0.5556	LMTK3	ENSG00000142235
0.9587	2.007	ZCCHC24	ENSG00000165424
0.9563	4.291	ADAMTSL4-AS1	ENSG00000203804
0.9557	0.3751	AC087273.2	ENSG00000254054
0.9557	0.3751	EID2B	ENSG00000176401
0.955	2.172	ZMYND15	ENSG00000141497
0.9541	0.9362	AC008731.1	ENSG00000261669
0.9541	0.9362	PARD6A	ENSG00000102981
0.9541	3.258	ZNF581	ENSG00000171425
0.9541	5.58	WAS	ENSG00000015285
0.9524	3.574	DLGAP1-AS1	ENSG00000177337
0.9519	6.177	2001-03-01	ENSG00000145416
0.9514	6.265	MS4A7	ENSG00000166927
0.9496	2.455	LRRC37A3	ENSG00000176809
0.9483	2.968	TXK	ENSG00000074966
0.9481	1.264	LINC02062	ENSG00000248489
0.9481	1.264	LINC02680	ENSG00000285737
0.9472	0.8365	SLC16A13	ENSG00000174327
0.9472	0.8365	CNTD1	ENSG00000176563
0.9462	2.044	AL132709.8	ENSG00000288302
0.9453	0.2255	ADHFE1	ENSG00000147576
0.9442	5.78	KCNMA1	ENSG00000156113
0.9421	2.351	TRAF5	ENSG00000082512
0.9405	4.068	PLEKHA5	ENSG00000052126
0.9393	1.466	RBKS	ENSG00000171174
0.9393	3.051	AL162253.2	ENSG00000286162
0.9393	1.466	SFXN2	ENSG00000156398
0.9393	0.7295	BTBD19	ENSG00000222009
0.9393	-0.8555	MAB21L3	ENSG00000173212
0.9393	-0.8555	AL445231.1	ENSG00000236137
0.9393	-0.8555	NBPF20	ENSG00000162825
0.9393	-0.8555	PDZK1	ENSG00000174827
0.9393	-0.8555	NMNAT2	ENSG00000157064
0.9393	-0.8555	AL136456.1	ENSG00000227240
0.9393	-0.8555	AC016910.1	ENSG00000232377
0.9393	-0.8555	AC098820.1	ENSG00000232485
0.9393	-0.8555	ALS2CL	ENSG00000178038
0.9393	-0.8555	MIR4453HG	ENSG00000268471
0.9393	-0.8555	SELENOP	ENSG00000250722
0.9393	-0.8555	AC008691.1	ENSG00000249738
0.9393	-0.8555	CASC15	ENSG00000272168
0.9393	-0.8555	PNPLA1	ENSG00000180316
0.9393	-0.8555	AL121574.1	ENSG00000225945
0.9393	-0.8555	AL135905.2	ENSG00000285976
0.9393	-0.8555	AL590428.1	ENSG00000231652
0.9393	-0.8555	B3GNT10	ENSG00000214654
0.9393	-0.8555	AL162424.1	ENSG00000269970
0.9393	-0.8555	AL391684.1	ENSG00000224934
0.9393	-0.8555	LMNTD2	ENSG00000185522
0.9393	-0.8555	AC092745.5	ENSG00000286895
0.9393	-0.8555	PRB1	ENSG00000251655
0.9393	-0.8555	AC024901.1	ENSG00000255910
0.9393	-0.8555	LINC02345	ENSG00000259225
0.9393	-0.8555	AC010531.6	ENSG00000270006
0.9393	-0.8555	AC015922.3	ENSG00000276855
0.9393	-0.8555	AC037487.2	ENSG00000266598
0.9393	-0.8555	MIR99AHG	ENSG00000215386
0.9393	-0.8555	AL033543.1	ENSG00000279175
0.9393	-0.8555	AC115618.1	ENSG00000204620
0.9393	-0.8555	XACT	ENSG00000241743
0.936	1.102	LINC01410	ENSG00000238113
0.933	2.766	SHOC1	ENSG00000165181
0.9325	0.05865	AC092490.1	ENSG00000249790
0.9325	0.05865	NAV3	ENSG00000067798
0.9325	0.05865	NPB	ENSG00000183979
0.9325	0.05865	AL023653.1	ENSG00000240143
0.9306	2.036	STEAP1B	ENSG00000105889
0.9288	1.014	C3orf20	ENSG00000131379
0.928	1.326	AC124016.1	ENSG00000272677
0.928	3.648	AKAP7	ENSG00000118507
0.9224	9.197	CTSL	ENSG00000135047
0.9191	0.488	TMEM252-DT	ENSG00000226337
0.9191	0.488	CLBA1	ENSG00000140104
0.9191	0.488	GINS3	ENSG00000181938
0.9191	0.488	GAS8	ENSG00000141013
0.9191	2.81	ZNF358	ENSG00000198816
0.9184	4.025	PPFIBP2	ENSG00000166387
0.9175	3.84	TLR8	ENSG00000101916
0.916	-0.1302	AL139289.2	ENSG00000234694
0.916	-0.1302	ATP6V1FNB	ENSG00000272899
0.916	-0.1302	CTSF	ENSG00000174080
0.916	2.192	CCDC30	ENSG00000186409
0.9131	3.161	WDR19	ENSG00000157796
0.913	3.838	EGR1	ENSG00000120738
0.9107	5.869	PNRC1	ENSG00000146278
0.9106	1.983	AP006621.3	ENSG00000255284
0.9083	4.57	PDE4D	ENSG00000113448
0.9059	1.573	GRIN2D	ENSG00000105464
0.9059	3.719	VAMP5	ENSG00000168899
0.9059	0.3502	AL354920.1	ENSG00000254473
0.9059	0.3502	AC007619.1	ENSG00000255670
0.9059	2.225	RASGRP4	ENSG00000171777
0.9032	3.783	AL157871.4	ENSG00000258666
0.9019	2.185	GNB5	ENSG00000069966
0.9009	1.886	SEMA4D	ENSG00000187764
0.9003	0.71	RBM34	ENSG00000188739
0.9003	0.71	AP000240.1	ENSG00000273017
0.8967	0.9977	LHFPL5	ENSG00000197753
0.8942	1.237	KREMEN1	ENSG00000183762
0.8942	-0.3475	LINC02591	ENSG00000263590
0.8942	-0.3475	IMPG2	ENSG00000081148
0.8942	-0.3475	CRYGS	ENSG00000213139
0.8942	-0.3475	SMIM15-AS1	ENSG00000251279
0.8942	-0.3475	ADAMTS6	ENSG00000049192
0.8942	-0.3475	CLSTN3	ENSG00000139182
0.8942	-0.3475	HIGD1C	ENSG00000214511
0.8942	-0.3475	AL161430.1	ENSG00000286334
0.8942	-0.3475	AC002310.1	ENSG00000235560
0.8942	-0.3475	SIGLEC11	ENSG00000161640
0.8942	-0.3475	SHANK1	ENSG00000161681
0.8942	-0.3475	AC010320.2	ENSG00000268015
0.8903	2.939	AC022217.3	ENSG00000253736
0.8898	0.1978	BAIAP2L1	ENSG00000006453
0.8898	0.1978	CFAP73	ENSG00000186710
0.8898	0.1978	ABCA3	ENSG00000167972
0.8898	0.1978	GUCY2D	ENSG00000132518
0.8898	0.1978	HEXIM2	ENSG00000168517
0.8898	0.1978	AC027307.2	ENSG00000267317
0.8898	0.1978	AIFM3	ENSG00000183773
0.8891	3.129	HELB	ENSG00000127311
0.8876	0.5926	CNR2	ENSG00000188822
0.8876	0.5926	FAM72B	ENSG00000188610
0.8876	0.5926	MYO7A	ENSG00000137474
0.8876	0.5926	KMT5C	ENSG00000133247
0.8876	0.5926	P2RY8	ENSG00000182162
0.8865	6.67	NUPR1	ENSG00000176046
0.8863	4.041	KLF3	ENSG00000109787
0.8862	0.9022	NUAK2	ENSG00000163545
0.8862	0.9022	IDH1-AS1	ENSG00000231908
0.8852	6.843	CCL2	ENSG00000108691
0.8846	1.373	AC015853.3	ENSG00000263300
0.8846	2.958	NBR2	ENSG00000198496
0.8841	1.562	MATR3 - ENSG00000015479	ENSG00000015479
0.8837	1.728	CCL23	ENSG00000274736
0.8833	1.877	AP003307.1	ENSG00000288012
0.8827	4.572	CREBRF	ENSG00000164463
0.8826	3.871	SLC45A4	ENSG00000022567
0.8815	3.347	MPEG1	ENSG00000197629
0.8786	2.602	APBA1	ENSG00000107282
0.878	2.211	CLDN7	ENSG00000181885
0.8776	1.966	AC008467.1	ENSG00000249476
0.8773	1.826	AC010260.1	ENSG00000251675
0.8772	3.361	ZHX2	ENSG00000178764
0.8758	2.813	VSIG10	ENSG00000176834
0.8742	0.8	AC011450.1	ENSG00000197813
0.8725	0.4648	AL356417.3	ENSG00000285492
0.8725	0.4648	AC007285.1	ENSG00000227014
0.8697	1.612	SLC24A4	ENSG00000140090
0.8697	0.02728	AC069185.1	ENSG00000255046
0.8697	0.02728	AC124242.1	ENSG00000245281
0.8697	0.02728	AL117332.1	ENSG00000275457
0.8697	0.02728	TBX1	ENSG00000184058
0.8682	3.288	NXF3	ENSG00000147206
0.8669	2.004	ARRDC5	ENSG00000205784
0.8662	6.685	NIBAN1	ENSG00000135842
0.8655	1.868	ZNF503	ENSG00000165655
0.8655	1.868	PHKA1	ENSG00000067177
0.8643	5.497	MS4A4A	ENSG00000110079
0.8639	2.566	AC004865.2	ENSG00000239636
0.8639	-0.6037	LINC01389	ENSG00000225762
0.8639	-0.6037	AL592295.3	ENSG00000283360
0.8639	-0.6037	AC007098.1	ENSG00000231609
0.8639	-0.6037	KIAA1211L	ENSG00000196872
0.8639	-0.6037	GRK7	ENSG00000114124
0.8639	-0.6037	ANXA2R	ENSG00000177721
0.8639	-0.6037	AC073320.1	ENSG00000244036
0.8639	-0.6037	AC008114.1	ENSG00000255649
0.8639	-0.6037	AC024257.3	ENSG00000269514
0.8639	-0.6037	SCAT2	ENSG00000257596
0.8639	-0.6037	WDR66	ENSG00000158023
0.8639	-0.6037	AC110048.2	ENSG00000277152
0.8639	-0.6037	CFAP161	ENSG00000156206
0.8639	-0.6037	KCNH4	ENSG00000089558
0.8639	-0.6037	FZD2	ENSG00000180340
0.8639	-0.6037	AC087645.2	ENSG00000267737
0.8639	-0.6037	TSSK6	ENSG00000178093
0.8639	-0.6037	LINC00310	ENSG00000227456
0.8639	-0.6037	FAM156A	ENSG00000268350
0.8632	3.035	S100P	ENSG00000163993
0.8625	2.086	CDKN2B	ENSG00000147883
0.8611	3.075	GADD45B	ENSG00000099860
0.8602	0.6899	AC090518.1	ENSG00000260392
0.8602	0.6899	SPIRE2	ENSG00000204991
0.8593	1.361	GPR162	ENSG00000250510
0.8593	1.361	AL118516.1	ENSG00000260708
0.859	6.01	DENND1A	ENSG00000119522
0.8588	1.817	CLHC1	ENSG00000162994
0.8586	2.163	AC084871.1	ENSG00000251139
0.8573	5.253	TLE4	ENSG00000106829
0.857	2.592	C15orf39	ENSG00000167173
0.8564	1.661	AC007780.1	ENSG00000267009
0.8558	1.142	LILRB5	ENSG00000105609
0.8555	2.503	RAB11B-AS1	ENSG00000269386
0.8534	4.045	DPEP2	ENSG00000167261
0.8533	1.486	ZNF707	ENSG00000181135
0.853	2.121	PARP15	ENSG00000173200
0.8527	7.773	SLC8A1	ENSG00000183023
0.8519	2.306	USP53	ENSG00000145390
0.8517	3.553	LRRC25	ENSG00000175489
0.8511	5.333	MBNL2	ENSG00000139793
0.851	3.207	LRRK2	ENSG00000188906
0.851	0.8846	AC007325.4	ENSG00000278817
0.8503	2.617	AL355001.2	ENSG00000275964
0.849	2.372	ICOSLG	ENSG00000160223
0.8466	4.29	AC119674.1	ENSG00000260971
0.8453	5.743	POR	ENSG00000127948
0.8439	0.5707	KIAA1257	ENSG00000114656
0.8439	0.5707	REC114	ENSG00000183324
0.8439	3.378	LINC-PINT	ENSG00000231721
0.8439	2.156	CDKN2D	ENSG00000129355
0.8439	-0.1662	MTMR7	ENSG00000003987
0.8439	-0.1662	ANKS1B	ENSG00000185046
0.8439	-0.1662	AC009716.1	ENSG00000263982
0.843	5.908	PCK2	ENSG00000100889
0.8409	4.159	TRPV4	ENSG00000111199
0.8401	1.808	MAP3K7CL	ENSG00000156265
0.8397	6.79	CCPG1	ENSG00000260916
0.8386	2.913	GNGT2	ENSG00000167083
0.8379	6.382	ABCA1	ENSG00000165029
0.8369	5.178	ARHGAP21	ENSG00000107863
0.8362	0.781	FBXO44	ENSG00000132879
0.8362	0.781	IQCD	ENSG00000166578
0.8356	3	ARHGAP9	ENSG00000123329
0.8352	2.189	AC106791.1	ENSG00000250159
0.8346	6.807	EPB41L3	ENSG00000082397
0.8335	1.348	LINC02803	ENSG00000227740
0.8328	3.421	LINC02256	ENSG00000261064
0.8321	4.076	CCDC69	ENSG00000198624
0.8321	0.1689	GBP4	ENSG00000162654
0.8321	0.1689	AC108471.3	ENSG00000286349
0.8321	0.1689	LINC00598	ENSG00000215483
0.8321	0.1689	AC005838.2	ENSG00000266538
0.8321	0.1689	HAUS7	ENSG00000213397
0.831	5.361	PHF21A	ENSG00000135365
0.8303	0.9645	AL139106.1	ENSG00000287044
0.8303	4.871	C9orf72	ENSG00000147894
0.827	4.643	TK2	ENSG00000166548
0.8263	1.591	AC026979.2	ENSG00000271869
0.8258	1.127	AC010168.1	ENSG00000214772
0.8249	4.331	SEL1L3	ENSG00000091490
0.8244	0.4407	AL355999.1	ENSG00000287808
0.8244	0.4407	REC8	ENSG00000100918
0.8244	0.4407	PLCG1	ENSG00000124181
0.8211	1.798	PLD2	ENSG00000129219
0.8202	4.241	EIF4EBP3	ENSG00000243056
0.8201	2.735	NINJ2	ENSG00000171840
0.819	1.892	AP002812.2	ENSG00000254459
0.819	0.6693	ZNF225	ENSG00000256294
0.819	1.406	AL390066.1	ENSG00000224950
0.8166	8.003	EIF2S2	ENSG00000125977
0.8149	0.8666	LINC00910	ENSG00000188825
0.8149	0.8666	AC090912.1	ENSG00000265943
0.8149	2.452	JMY	ENSG00000152409
0.8131	4.423	HSPBAP1	ENSG00000169087
0.8102	7.51	TIMP1	ENSG00000102265
0.8093	-0.39	KIAA1614	ENSG00000135835
0.8093	-0.39	SLC3A1	ENSG00000138079
0.8093	-0.39	BOLA3-AS1	ENSG00000225439
0.8093	-0.39	ELOVL6	ENSG00000170522
0.8093	-0.39	TCTE3	ENSG00000184786
0.8093	-0.39	DNLZ	ENSG00000213221
0.8093	-0.39	AL391121.1	ENSG00000272933
0.8093	-0.39	LINC02732	ENSG00000254416
0.8093	-0.39	AC034268.2	ENSG00000285939
0.8093	-0.39	KLF1	ENSG00000105610
0.8093	-0.39	ZNF221	ENSG00000159905
0.8093	-0.39	CLDND2	ENSG00000160318
0.8093	-0.39	C19orf18	ENSG00000177025
0.8074	5.233	NRIP1	ENSG00000180530
0.8073	1.335	CCDC153	ENSG00000248712
0.8073	1.335	ZNF18	ENSG00000154957
0.8065	4.666	CCDC146	ENSG00000135205
0.8042	-0.005515	DGUOK-AS1	ENSG00000237883
0.8042	-0.005515	C5orf34	ENSG00000172244
0.8042	-0.005515	CDC42EP2	ENSG00000149798
0.8042	-0.005515	TLDC2	ENSG00000101342
0.8031	2.895	LINC00623	ENSG00000226067
0.8025	5.27	SLC5A3	ENSG00000198743
0.8019	1.789	SDCBP2-AS1	ENSG00000234684
0.801	1.883	LINC02482	ENSG00000251580
0.801	0.2977	AL592429.2	ENSG00000226571
0.801	0.2977	CDK3	ENSG00000250506
0.801	0.2977	EPHX3	ENSG00000105131
0.8001	1.971	PLAAT4	ENSG00000133321
0.7988	0.5482	IGIP	ENSG00000182700
0.7988	0.5482	MEX3D	ENSG00000181588
0.7988	0.5482	TSPYL2	ENSG00000184205
0.7982	2.208	AC005480.1	ENSG00000258891
0.7977	2.279	NAALADL1	ENSG00000168060
0.7972	0.7615	PIK3R3	ENSG00000117461
0.7961	4.098	TRANK1	ENSG00000168016
0.7951	1.112	AL139317.5	ENSG00000285664
0.7947	3.495	ACE	ENSG00000159640
0.7928	4.787	KCNJ5	ENSG00000120457
0.7919	3.448	TMEM80	ENSG00000177042
0.7918	3.478	SPINK1	ENSG00000164266
0.7902	4.085	DTNB	ENSG00000138101
0.7896	2.866	TUBE1	ENSG00000074935
0.7895	2.911	ASGR1	ENSG00000141505
0.7859	3.591	SRGAP2B	ENSG00000196369
0.7856	4.912	PDCD4	ENSG00000150593
0.7854	3.136	WLS	ENSG00000116729
0.7852	3.016	YPEL2	ENSG00000175155
0.7847	2.692	DPYS	ENSG00000147647
0.7844	7.767	SLC11A1	ENSG00000018280
0.7842	2.467	LBX2	ENSG00000179528
0.7841	2.405	JADE2	ENSG00000043143
0.7832	2.046	DENND3	ENSG00000105339
0.7831	7.051	TCEA1	ENSG00000187735
0.783	1.963	AATK	ENSG00000181409
0.7826	4.158	COL4A2-AS2	ENSG00000224821
0.7816	1.568	PCBP3	ENSG00000183570
0.7808	3.696	AL138720.1	ENSG00000234261
0.7799	1.18	MYCL	ENSG00000116990
0.7799	1.18	SPDYE1	ENSG00000136206
0.7794	3.41	ABI3	ENSG00000108798
0.779	1.024	SBNO1-AS1	ENSG00000256092
0.7779	0.8481	MKLN1-AS	ENSG00000236753
0.7779	0.8481	ITGB1-DT	ENSG00000229656
0.7777	3.976	BCL3	ENSG00000069399
0.7766	0.6481	AC008269.1	ENSG00000229321
0.7766	0.6481	AL356805.1	ENSG00000258380
0.7747	0.4158	AC026748.3	ENSG00000286388
0.7734	6.787	TNFAIP2	ENSG00000185215
0.772	0.1389	ROR1	ENSG00000185483
0.772	0.1389	AC019080.1	ENSG00000213963
0.772	0.1389	PFN2	ENSG00000070087
0.772	0.1389	SMCR5	ENSG00000226746
0.7713	2.398	SLC19A1	ENSG00000173638
0.7709	1.618	AC006460.2	ENSG00000284052
0.7704	6.332	MCEMP1	ENSG00000183019
0.7704	5.276	CD55	ENSG00000196352
0.7691	5.616	ARHGAP15	ENSG00000075884
0.7679	-0.2042	AL109811.1	ENSG00000226849
0.7679	-0.2042	EML6	ENSG00000214595
0.7679	-0.2042	CHST10	ENSG00000115526
0.7679	-0.2042	AC012442.2	ENSG00000243389
0.7679	-0.2042	HYMAI	ENSG00000283122
0.7679	-0.2042	GAS6-AS1	ENSG00000233695
0.7679	-0.2042	AC133550.2	ENSG00000260570
0.7679	-0.2042	TAC4	ENSG00000176358
0.7679	-0.2042	FAM209A	ENSG00000124103
0.7679	-0.2042	PTK6	ENSG00000101213
0.7669	4.112	PAPSS2	ENSG00000198682
0.7668	2.038	PRICKLE3	ENSG00000012211
0.766	1.246	FLT3LG	ENSG00000090554
0.7659	8.812	FABP4	ENSG00000170323
0.7657	3.339	AC009690.2	ENSG00000261460
0.7631	4.231	DYSF	ENSG00000135636
0.7608	1.667	LY6G5C	ENSG00000204428
0.7608	0.9297	NEURL1	ENSG00000107954
0.7608	-0.6552	AL590560.2	ENSG00000256029
0.7608	-0.6552	AC107081.2	ENSG00000236498
0.7608	-0.6552	LGALSL-DT	ENSG00000223935
0.7608	-0.6552	CD80	ENSG00000121594
0.7608	-0.6552	CNGA1	ENSG00000198515
0.7608	-0.6552	LINC02150	ENSG00000248150
0.7608	-0.6552	AP002892.1	ENSG00000255672
0.7608	-0.6552	AC018926.2	ENSG00000276533
0.7608	-0.6552	AC130650.1	ENSG00000262529
0.7608	-0.6552	AC145285.2	ENSG00000251417
0.7608	-0.6552	AC093512.2	ENSG00000285043
0.7608	-0.6552	AC011933.2	ENSG00000264853
0.7608	-0.6552	AC027601.6	ENSG00000287431
0.7608	-0.6552	AP000919.4	ENSG00000272625
0.7608	-0.6552	ZBTB32	ENSG00000011590
0.7588	5.811	PAG1	ENSG00000076641
0.7571	0.7415	AC009226.1	ENSG00000223725
0.7571	0.7415	NET1	ENSG00000173848
0.7559	4.984	WIPI1	ENSG00000070540
0.7542	2.482	PDE1B	ENSG00000123360
0.7538	1.813	MEF2B	ENSG00000213999
0.7533	1.308	C5orf17	ENSG00000248874
0.7527	5.228	KCNE1	ENSG00000180509
0.7522	2.847	ABLIM3	ENSG00000173210
0.7505	3.264	AC011899.2	ENSG00000233038
0.7499	4.133	RFX1	ENSG00000132005
0.7499	5.222	MARS	ENSG00000166986
0.7492	3.951	SOWAHC	ENSG00000198142
0.7462	5.677	UBE2D1	ENSG00000072401
0.7455	1.007	AL606534.1	ENSG00000227230
0.7455	1.007	AL359644.1	ENSG00000227355
0.7455	1.007	AP002498.1	ENSG00000254988
0.7455	0.27	USP21	ENSG00000143258
0.7455	0.27	AC016727.1	ENSG00000270820
0.7455	0.27	ARIH2OS	ENSG00000221883
0.7455	0.27	NRG4	ENSG00000169752
0.745	10.54	NEAT1	ENSG00000245532
0.7439	5.009	GAS5	ENSG00000234741
0.7439	5.426	RELL1	ENSG00000181826
0.7426	1.759	SPACA9	ENSG00000165698
0.7423	3.225	SPINT2	ENSG00000167642
0.7408	5.521	REV3L	ENSG00000009413
0.74	0.8291	BRD3OS	ENSG00000235106
0.74	2.414	CDKL5	ENSG00000008086
0.7393	1.656	SGO1-AS1	ENSG00000231304
0.7389	2.561	RFC3	ENSG00000133119
0.7385	7.249	ATF4	ENSG00000128272
0.7381	7.047	TBXAS1	ENSG00000059377
0.738	2.972	BTBD2	ENSG00000133243
0.738	2.972	FAM110A	ENSG00000125898
0.7372	1.231	AL021155.5	ENSG00000285646
0.7372	1.231	CLSPN	ENSG00000092853
0.7372	1.231	CD226	ENSG00000150637
0.7362	6.117	HNMT	ENSG00000150540
0.7354	-0.03987	AC110611.1	ENSG00000286599
0.7354	-0.03987	AC113414.1	ENSG00000254186
0.7354	-0.03987	AP001767.3	ENSG00000255503
0.7354	-0.03987	AC069234.1	ENSG00000255946
0.7354	-0.03987	CCL8	ENSG00000108700
0.7354	-0.03987	HSD11B1L	ENSG00000167733
0.7351	5.08	PLCL2	ENSG00000154822
0.7346	7.098	GLUL	ENSG00000135821
0.7339	7.168	SNTB1	ENSG00000172164
0.7332	2.837	AL161785.1	ENSG00000224307
0.7328	0.6262	SPATA21	ENSG00000187144
0.7328	0.6262	LINC01252	ENSG00000247157
0.7328	0.6262	AL157911.1	ENSG00000258553
0.7328	0.6262	TMOD2	ENSG00000128872
0.7328	0.6262	SH3BGR	ENSG00000185437
0.7316	1.08	NME9	ENSG00000181322
0.7316	1.08	CCDC170	ENSG00000120262
0.7311	3.684	CARD16	ENSG00000204397
0.7305	1.703	DNAJC27-AS1	ENSG00000224165
0.7301	4.342	TRIM34	ENSG00000258659
0.7287	4.465	TLE3	ENSG00000140332
0.7273	2.689	CEP152	ENSG00000103995
0.7272	2.555	AC040970.1	ENSG00000253210
0.7261	1.596	ACVR2B	ENSG00000114739
0.7261	1.596	ZFAND4	ENSG00000172671
0.7261	1.596	ZNF574	ENSG00000105732
0.726	3.087	STMN1	ENSG00000117632
0.7256	1.294	AL138787.2	ENSG00000271554
0.7256	1.294	OAZ3	ENSG00000143450
0.7256	1.294	NEDD4	ENSG00000069869
0.7254	2.762	BNIP3	ENSG00000176171
0.7252	3.895	ST5	ENSG00000166444
0.7247	0.9117	ANKDD1B	ENSG00000189045
0.7247	0.9117	TRPV5	ENSG00000127412
0.7244	4.247	AL163541.1	ENSG00000285534
0.7243	4.665	YPEL3	ENSG00000090238
0.7239	2.944	ARL4D	ENSG00000175906
0.7235	3.285	METTL4	ENSG00000101574
0.7233	4.967	PDE7A	ENSG00000205268
0.7231	0.3901	SNHG26	ENSG00000228649
0.7231	0.3901	GTF2IRD2B	ENSG00000174428
0.7231	0.3901	AC073342.1	ENSG00000231840
0.7231	0.3901	APBB1	ENSG00000166313
0.7231	0.3901	CYB5D1	ENSG00000182224
0.7223	3.334	KLHDC8B	ENSG00000185909
0.7223	3.334	CDYL2	ENSG00000166446
0.7223	5.449	FOXP1	ENSG00000114861
0.7218	4.577	ITSN1	ENSG00000205726
0.7214	2.785	RBMS2	ENSG00000076067
0.7213	5.678	AGO1	ENSG00000092847
0.721	1.48	MAP3K20-AS1	ENSG00000238133
0.7207	3.3	EPB41L4A-AS1	ENSG00000224032
0.7201	3.979	KANSL3	ENSG00000114982
0.7191	3.024	GIMAP1	ENSG00000213203
0.7191	-0.4351	ZNF704	ENSG00000164684
0.7191	-0.4351	AC067930.8	ENSG00000287576
0.7191	-0.4351	SPATC1	ENSG00000186583
0.7191	-0.4351	PIP5KL1	ENSG00000167103
0.7191	-0.4351	AC092490.2	ENSG00000255829
0.7191	-0.4351	RNASE4	ENSG00000258818
0.7191	-0.4351	NR1D1	ENSG00000126368
0.7191	-0.4351	AC005856.1	ENSG00000286997
0.7191	-0.4351	LINC01909	ENSG00000266258
0.7191	-0.4351	DRICH1	ENSG00000189269
0.7183	5.124	CDCP1	ENSG00000163814
0.7175	5.811	IER3	ENSG00000137331
0.7173	6.938	ARHGAP26	ENSG00000145819
0.7172	4.048	CST7	ENSG00000077984
0.7159	0.7209	ASMTL-AS1	ENSG00000236017
0.715	1.354	IL10	ENSG00000136634
0.7148	3.101	GLT1D1	ENSG00000151948
0.7135	6.173	YARS	ENSG00000134684
0.7132	5.648	WDR45B	ENSG00000141580
0.7129	3.345	IFT88	ENSG00000032742
0.7111	2.575	ZCWPW1	ENSG00000078487
0.7111	0.9898	LRRC63	ENSG00000173988
0.7111	0.9898	RORA	ENSG00000069667
0.7111	3.312	FLYWCH1	ENSG00000059122
0.7104	5.732	IFI16	ENSG00000163565
0.7093	0.1075	TNFRSF8	ENSG00000120949
0.7093	0.1075	AC008937.2	ENSG00000237705
0.7093	0.1075	PFKM	ENSG00000152556
0.7093	0.1075	AC016876.1	ENSG00000233223
0.7093	0.1075	PCGF2	ENSG00000277258
0.7087	2.73	RYR1	ENSG00000196218
0.7086	3.327	AIG1	ENSG00000146416
0.7082	4.506	AC009093.2	ENSG00000260517
0.7078	5.337	SLC44A1	ENSG00000070214
0.7074	3.242	FAM193B	ENSG00000146067
0.7072	1.836	DYRK1B	ENSG00000105204
0.7066	3.62	GORAB	ENSG00000120370
0.7064	5.898	SDSL	ENSG00000139410
0.7062	4.498	HIP1	ENSG00000127946
0.7056	5.467	LINC01857	ENSG00000224137
0.7056	4.774	VSIR	ENSG00000107738
0.7046	2.457	ZNF785	ENSG00000197162
0.7041	0.5009	CUBN	ENSG00000107611
0.7027	2.954	ANGPT2	ENSG00000091879
0.7016	1.738	OLFML2B	ENSG00000162745
0.7016	1.738	GEMIN7-AS1	ENSG00000267348
0.7016	1.738	WBP2NL	ENSG00000183066
0.7015	5.148	UBALD2	ENSG00000185262
0.701	0.8096	F8	ENSG00000185010
0.7002	2.484	AC108210.1	ENSG00000249771
0.7	6.342	STAT3	ENSG00000168610
0.6993	2.004	IL15	ENSG00000164136
0.6988	1.064	AC012360.3	ENSG00000272994
0.6961	1.468	ZNF181	ENSG00000197841
0.6959	2.511	AC002091.1	ENSG00000265975
0.6953	5.619	TPCN1	ENSG00000186815
0.6943	3.414	NDST2	ENSG00000166507
0.6941	3.869	ANXA6	ENSG00000197043
0.694	2.885	TXNDC16	ENSG00000087301
0.6911	4.796	EMB	ENSG00000170571
0.6905	3.089	CC2D2A	ENSG00000048342
0.6877	0.8932	ANKRD23	ENSG00000163126
0.6877	0.8932	PLAG1	ENSG00000181690
0.6877	0.8932	AC012150.1	ENSG00000257258
0.6877	1.682	RAPSN	ENSG00000165917
0.6877	2.643	AP002381.2	ENSG00000285693
0.6877	0.2411	ZNF469	ENSG00000225614
0.6877	0.6037	AC087501.1	ENSG00000225751
0.6877	0.2411	STAP2	ENSG00000178078
0.6877	0.2411	ZNF540	ENSG00000171817
0.6877	3.542	LINC01637	ENSG00000237476
0.6877	-0.2443	CATIP	ENSG00000158428
0.6877	-0.2443	SERPINB9P1	ENSG00000230438
0.6877	-0.2443	AC089983.1	ENSG00000257732
0.6877	-0.2443	AC027796.1	ENSG00000261916
0.685	3.067	DLEU7	ENSG00000186047
0.685	6.23	MEGF9	ENSG00000106780
0.6849	4.022	SOCS6	ENSG00000170677
0.6844	4.804	CD300LF	ENSG00000186074
0.6837	2.505	ZNF445	ENSG00000185219
0.6831	2.322	NBEA	ENSG00000172915
0.6824	5.703	ST6GAL1	ENSG00000073849
0.6801	5.598	ADGRE2	ENSG00000127507
0.68	4.583	RNF144B	ENSG00000137393
0.6798	7.039	SMAP2	ENSG00000084070
0.6792	4.908	SHMT2	ENSG00000182199
0.6787	2.352	AC007384.1	ENSG00000237513
0.6786	2.921	ZFP90	ENSG00000184939
0.6782	3.872	RAB43	ENSG00000172780
0.678	2.253	GIMAP8	ENSG00000171115
0.678	2.253	ABCA7	ENSG00000064687
0.6777	1.201	AC010149.1	ENSG00000235419
0.6777	1.201	LINC00886	ENSG00000240875
0.6777	1.201	AC011472.2	ENSG00000267174
0.6768	4.248	TMEM65	ENSG00000164983
0.6759	0.9722	TBCE - ENSG00000285053	ENSG00000285053
0.6759	0.9722	ADTRP	ENSG00000111863
0.6759	3.294	RALGPS2	ENSG00000116191
0.6757	3.536	SRGAP2C	ENSG00000171943
0.6754	1.909	RNF217-AS1	ENSG00000236548
0.6754	1.909	AL078604.4	ENSG00000286533
0.6752	4.057	ARHGAP6	ENSG00000047648
0.6751	2.876	TOP1MT	ENSG00000184428
0.6742	1.773	PDCD1LG2	ENSG00000197646
0.6735	0.6997	SEPTIN7-AS1	ENSG00000228878
0.6735	0.6997	PTPRN2	ENSG00000155093
0.6735	0.6997	ZNF483	ENSG00000173258
0.6733	4.932	IL10RA	ENSG00000110324
0.673	5.111	FLNB	ENSG00000136068
0.6727	1.623	AL078600.1	ENSG00000287100
0.6703	4.32	ILF3-DT	ENSG00000267100
0.6701	2.98	GPR160	ENSG00000173890
0.6697	1.948	MYLIP	ENSG00000007944
0.6697	1.948	AC078846.1	ENSG00000273329
0.6697	0.3634	AL445248.1	ENSG00000203325
0.6697	0.3634	AC021192.1	ENSG00000249171
0.6697	0.3634	AC156455.1	ENSG00000256546
0.6697	0.3634	MOCOS	ENSG00000075643
0.6689	6.429	SLC1A5	ENSG00000105281
0.6684	1.265	LY6G5B	ENSG00000240053
0.6684	1.265	CEACAM21	ENSG00000007129
0.6663	2.438	CAPS2	ENSG00000180881
0.6663	2.438	CAPN3	ENSG00000092529
0.6658	6.103	JAML	ENSG00000160593
0.6657	4.661	AKR1C3	ENSG00000196139
0.6657	3.076	NUSAP1	ENSG00000137804
0.6653	1.047	AC079922.2	ENSG00000237753
0.6653	1.047	NKAPL	ENSG00000189134
0.6653	1.047	ANOS1	ENSG00000011201
0.6645	2.803	TMEM255B	ENSG00000184497
0.6633	1.509	LBX2-AS1	ENSG00000257702
0.6633	1.509	AC027243.3	ENSG00000287503
0.6633	-0.07595	ZNF687-AS1	ENSG00000232671
0.6633	-0.07595	AC004837.4	ENSG00000287584
0.6633	-0.07595	ECM2	ENSG00000106823
0.6633	-0.07595	AC010789.2	ENSG00000286489
0.6633	-0.07595	AC078923.1	ENSG00000258077
0.6633	-0.07595	BICRA-AS1	ENSG00000269806
0.6633	-0.07595	XKR3	ENSG00000172967
0.6614	3.724	TATDN3	ENSG00000203705
0.661	4.189	ORAI3	ENSG00000175938
0.6609	0.7896	CHN1	ENSG00000128656
0.6609	0.7896	CDPF1	ENSG00000205643
0.6609	2.375	MTBP	ENSG00000172167
0.6609	7.233	ME1	ENSG00000065833
0.6592	2.024	TIMELESS	ENSG00000111602
0.659	2.277	TMEM39B	ENSG00000121775
0.6584	3.569	ACAP1	ENSG00000072818
0.6569	2.173	MIR29B2CHG	ENSG00000203709
0.6567	6.73	USP3	ENSG00000140455
0.6566	1.899	MSH5	ENSG00000204410
0.6554	2.519	CROCC	ENSG00000058453
0.6553	5.129	RFX3	ENSG00000080298
0.655	2.308	PPIP5K1	ENSG00000168781
0.6544	0.476	AC108488.3	ENSG00000287126
0.6544	0.476	AL031123.5	ENSG00000288046
0.6544	0.476	AC023157.3	ENSG00000276900
0.6544	0.476	CPAMD8	ENSG00000160111
0.6542	5.595	STK38	ENSG00000112079
0.6536	1.762	AC007952.4	ENSG00000262202
0.6531	3.511	MIR3936HG	ENSG00000233006
0.6528	5.455	NUP214	ENSG00000126883
0.6519	6.127	JAKMIP2	ENSG00000176049
0.6511	5.042	EVA1B	ENSG00000142694
0.6509	4.139	NR2C2	ENSG00000177463
0.6502	4.005	GRAMD4	ENSG00000075240
0.6498	0.8742	GIMAP6	ENSG00000133561
0.6498	0.8742	SUV39H2	ENSG00000152455
0.6498	0.8742	FCER2	ENSG00000104921
0.6498	1.611	TRIM68	ENSG00000167333
0.6498	-0.7107	ATXN7L2	ENSG00000162650
0.6498	-0.7107	RABGAP1L-DT	ENSG00000227373
0.6498	-0.7107	AC092803.1	ENSG00000260805
0.6498	-0.7107	LINC02427	ENSG00000271538
0.6498	-0.7107	TLR3	ENSG00000164342
0.6498	-0.7107	Z84485.1	ENSG00000246982
0.6498	-0.7107	WDR31	ENSG00000148225
0.6498	-0.7107	AL391839.3	ENSG00000286409
0.6498	-0.7107	AL353801.1	ENSG00000223462
0.6498	-0.7107	SH3PXD2A-AS1	ENSG00000280693
0.6498	-0.7107	CREB3L1	ENSG00000157613
0.6498	-0.7107	AP001107.2	ENSG00000254452
0.6498	-0.7107	AC007622.2	ENSG00000258136
0.6498	-0.7107	RFLNA	ENSG00000178882
0.6498	-0.7107	AC005520.2	ENSG00000259065
0.6498	-0.7107	AC116407.1	ENSG00000214708
0.6498	-0.7107	GPRC5C	ENSG00000170412
0.6498	-0.7107	AP000254.2	ENSG00000273271
0.6498	-0.7107	AC002470.1	ENSG00000272829
0.649	3.068	CCDC159	ENSG00000183401
0.6487	4.156	IFITM2	ENSG00000185201
0.6486	3.495	TMEM94	ENSG00000177728
0.6485	4.971	GPR65	ENSG00000140030
0.6477	3.604	NAALADL2	ENSG00000177694
0.6472	7.144	IFNGR1	ENSG00000027697
0.647	1.186	AC022210.2	ENSG00000287625
0.647	1.186	PPP2R5B	ENSG00000068971
0.647	1.186	WDR76	ENSG00000092470
0.6465	1.978	C3orf35	ENSG00000198590
0.6462	2.861	ZNF528	ENSG00000167555
0.646	4.768	STARD13	ENSG00000133121
0.6451	1.442	OMG	ENSG00000126861
0.6451	1.442	ZNF175	ENSG00000105497
0.6451	1.442	LRP5L	ENSG00000100068
0.6449	3.576	LRMP	ENSG00000118308
0.6446	3.628	LINC01094	ENSG00000251442
0.6437	1.66	KPTN	ENSG00000118162
0.6437	0.07472	C1orf195	ENSG00000204464
0.6437	0.07472	TRABD2A	ENSG00000186854
0.6437	0.07472	ITGA6-AS1	ENSG00000232788
0.6437	0.07472	AC005237.1	ENSG00000225521
0.6437	0.07472	MECOM	ENSG00000085276
0.6437	0.07472	AL021918.5	ENSG00000286652
0.6437	0.07472	AGER	ENSG00000204305
0.6437	0.07472	AC117834.1	ENSG00000253197
0.6437	2.397	FAM102A	ENSG00000167106
0.6437	0.07472	AKR1C2	ENSG00000151632
0.6437	0.07472	AC010333.2	ENSG00000259899
0.6428	4.879	CD300A	ENSG00000167851
0.6427	1.849	PRRG1	ENSG00000130962
0.6427	5.756	IFNAR2	ENSG00000159110
0.6424	3.491	TBC1D31	ENSG00000156787
0.6416	2.814	GPR82	ENSG00000171657
0.6412	0.5804	FLVCR1-DT	ENSG00000198468
0.6412	0.5804	CDC37L1-DT	ENSG00000273061
0.6412	0.5804	LINC00641	ENSG00000258441
0.6407	5.456	SH3PXD2A	ENSG00000107957
0.6388	2.922	PTGER2	ENSG00000125384
0.6382	5.505	GCA	ENSG00000115271
0.6381	3.225	STK39	ENSG00000198648
0.638	1.707	YOD1	ENSG00000180667
0.638	1.707	DNM1	ENSG00000106976
0.6379	5.451	TRIM25	ENSG00000121060
0.6378	4.141	ZC3H6	ENSG00000188177
0.6375	5.875	ST3GAL1	ENSG00000008513
0.6374	2.052	AC245297.3	ENSG00000274265
0.6369	2.453	SLC2A4RG	ENSG00000125520
0.634	2.788	PBXIP1	ENSG00000163346
0.6326	1.752	FAM43A	ENSG00000185112
0.6324	4.447	ATG14	ENSG00000126775
0.6322	1.549	FANCI	ENSG00000140525
0.6322	4.325	ZFPM1	ENSG00000179588
0.6317	1.313	CYFIP2	ENSG00000055163
0.6317	1.313	TAGLN	ENSG00000149591
0.6317	1.313	SEPTIN3	ENSG00000100167
0.6313	3.472	PFKFB4	ENSG00000114268
0.6309	1.03	ZNF451-AS1	ENSG00000226803
0.6297	0.6778	C6orf52	ENSG00000137434
0.6297	0.6778	AC090617.4	ENSG00000262810
0.6295	6.604	SYF2	ENSG00000117614
0.6295	5.566	CEBPG	ENSG00000153879
0.6276	1.796	RTP4	ENSG00000136514
0.6276	1.796	AL139384.1	ENSG00000274922
0.6276	0.2111	LINC01554	ENSG00000236882
0.6276	0.2111	PBLD	ENSG00000108187
0.6276	0.2111	SERPING1	ENSG00000149131
0.6276	0.2111	PKD1L3	ENSG00000277481
0.6276	0.2111	BX537318.1	ENSG00000273145
0.6262	2.294	RFX3-AS1	ENSG00000232104
0.6262	2.294	CSKMT	ENSG00000214756
0.626	4.798	ERN 1.00	ENSG00000178607
0.625	1.372	AL161421.1	ENSG00000275202
0.6245	4.107	TSEN34	ENSG00000170892
0.6243	2.007	CALCB	ENSG00000175868
0.6243	2.007	NPIPB4	ENSG00000185864
0.6241	6.035	RBMX	ENSG00000147274
0.6237	2.783	SUSD3	ENSG00000157303
0.6233	4.696	SRGAP2	ENSG00000266028
0.6229	1.102	EYS	ENSG00000188107
0.6229	1.839	RAB37	ENSG00000172794
0.6229	-0.4832	DIO1	ENSG00000211452
0.6229	-0.4832	TNFAIP6	ENSG00000123610
0.6229	-0.4832	CERS6-AS1	ENSG00000227617
0.6229	-0.4832	DLEC1	ENSG00000008226
0.6229	-0.4832	KLHL6-AS1	ENSG00000242522
0.6229	-0.4832	AC091982.1	ENSG00000253921
0.6229	-0.4832	GUCA1B	ENSG00000112599
0.6229	-0.4832	GLIDR	ENSG00000278175
0.6229	-0.4832	FAM225A	ENSG00000231528
0.6229	-0.4832	KCTD21-AS1	ENSG00000246174
0.6229	-0.4832	AC022872.1	ENSG00000261632
0.6229	-0.4832	ZNF610	ENSG00000167554
0.6229	-0.4832	DGCR6	ENSG00000183628
0.6228	5.48	CSF3R	ENSG00000119535
0.6223	4.808	CHST15	ENSG00000182022
0.622	2.584	AC096667.1	ENSG00000283839
0.6214	4.841	SLC35E3	ENSG00000175782
0.6211	1.648	LINC00863	ENSG00000224914
0.6211	1.648	COL4A2	ENSG00000134871
0.6209	2.474	AC009951.6	ENSG00000287115
0.6207	4.639	ZBED3	ENSG00000132846
0.6202	3.629	TEX14	ENSG00000121101
0.62	2.913	AC024084.1	ENSG00000230649
0.62	2.913	WDHD1	ENSG00000198554
0.6183	6.995	HIPK2	ENSG00000064393
0.6179	2.733	GBGT1	ENSG00000148288
0.6175	4.724	FCGR1A	ENSG00000150337
0.6172	4.699	ALDH1A2	ENSG00000128918
0.6166	2.383	AC078881.1	ENSG00000250131
0.6157	5.748	PCNX1	ENSG00000100731
0.6156	1.17	LIX1L-AS1	ENSG00000234222
0.6156	1.17	KIAA0895L	ENSG00000196123
0.6153	2.527	MVB12B	ENSG00000196814
0.6151	4.692	IRF8	ENSG00000140968
0.6149	2.255	AC011092.2	ENSG00000255476
0.6148	4.348	CNOT8	ENSG00000155508
0.6142	0.3356	IL11RA	ENSG00000137070
0.6142	0.3356	AP000487.1	ENSG00000246889
0.6142	0.3356	LINC01422	ENSG00000223704
0.6142	0.3356	AL034405.1	ENSG00000235189
0.6142	0.3356	AL683813.1	ENSG00000232611
0.6138	2.972	ARHGAP19	ENSG00000213390
0.6119	3.246	TSHZ3	ENSG00000121297
0.6117	2.287	KIZ	ENSG00000088970
0.6114	5.139	SEPTIN10	ENSG00000186522
0.6101	2.578	RTL5	ENSG00000242732
0.61	5.088	XPOT	ENSG00000184575
0.6089	1.236	SYT11	ENSG00000132718
0.6089	1.236	AC245452.1	ENSG00000224086
0.6078	4.845	ZNF516	ENSG00000101493
0.6078	1.537	AC127502.2	ENSG00000270055
0.6078	4.344	TNFSF13	ENSG00000161955
0.6076	2.603	LIN37	ENSG00000267796
0.6072	2.727	CLCF1	ENSG00000175505
0.607	1.786	AC023389.1	ENSG00000263657
0.6066	6.442	MRPS6	ENSG00000243927
0.6064	4.833	MAF	ENSG00000178573
0.6063	3.647	CD101	ENSG00000134256
0.6061	5.128	MXI1	ENSG00000119950
0.605	2.75	AL590617.2	ENSG00000225177
0.6041	3.472	DPYD-AS1	ENSG00000232878
0.6029	0.9357	CDKL4	ENSG00000205111
0.6029	0.9357	ZSCAN12	ENSG00000158691
0.6029	0.9357	P2RX5	ENSG00000083454
0.6029	3.683	ATP13A2	ENSG00000159363
0.6029	2.035	AL353807.5	ENSG00000287839
0.6029	2.652	ATP6V1E2	ENSG00000250565
0.6029	1.588	PNPLA7	ENSG00000130653
0.6029	1.298	AC104389.5	ENSG00000239920
0.6029	1.298	AC009060.1	ENSG00000247228
0.6029	0.4502	ZMYM4-AS1	ENSG00000227409
0.6029	0.4502	CMYA5	ENSG00000164309
0.6029	-0.2867	NKAIN2	ENSG00000188580
0.6029	-0.2867	AC011287.1	ENSG00000229618
0.6029	0.4502	AL161725.1	ENSG00000227155
0.6029	-0.2867	GKAP1	ENSG00000165113
0.6029	-0.2867	PAK6	ENSG00000137843
0.6029	-0.2867	AC051619.6	ENSG00000259539
0.6029	0.4502	GRAP	ENSG00000154016
0.6029	-0.2867	SYCP2	ENSG00000196074
0.6029	3.414	SIAH2	ENSG00000181788
0.6026	8.169	WARS	ENSG00000140105
0.5989	8.369	PLIN2	ENSG00000147872
0.5989	5.655	IRF1	ENSG00000125347
0.5988	2.816	ZNF333	ENSG00000160961
0.5982	1.637	EIF3C	ENSG00000184110
0.5975	2.433	FOLR3	ENSG00000110203
0.5973	2.943	PRKD2	ENSG00000105287
0.5973	1.358	AP000695.1	ENSG00000230479
0.5972	7.203	LYN	ENSG00000254087
0.5971	5.641	SLC22A15	ENSG00000163393
0.5971	3.319	ING4	ENSG00000111653
0.5969	5.063	MXD1	ENSG00000059728
0.5968	3.238	NFKBIZ	ENSG00000144802
0.5964	3.483	LIPE-AS1	ENSG00000213904
0.5962	3.692	DSC2	ENSG00000134755
0.5962	2.107	MYOM1	ENSG00000101605
0.5957	1.012	LNCTAM34A	ENSG00000234546
0.5956	5.886	TRPS1	ENSG00000104447
0.5952	1.911	SP4	ENSG00000105866
0.5949	2.858	CACNA1D	ENSG00000157388
0.5943	5.497	PREX1	ENSG00000124126
0.5939	5.144	ADD3	ENSG00000148700
0.5932	5.927	CPD	ENSG00000108582
0.5931	2.878	SIGLEC14	ENSG00000254415
0.5931	0.5564	AC016931.1	ENSG00000286982
0.5921	1.416	CDK2	ENSG00000123374
0.5899	6.311	PTEN	ENSG00000171862
0.5893	1.085	CSMD1	ENSG00000183117
0.5879	3.849	SASH1	ENSG00000111961
0.5873	-0.1139	SGCE	ENSG00000127990
0.5873	-0.1139	AL137847.2	ENSG00000237529
0.5873	-0.1139	PCAT7	ENSG00000231806
0.5873	-0.1139	AL589843.1	ENSG00000224848
0.5873	-0.1139	AL138999.2	ENSG00000285621
0.5873	-0.1139	AC116913.1	ENSG00000261351
0.5865	2.398	ADA	ENSG00000196839
0.5865	2.398	TSC22D3	ENSG00000157514
0.5859	2.566	TRIM52-AS1	ENSG00000248275
0.5846	2.24	TBKBP1	ENSG00000198933
0.5846	0.6553	PRRG2	ENSG00000126460
0.5846	0.6553	GP6	ENSG00000088053
0.5846	2.977	HDGFL3	ENSG00000166503
0.5842	2.426	AC092944.1	ENSG00000243176
0.5842	2.426	AP002762.2	ENSG00000285909
0.5839	3.297	AC027097.2	ENSG00000267787
0.5829	1.524	PDE8B	ENSG00000113231
0.5829	1.524	BCL2L2-PABPN1	ENSG00000258643
0.5825	1.819	SLC35E2A	ENSG00000215790
0.5825	3.404	LINC02356	ENSG00000257595
0.5825	1.819	AP001442.1	ENSG00000233783
0.5823	2.063	CCDC71	ENSG00000177352
0.582	6.754	GARS	ENSG00000106105
0.5815	4.747	PRKCE	ENSG00000171132
0.5805	4.217	KLF7	ENSG00000118263
0.5801	5.355	GFPT1	ENSG00000198380
0.5801	4.58	TMEM163	ENSG00000152128
0.5794	2.098	AC005037.1	ENSG00000183308
0.5794	2.098	AC015923.1	ENSG00000233635
0.5792	1.861	TLR5	ENSG00000187554
0.5785	4.191	NRDE2	ENSG00000119720
0.5785	3.695	USP9Y	ENSG00000114374
0.5782	1.22	FCGR1B	ENSG00000198019
0.5777	2.508	C11orf71	ENSG00000180425
0.5777	4.093	CTIF	ENSG00000134030
0.5772	0.7478	LINC00960	ENSG00000242516
0.5772	0.7478	GTF2IRD2	ENSG00000196275
0.5772	0.7478	AC093673.2	ENSG00000272619
0.577	4.102	TFDP2	ENSG00000114126
0.5768	3.386	ETV5	ENSG00000244405
0.5766	2.827	SNAPC1	ENSG00000023608
0.5763	3.568	PKD1L1	ENSG00000158683
0.576	1.901	NOP14-AS1	ENSG00000249673
0.5759	4.374	AL096870.8	ENSG00000288044
0.5751	5.349	PEAK1	ENSG00000173517
0.575	0.04036	AC093019.2	ENSG00000241073
0.575	0.04036	AL358472.4	ENSG00000282386
0.575	0.04036	F12	ENSG00000131187
0.575	0.04036	EDRF1-DT	ENSG00000224023
0.575	0.04036	AC131934.1	ENSG00000255158
0.575	0.04036	FAM111A-DT	ENSG00000245571
0.575	0.04036	AC107032.2	ENSG00000257526
0.575	0.04036	PGBD4	ENSG00000182405
0.575	0.04036	SCN1B	ENSG00000105711
0.575	0.04036	PLCG1-AS1	ENSG00000226648
0.5742	6.954	HLA-DMB	ENSG00000242574
0.5737	2.56	STXBP5-AS1	ENSG00000233452
0.5734	1.284	AL591043.2	ENSG00000236021
0.5734	1.284	SLC18B1	ENSG00000146409
0.5734	1.284	CCNF	ENSG00000162063
0.5734	1.284	SPAG5-AS1	ENSG00000227543
0.573	1.941	LRRC37A2	ENSG00000238083
0.5721	6.358	AKR1C1	ENSG00000187134
0.5721	3.704	PLXNA1	ENSG00000114554
0.5719	3.14	TSGA10	ENSG00000135951
0.5718	2.585	MAP3K6	ENSG00000142733
0.5714	1.673	AC058791.1	ENSG00000273319
0.5712	4.529	BANP	ENSG00000172530
0.5707	0.8347	PGAP1	ENSG00000197121
0.5707	2.42	AC004988.1	ENSG00000203446
0.57	2.61	CCDC200	ENSG00000236383
0.5698	3.654	NCAPD2	ENSG00000010292
0.5686	3.065	EPHB6	ENSG00000106123
0.5674	2.017	IGF2BP3	ENSG00000136231
0.5668	2.475	CELF6	ENSG00000140488
0.5666	5.416	AGPAT4	ENSG00000026652
0.5664	2.822	CYP4V2	ENSG00000145476
0.5662	4.002	RAB11FIP2	ENSG00000107560
0.5661	7.369	IDH1	ENSG00000138413
0.5657	3.713	CDC42BPA	ENSG00000143776
0.5649	2.295	FAM174B	ENSG00000185442
0.5649	3.804	HPS4	ENSG00000100099
0.5649	0.1797	Z99572.1	ENSG00000213062
0.5649	0.1797	RASSF1-AS1	ENSG00000281358
0.5649	0.1797	AC079209.2	ENSG00000254177
0.5649	0.1797	AC010201.3	ENSG00000286608
0.5649	0.1797	AC100830.1	ENSG00000259635
0.5649	0.1797	TFAP4	ENSG00000090447
0.5649	0.1797	KCTD1	ENSG00000134504
0.5634	5.093	PGPEP1	ENSG00000130517
0.5633	3.747	AC008014.1	ENSG00000257261
0.5629	3.379	NLRP12	ENSG00000142405
0.5626	4.511	LINC00662	ENSG00000261824
0.5611	1.458	COA6-AS1	ENSG00000231663
0.5603	3.186	PRR14	ENSG00000156858
0.5601	2.125	ATP1A1-AS1	ENSG00000203865
0.5597	0.9942	AL139021.2	ENSG00000258658
0.5597	0.9942	AC036176.1	ENSG00000267390
0.5595	4.742	ARHGAP12	ENSG00000165322
0.5588	6.434	PLPP3	ENSG00000162407
0.5581	2.604	LRRC37B	ENSG00000185158
0.5579	2.159	RNF213-AS1	ENSG00000263069
0.5576	1.512	ZNF486	ENSG00000256229
0.5572	7.098	C1orf162	ENSG00000143110
0.5572	3.235	CACNA2D4	ENSG00000151062
0.5569	4.905	KCNE3	ENSG00000175538
0.5565	0.3068	AL137009.1	ENSG00000253194
0.5565	0.3068	MYOM2	ENSG00000036448
0.5565	0.3068	BACE1-AS	ENSG00000278768
0.5565	0.3068	TMEM92-AS1	ENSG00000251179
0.5564	5.464	AOAH	ENSG00000136250
0.5561	7.886	TYMP	ENSG00000025708
0.555	1.068	AL136419.3	ENSG00000286931
0.555	1.068	AC012615.1	ENSG00000261526
0.555	1.068	TCEANC	ENSG00000176896
0.5548	3.503	TMEM238	ENSG00000233493
0.5548	5.124	IL1B	ENSG00000125538
0.5525	3.831	CASP1	ENSG00000137752
0.5525	3.741	TSEN15	ENSG00000198860
0.5523	3.038	CNNM4	ENSG00000158158
0.5519	2.257	PBX2	ENSG00000204304
0.5519	2.257	NOXA1	ENSG00000188747
0.5519	2.257	PER1	ENSG00000179094
0.5518	6.146	IRF2	ENSG00000168310
0.5513	1.613	AC083798.2	ENSG00000272758
0.5513	1.613	RAD51-AS1	ENSG00000245849
0.5507	7.187	CD48	ENSG00000117091
0.5501	3.075	CLEC4A	ENSG00000111729
0.5494	0.4235	HDAC4-AS1	ENSG00000222020
0.5494	0.4235	ZNF425	ENSG00000204947
0.5494	0.4235	TNFRSF10C	ENSG00000173535
0.5494	0.4235	KNL1	ENSG00000137812
0.5491	3.092	PSMB8-AS1	ENSG00000204261
0.5468	4.556	RNF41	ENSG00000181852
0.5468	4.242	RNF113A	ENSG00000125352
0.5465	2.348	PAQR8	ENSG00000170915
0.5464	6.755	ACSL1	ENSG00000151726
0.5457	2.811	AC007566.1	ENSG00000244055
0.5442	4.216	DVL3	ENSG00000161202
0.5439	5.537	CYTIP	ENSG00000115165
0.5435	6.745	SERINC5	ENSG00000164300
0.5434	3.034	TJAP1	ENSG00000137221
0.5434	4.232	MSRB2	ENSG00000148450
0.5434	1.754	ZNF10	ENSG00000256223
0.5434	1.268	AC009554.1	ENSG00000259564
0.5434	2.647	Z83843.1	ENSG00000271533
0.5434	0.5315	LINC01772	ENSG00000226029
0.5434	0.5315	PARS2	ENSG00000162396
0.5434	0.5315	AC005041.5	ENSG00000286883
0.5434	0.5315	AC108449.1	ENSG00000254129
0.5434	0.5315	RBFOX1	ENSG00000078328
0.5434	0.5315	ALDOC	ENSG00000109107
0.5434	0.5315	COX7A1	ENSG00000161281
0.541	1.798	TRIM6	ENSG00000121236
0.541	4.349	GTPBP2	ENSG00000172432
0.5407	3.64	FOSL2	ENSG00000075426
0.5404	2.462	CD93	ENSG00000125810
0.5403	3.758	AC016831.7	ENSG00000285106
0.54	6.969	RAB8B	ENSG00000166128
0.539	2.489	ZNF253	ENSG00000256771
0.5381	0.632	AC026470.2	ENSG00000261267
0.5381	2.217	C17orf67	ENSG00000214226
0.5377	2.515	SLX4	ENSG00000188827
0.5376	3.305	CKAP2	ENSG00000136108
0.5373	6.514	CSTA	ENSG00000121552
0.5372	6.244	B4GALT5	ENSG00000158470
0.5365	2.249	TM7SF2	ENSG00000149809
0.5358	5.888	ANKRD44	ENSG00000065413
0.535	2.28	TMEM86A	ENSG00000151117
0.5348	1.922	L3MBTL1	ENSG00000185513
0.5344	1.445	AL732509.1	ENSG00000286724
0.5343	4.169	GAB3	ENSG00000160219
0.5342	5.317	SNRNP27	ENSG00000124380
0.5337	6.296	ZDHHC20	ENSG00000180776
0.5335	0.7259	LURAP1	ENSG00000171357
0.5335	0.7259	KCNMB3	ENSG00000171121
0.5335	0.7259	AL355075.4	ENSG00000259001
0.5335	0.7259	AC025283.2	ENSG00000285329
0.5335	2.311	AP000547.3	ENSG00000283633
0.5332	4.929	ASRGL1	ENSG00000162174
0.5327	3.066	AC068724.3	ENSG00000285080
0.5318	1.499	C1QTNF7	ENSG00000163145
0.5318	1.499	CEP112	ENSG00000154240
0.5318	1.499	ZNF460	ENSG00000197714
0.5318	1.499	ACSS1	ENSG00000154930
0.5307	3.45	CHST12	ENSG00000136213
0.5299	6.418	H1FX	ENSG00000184897
0.5295	1.551	GPR146	ENSG00000164849
0.5289	5.219	MPHOSPH6	ENSG00000135698
0.5277	4.48	CXCR4	ENSG00000121966
0.5275	2.734	CASP9	ENSG00000132906
0.5275	2.734	D2HGDH	ENSG00000180902
0.527	2.988	MAP7D3	ENSG00000129680
0.5269	7.214	DAPK1	ENSG00000196730
0.5261	4.98	TUT4	ENSG00000134744
0.5259	2.482	HINFP	ENSG00000172273
0.5259	2.482	CRACR2A	ENSG00000130038
0.5259	0.8972	LRRC61	ENSG00000127399
0.5259	0.8972	AC093334.1	ENSG00000259437
0.5259	0.8972	ZNF286A	ENSG00000187607
0.5259	0.8972	PABPC1L	ENSG00000101104
0.5258	4.93	UBXN2A	ENSG00000173960
0.5252	1.65	IL7R	ENSG00000168685
0.5252	1.65	ABCC6	ENSG00000091262
0.5252	1.65	AL133342.1	ENSG00000278231
0.5247	2.801	ICAM4	ENSG00000105371
0.5242	5.42	TBL1X	ENSG00000101849
0.5239	3.062	SP2	ENSG00000167182
0.5239	5.292	TNFSF12	ENSG00000239697
0.5233	1.697	AC011511.2	ENSG00000266978
0.5227	0.9757	SLC25A34	ENSG00000162461
0.5227	0.9757	AL133330.1	ENSG00000251194
0.5227	0.9757	SPART-AS1	ENSG00000120664
0.5217	6.073	GNB4	ENSG00000114450
0.5215	1.743	C4orf19	ENSG00000154274
0.5215	1.743	PDE5A	ENSG00000138735
0.5211	5.103	NKIRAS2	ENSG00000168256
0.521	2.241	IKZF4	ENSG00000123411
0.5207	2.611	UBL7-AS1	ENSG00000247240
0.5207	2.611	FDXR	ENSG00000161513
0.5198	1.05	IRAK1BP1	ENSG00000146243
0.5198	1.05	AC020611.2	ENSG00000255886
0.5198	1.05	AC124947.1	ENSG00000257252
0.5198	3.166	CAMK2G	ENSG00000148660
0.5198	-0.5347	KCNN3	ENSG00000143603
0.5198	-0.5347	PYHIN1	ENSG00000163564
0.5198	-0.5347	PCAT6	ENSG00000228288
0.5198	-0.5347	AC092652.1	ENSG00000231758
0.5198	-0.5347	SH3BP4	ENSG00000130147
0.5198	-0.5347	PCDH7	ENSG00000169851
0.5198	-0.5347	CNTNAP2	ENSG00000174469
0.5198	-0.5347	AC068413.1	ENSG00000253619
0.5198	-0.5347	AC090115.1	ENSG00000257735
0.5198	-0.5347	C12orf81	ENSG00000284730
0.5198	-0.5347	CD79B	ENSG00000007312
0.5198	-0.5347	AC145207.2	ENSG00000262413
0.5198	-0.5347	LIME1	ENSG00000203896
0.5183	2.964	CREB5	ENSG00000146592
0.5181	5.777	NOP53	ENSG00000105373
0.5176	2.983	RINL	ENSG00000187994
0.5175	6.963	APP	ENSG00000142192
0.5172	2.706	ZNF862	ENSG00000106479
0.5172	1.121	AC002091.2	ENSG00000266389
0.5168	6.022	IST1	ENSG00000182149
0.5163	10.95	ACP5	ENSG00000102575
0.5157	3.278	AC018682.1	ENSG00000250116
0.5151	3.987	ZNF33A	ENSG00000189180
0.5149	6.59	SNX29	ENSG00000048471
0.5148	1.189	PPP1R3G	ENSG00000219607
0.5148	1.189	HIST1H3E	ENSG00000274750
0.5148	1.189	KIFC2	ENSG00000167702
0.5146	6.297	OSCAR	ENSG00000170909
0.5145	2.42	PRR3	ENSG00000204576
0.5141	2.795	MAP1LC3B2	ENSG00000258102
0.5135	5.794	NFE2L1	ENSG00000082641
0.5134	2.817	ZNF626	ENSG00000188171
0.5132	5.63	ANKUB1	ENSG00000206199
0.5127	1.99	ZNF341	ENSG00000131061
0.5127	1.253	SNX21	ENSG00000124104
0.5127	1.253	TMEM191B	ENSG00000278558
0.5127	-0.3318	KLHL17	ENSG00000187961
0.5127	-0.3318	GJA9	ENSG00000131233
0.5127	-0.3318	RHOH	ENSG00000168421
0.5127	-0.3318	HCG27	ENSG00000206344
0.5127	-0.3318	AP002761.4	ENSG00000260401
0.5127	-0.3318	KDM4D	ENSG00000186280
0.5127	-0.3318	AC007637.1	ENSG00000256139
0.5127	-0.3318	FAM124A	ENSG00000150510
0.5127	-0.3318	AC087284.1	ENSG00000273691
0.5122	6.157	HEBP2	ENSG00000051620
0.5119	4.735	TES	ENSG00000135269
0.5108	5.748	PLD1	ENSG00000075651
0.5107	1.315	DNAJC18	ENSG00000170464
0.5107	1.315	AC024145.1	ENSG00000255968
0.5107	1.315	ZNF90	ENSG00000213988
0.5107	3.637	FCAR	ENSG00000186431
0.5104	4.131	HECA	ENSG00000112406
0.5099	3.661	SREBF1	ENSG00000072310
0.5099	3.842	SLC6A16	ENSG00000063127
0.509	3.243	AF117829.1	ENSG00000251136
0.5089	2.959	SLC16A5	ENSG00000170190
0.5089	1.374	AC008438.1	ENSG00000249637
0.5088	4.435	SULT1A1	ENSG00000196502
0.5086	2.605	NBPF12	ENSG00000268043
0.5082	4.058	RAP1GAP2	ENSG00000132359
0.508	5.175	ATP8B4	ENSG00000104043
0.5077	4.076	ETFDH	ENSG00000171503
0.5074	10.98	RPL28	ENSG00000108107
0.5072	-0.154	NUP210L	ENSG00000143552
0.5072	-0.154	AL590666.4	ENSG00000285570
0.5072	-0.154	ANGPTL1	ENSG00000116194
0.5072	-0.154	LTBP1	ENSG00000049323
0.5072	-0.154	TMEM45A	ENSG00000181458
0.5072	-0.154	AC023632.2	ENSG00000253704
0.5072	-0.154	IDI2-AS1	ENSG00000232656
0.5072	-0.154	AL158801.3	ENSG00000258455
0.5072	-0.154	AC007728.2	ENSG00000261644
0.5072	-0.154	AC092123.1	ENSG00000261118
0.5072	-0.154	AC233723.1	ENSG00000262165
0.5072	-0.154	AC142472.1	ENSG00000276728
0.5072	-0.154	AC022150.4	ENSG00000269825
0.5072	-0.154	AL121832.2	ENSG00000273619
0.5069	3.943	CLK1	ENSG00000013441
0.5064	5.082	SIPA1L2	ENSG00000116991
0.5061	7.368	ZFAS1	ENSG00000177410
0.5058	2.7	TAPT1-AS1	ENSG00000263327
0.5056	1.486	ICA1L	ENSG00000163596
0.5056	6.471	MTX1	ENSG00000173171
0.5055	4.858	SVBP	ENSG00000177868
0.5054	4.662	HMGA1P4	ENSG00000234705
0.5054	6.596	HAMP	ENSG00000105697
0.505	3.622	S100Z	ENSG00000171643
0.5046	5.223	HINT2	ENSG00000137133
0.5042	1.538	AP004609.3	ENSG00000278376
0.5042	1.538	ZSCAN2	ENSG00000176371
0.5039	5.987	A1BG	ENSG00000121410
0.5038	4.36	INPP5B	ENSG00000204084
0.5031	4.636	KNOP1	ENSG00000103550
0.5028	3.705	MNT	ENSG00000070444
0.5028	1.589	MYH11	ENSG00000133392
0.5028	2.326	AC018816.1	ENSG00000235978
0.5028	2.326	SLC2A11	ENSG00000133460
0.5028	0.004286	SRD5A3-AS1	ENSG00000249700
0.5028	0.004286	AC114956.3	ENSG00000249492
0.5028	0.004286	DOCK4-AS1	ENSG00000225572
0.5028	0.004286	ASPN	ENSG00000106819
0.5028	0.004286	PPP1R12A-AS1	ENSG00000257557
0.5028	0.004286	AC010654.1	ENSG00000277369
0.5028	0.004286	SULT1A3	ENSG00000261052
0.5028	0.004286	SPIN4	ENSG00000186767
0.5028	4.252	KDM4B	ENSG00000127663
0.5027	4.867	HBEGF	ENSG00000113070
0.5026	7.09	EIF4EBP1	ENSG00000187840
0.5016	5.884	DDIT3	ENSG00000175197
0.5015	3.517	C5orf56	ENSG00000197536
0.5012	2.875	AC090204.1	ENSG00000247134
0.5011	6.481	ACSL3	ENSG00000123983
0.5009	5.914	DAP	ENSG00000112977
0.5008	3.255	ERO1B	ENSG00000086619
0.5004	1.686	RFXAP	ENSG00000133111
0.5004	1.686	CAPS	ENSG00000105519
0.5001	4.972	CCDC18-AS1	ENSG00000223745
0.4998	2.935	LINC01426	ENSG00000234380
0.4997	4.653	HBP1	ENSG00000105856
0.4997	5.415	CTBP2	ENSG00000175029
0.4993	1.732	PDP1	ENSG00000164951
0.4993	0.1469	AC060765.2	ENSG00000254394
0.4993	0.1469	AC069547.2	ENSG00000286401
0.4993	0.1469	MADCAM1	ENSG00000099866
0.4988	5.784	PXK	ENSG00000168297
0.4987	2.496	FAM110B	ENSG00000169122
0.4985	4.09	ZBTB44	ENSG00000196323
0.4983	1.776	USP20	ENSG00000136878
0.497	4.335	SLAMF9	ENSG00000162723
0.4964	3.084	ALK	ENSG00000171094
0.4964	3.084	SERAC1	ENSG00000122335
0.4964	0.2767	AL020995.1	ENSG00000236065
0.4964	0.2767	AMT	ENSG00000145020
0.4964	0.2767	FLNC-AS1	ENSG00000242902
0.4964	0.2767	NRBP2	ENSG00000185189
0.4964	0.2767	AC134312.4	ENSG00000261193
0.4964	0.2767	LINC01534	ENSG00000225975
0.4964	2.599	STARD10	ENSG00000214530
0.4956	4.563	AC090559.1	ENSG00000255197
0.4955	1.902	AC104806.2	ENSG00000250075
0.4955	1.902	ZNF213	ENSG00000085644
0.4953	2.647	CCDC26	ENSG00000229140
0.4953	2.647	IFFO1	ENSG00000010295
0.4949	6.498	CLEC7A	ENSG00000172243
0.4939	0.3958	AL136115.2	ENSG00000269967
0.4939	0.3958	AC080013.1	ENSG00000240207
0.4939	0.3958	TIGD2	ENSG00000180346
0.4939	0.3958	HIST1H3D	ENSG00000197409
0.4939	0.3958	ACER2	ENSG00000177076
0.4939	0.3958	NOXRED1	ENSG00000165555
0.4939	0.3958	AC018557.3	ENSG00000287965
0.4939	0.3958	LRRC75B	ENSG00000178026
0.4937	3.866	TCN2	ENSG00000185339
0.4935	6.79	PRKAR1A	ENSG00000108946
0.4933	3.235	KIF9-AS1	ENSG00000227398
0.493	2.763	FOXP4	ENSG00000137166
0.4922	4.878	WASHC2C	ENSG00000172661
0.492	3.664	LINC02328	ENSG00000258733
0.4918	0.5057	AC092919.1	ENSG00000240497
0.4916	6.86	PBRM1	ENSG00000163939
0.4907	2.89	SRP14-AS1	ENSG00000248508
0.4907	5.212	DISC1	ENSG00000162946
0.4906	2.16	SIRT3	ENSG00000142082
0.49	0.6079	AC011498.1	ENSG00000267011
0.49	7.379	CPM	ENSG00000135678
0.4898	7.062	DOCK4	ENSG00000128512
0.4895	6.616	EIF1B	ENSG00000114784
0.4891	4.361	TPM1	ENSG00000140416
0.4889	2.257	CDKN2B-AS1	ENSG00000240498
0.4887	3.007	SULF2	ENSG00000196562
0.4884	0.7034	MKNK1-AS1	ENSG00000269956
0.4884	0.7034	TSPYL5	ENSG00000180543
0.4884	0.7034	AC006942.1	ENSG00000269194
0.4884	0.7034	PIM2	ENSG00000102096
0.4876	5.282	RNASE1	ENSG00000129538
0.4869	6.584	MPP1	ENSG00000130830
0.4867	4.906	SIGLEC7	ENSG00000168995
0.486	4.955	DTNBP1	ENSG00000047579
0.4857	5.531	ARHGEF2	ENSG00000116584
0.4854	6.194	RSL24D1	ENSG00000137876
0.4847	0.9568	SERPINF2	ENSG00000167711
0.4847	0.9568	ZNF671	ENSG00000083814
0.4847	3.279	REEP4	ENSG00000168476
0.4844	2.567	STPG4	ENSG00000239605
0.4843	3.797	TRAF3IP2-AS1	ENSG00000231889
0.484	6.368	GSAP	ENSG00000186088
0.4837	1.032	RASGEF1A	ENSG00000198915
0.4834	2.641	ACPP	ENSG00000014257
0.4833	4.234	DNM3	ENSG00000197959
0.4833	6.997	EPRS	ENSG00000136628
0.4828	1.104	CCDC13	ENSG00000244607
0.482	1.172	DCUN1D3	ENSG00000188215
0.482	1.172	AC025627.1	ENSG00000262769
0.4816	3.534	ZNF44	ENSG00000197857
0.4813	1.237	AC009506.1	ENSG00000224152
0.4813	1.237	PPIL6	ENSG00000185250
0.4813	1.237	PROCA1	ENSG00000167525
0.4806	1.3	ZNF433	ENSG00000197647
0.4803	5.573	NUB1	ENSG00000013374
0.4803	4.497	CCDC28A	ENSG00000024862
0.4801	6.397	AP2B1	ENSG00000006125
0.4801	4.814	WASL	ENSG00000106299
0.48	1.36	BORA	ENSG00000136122
0.48	1.36	AC025048.4	ENSG00000267416
0.48	1.36	ZMAT1	ENSG00000166432
0.4796	6.682	CPQ	ENSG00000104324
0.4794	1.417	CIP2A	ENSG00000163507
0.4794	1.417	DZANK1	ENSG00000089091
0.4794	1.417	AL121721.1	ENSG00000243810
0.4793	4.232	LINC00513	ENSG00000233559
0.4792	3.021	SH2B1	ENSG00000178188
0.4789	3.057	CSAD	ENSG00000139631
0.4789	8.296	SLC7A11	ENSG00000151012
0.4787	3.075	SIRPB2	ENSG00000196209
0.4784	3.11	PPM1K	ENSG00000163644
0.4784	3.11	CYP2S1	ENSG00000167600
0.4771	4.482	CREBL2	ENSG00000111269
0.477	4.865	LATS2	ENSG00000150457
0.4768	1.721	PROSER3	ENSG00000167595
0.4764	1.766	AC109927.1	ENSG00000250195
0.4764	1.766	AUTS2	ENSG00000158321
0.4763	4.096	OAS1	ENSG00000089127
0.4761	1.809	APOBEC3F	ENSG00000128394
0.4759	4.157	AL365295.1	ENSG00000237356
0.4756	8.139	LRMDA	ENSG00000148655
0.4752	1.932	AL024474.2	ENSG00000225311
0.4751	3.53	CMTM8	ENSG00000170293
0.475	4.773	SVIP	ENSG00000198168
0.4749	1.971	HIST1H2BC	ENSG00000180596
0.4747	4.324	DBP	ENSG00000105516
0.4747	2.009	PPP1R26	ENSG00000196422
0.4745	5.938	NCOA7	ENSG00000111912
0.4742	2.082	FAM72A	ENSG00000196550
0.4742	3.667	LINC01503	ENSG00000233901
0.4742	2.082	OTUD1	ENSG00000165312
0.4742	2.082	DGKA	ENSG00000065357
0.474	2.117	FXYD6	ENSG00000137726
0.4736	9.366	TFRC	ENSG00000072274
0.4729	2.311	ZNF513	ENSG00000163795
0.4728	2.341	LINC01138	ENSG00000274020
0.4728	2.341	ZNF764	ENSG00000169951
0.4726	2.371	LINC02542	ENSG00000226453
0.4725	2.399	AC008957.1	ENSG00000250155
0.4723	2.428	TAF6L	ENSG00000162227
0.4721	4.058	PTGFRN	ENSG00000134247
0.4717	5.376	SIGLEC9	ENSG00000129450
0.471	2.729	MFSD13A	ENSG00000138111
0.4708	4.359	DBF4	ENSG00000006634
0.4708	5.597	GTDC1	ENSG00000121964
0.4706	7.604	HSPA9	ENSG00000113013
0.4705	2.88	RHNO1	ENSG00000171792
0.4703	5.719	FIG4	ENSG00000112367
0.4703	2.92	CATSPERE	ENSG00000179397
0.4699	3.053	ZNF426	ENSG00000130818
0.4698	3.089	SGSH	ENSG00000181523
0.4696	4.726	RPAP3	ENSG00000005175
0.4689	3.39	AL136038.5	ENSG00000274015
0.4684	6.791	RNF213	ENSG00000173821
0.4682	5.299	GYPC	ENSG00000136732
0.468	3.853	AL050309.1	ENSG00000227486
0.4672	4.312	POLD3	ENSG00000077514
0.4672	4.357	MERTK	ENSG00000153208
0.4663	5.302	ZNF710	ENSG00000140548
0.4662	7.048	N4BP2L2	ENSG00000244754
0.4646	5.649	BCAS3	ENSG00000141376
0.4644	5.343	SLC2A9	ENSG00000109667
0.4643	5.215	ORAI2	ENSG00000160991
0.4638	4.56	CPEB3	ENSG00000107864
0.4631	6.901	VMP1	ENSG00000062716
0.4628	5.459	CCR1	ENSG00000163823
0.4627	3.829	PLAU	ENSG00000122861
0.4626	6.604	ITGAE	ENSG00000083457
0.462	3.471	P2RY1	ENSG00000169860
0.4618	3.401	AC016747.1	ENSG00000212978
0.4614	3.251	AC012146.1	ENSG00000234327
0.4613	3.219	ZNF251	ENSG00000198169
0.4603	7.139	NSA2	ENSG00000164346
0.4602	2.875	AP1G2	ENSG00000213983
0.4598	7.401	BACH1	ENSG00000156273
0.4591	4.173	SIPA1	ENSG00000213445
0.4588	2.529	AC009974.1	ENSG00000272555
0.4588	2.529	AC066613.2	ENSG00000259678
0.4587	5.964	TSPAN14	ENSG00000108219
0.4587	4.079	FRA10AC1	ENSG00000148690
0.4586	6.182	VPS8	ENSG00000156931
0.458	2.363	UBR5-AS1	ENSG00000246263
0.4579	2.334	RNF25	ENSG00000163481
0.4576	5.089	GSTM3	ENSG00000134202
0.4574	2.241	ZNF205	ENSG00000122386
0.4572	2.209	AL049869.3	ENSG00000259116
0.4571	3.772	AC009974.2	ENSG00000286154
0.457	4.498	RHBDD1	ENSG00000144468
0.4568	2.143	BDNF-AS	ENSG00000245573
0.4568	2.143	INAFM1	ENSG00000257704
0.4565	4.416	C1QA	ENSG00000173372
0.4565	8.063	SAMHD1	ENSG00000101347
0.4564	5.982	ATG12	ENSG00000145782
0.456	2	AL022311.1	ENSG00000279738
0.4553	7.454	NAA38	ENSG00000183011
0.4552	1.882	CATSPERG	ENSG00000099338
0.4542	1.754	RMRP	ENSG00000269900
0.4542	3.339	LRRC8C	ENSG00000171488
0.4539	1.709	AC022137.4	ENSG00000287608
0.4537	5.591	SOX4	ENSG00000124766
0.4535	1.662	AL035587.2	ENSG00000287825
0.4535	1.662	AC091271.1	ENSG00000273702
0.4535	1.662	CYSLTR1	ENSG00000173198
0.4532	3.946	GAB1	ENSG00000109458
0.4531	4.421	LEPR	ENSG00000116678
0.453	6.356	TACC1	ENSG00000147526
0.4529	3.183	AL441992.1	ENSG00000223478
0.4528	4.751	EVI2A	ENSG00000126860
0.4526	1.564	AL603839.3	ENSG00000238287
0.4526	1.564	AL512625.3	ENSG00000287168
[truncated: 12,058 more rows]

## Sheet: CAF_24h_mono vs CAF_alone
logFC	AveExpr	gene_names	Gene
8.799	-0.649	IGLC2	ENSG00000211677
8.243	-3.249	IGHA1	ENSG00000211895
7.992	-1.79	RNASE1	ENSG00000129538
7.837	-3.452	SST	ENSG00000157005
7.425	-3.658	CD93	ENSG00000125810
7.092	-3.824	CXCL10	ENSG00000169245
7.054	-3.843	IGLV1-47	ENSG00000211648
6.44	-4.15	MUCL1	ENSG00000172551
5.927	-2.822	RNASE6	ENSG00000169413
5.87	-4.436	CCL11	ENSG00000172156
5.635	0.3047	CCL20	ENSG00000115009
5.634	2.993	CCL2	ENSG00000108691
5.616	-2.978	TPSB2	ENSG00000197253
5.544	-3.013	IGHG2	ENSG00000211893
5.249	4.533	CEMIP	ENSG00000103888
5.23	0.3735	PDE10A	ENSG00000112541
5.104	-0.175	PPBP	ENSG00000163736
5.06	-0.3169	LBP	ENSG00000129988
5.011	-2.543	HS3ST1	ENSG00000002587
4.923	0.1354	IGF1	ENSG00000017427
4.843	-2.627	AC027808.2	ENSG00000259649
4.75	1.027	IGKC	ENSG00000211592
4.732	-3.419	AC107029.1	ENSG00000243089
4.732	-2.682	AC025174.1	ENSG00000251168
4.732	-3.419	VNN 2.00	ENSG00000112303
4.667	-3.452	A2M	ENSG00000175899
4.637	-0.2973	CCL7	ENSG00000108688
4.557	-2.285	FGF10	ENSG00000070193
4.45	-3.561	EIF1AY	ENSG00000198692
4.434	-0.5095	ZNF467	ENSG00000181444
4.408	0.6149	PENK	ENSG00000181195
4.397	-2.002	NCF4	ENSG00000100365
4.37	-3.601	F13A1	ENSG00000124491
4.37	-3.601	AC011472.4	ENSG00000273733
4.306	-0.5738	CD300E	ENSG00000186407
4.285	-3.643	STMN2	ENSG00000104435
4.256	-2.073	ALKAL2	ENSG00000189292
4.247	1.719	TSPAN2	ENSG00000134198
4.202	1.472	RSPO3	ENSG00000146374
4.195	-3.688	AC009413.2	ENSG00000287145
4.195	-3.688	MS4A14	ENSG00000166928
4.195	-3.688	AP005482.1	ENSG00000260302
4.195	-3.688	AL356414.1	ENSG00000205300
4.186	-1.818	LILRB2	ENSG00000131042
4.173	-1.197	DIRC1	ENSG00000174325
4.151	0.2593	KIAA2012-AS1	ENSG00000222035
4.099	-3.736	AC066612.2	ENSG00000259385
4.099	-3.736	AVP	ENSG00000101200
4.077	6.659	C11orf96	ENSG00000187479
4.041	-2.543	AQP9	ENSG00000103569
4.038	7.015	CXCL6	ENSG00000124875
4.022	0.5709	TMEM37	ENSG00000171227
3.995	-1.672	PRL	ENSG00000172179
3.961	1.019	AC093627.6	ENSG00000242611
3.909	-1.168	SLC16A10	ENSG00000112394
3.905	-1.959	CPXM1	ENSG00000088882
3.891	4.084	ADH1B	ENSG00000196616
3.89	-0.068	SAMSN1	ENSG00000155307
3.812	0.5576	TCIM	ENSG00000176907
3.8	-0.3415	PRG2	ENSG00000186652
3.772	-1.397	EFNB3	ENSG00000108947
3.77	1.734	GSTM5	ENSG00000134201
3.741	-2.041	FCGR3A	ENSG00000203747
3.718	1.669	GBP2	ENSG00000162645
3.713	-3.192	AC097478.3	ENSG00000277695
3.713	-3.192	ANKRD22	ENSG00000152766
3.713	-3.192	AP001056.2	ENSG00000285413
3.713	-1.607	MPEG1	ENSG00000197629
3.712	0.8253	RHCG	ENSG00000140519
3.648	-0.7916	MS4A7	ENSG00000166927
3.63	1.739	EGLN3	ENSG00000129521
3.613	-1.172	MMP9	ENSG00000100985
3.603	1.251	AL353653.1	ENSG00000234693
3.6	0.102	HR	ENSG00000168453
3.597	1.439	SLC40A1	ENSG00000138449
3.59	0.03924	CYTL1	ENSG00000170891
3.568	-1.886	ADAM28	ENSG00000042980
3.568	-1.886	AC067930.3	ENSG00000254859
3.551	-0.641	AC061992.2	ENSG00000266970
3.548	-3.275	AP000844.2	ENSG00000238117
3.548	-3.275	SPINT1-AS1	ENSG00000261183
3.548	-3.275	AC027601.1	ENSG00000185332
3.548	-1.69	C1orf162	ENSG00000143110
3.51	-2.808	LCP2	ENSG00000043462
3.51	-2.808	AL137026.1	ENSG00000229116
3.497	8.707	IGFBP5	ENSG00000115461
3.487	1.774	PLSCR2	ENSG00000163746
3.482	-1.106	BCL2A1	ENSG00000140379
3.458	-3.32	AC108057.1	ENSG00000286530
3.442	0.0783	AIF1	ENSG00000204472
3.423	0.1739	TNFSF10	ENSG00000121858
3.401	1.363	IL1B	ENSG00000125538
3.388	-2.217	RASAL3	ENSG00000105122
3.384	-2.509	AC020909.2	ENSG00000268518
3.368	-0.8284	SLC12A1	ENSG00000074803
3.362	-3.368	AC026785.3	ENSG00000249199
3.357	-1.168	S100A12	ENSG00000163221
3.354	-1.993	RAB37	ENSG00000172794
3.328	-1.8	CHRDL2	ENSG00000054938
3.288	-0.441	RIPK3	ENSG00000129465
3.27	-2.565	ICAM4	ENSG00000105371
3.27	-2.565	AC011450.1	ENSG00000197813
3.267	2.607	FAM20A	ENSG00000108950
3.259	-3.419	CASP5	ENSG00000137757
3.253	-1.352	PTPRN	ENSG00000054356
3.228	-2.949	P2RY6	ENSG00000171631
3.225	-0.9001	CD163	ENSG00000177575
3.222	-1.852	FCAR	ENSG00000186431
3.22	-0.4754	C3	ENSG00000125730
3.215	0.6122	AC121154.1	ENSG00000249837
3.21	-2.596	RGS18	ENSG00000150681
3.209	5.858	CXCL3	ENSG00000163734
3.201	1.449	SLC51B	ENSG00000186198
3.194	0.1572	SLC6A16	ENSG00000063127
3.186	2.75	IL11	ENSG00000095752
3.186	8.342	CXCL1	ENSG00000163739
3.147	3.976	CXCL2	ENSG00000081041
3.131	4.449	BDKRB2	ENSG00000168398
3.11	1.15	CFB	ENSG00000243649
3.094	-2.364	IKZF1	ENSG00000185811
3.091	-1.433	NCKAP1L	ENSG00000123338
3.091	-0.8711	SEMA6B	ENSG00000167680
3.088	2.835	DENND2A	ENSG00000146966
3.082	-2.66	SLITRK6	ENSG00000184564
3.078	-1.744	APOL4	ENSG00000100336
3.076	1.683	DBP	ENSG00000105516
3.07	-1.312	AC055839.2	ENSG00000286190
3.07	3.934	EREG	ENSG00000124882
3.068	-1.929	U91324.1	ENSG00000229740
3.063	-3.032	AC095057.3	ENSG00000260296
3.056	-2.142	TNFRSF18	ENSG00000186891
3.027	-0.3651	FBXO2	ENSG00000116661
3.021	-1.612	ETV7	ENSG00000010030
3.019	1.415	SMIM1	ENSG00000235169
3.013	-2.694	P2RX1	ENSG00000108405
3.008	-2.166	RPS4Y1	ENSG00000129824
3.007	0.7622	ARHGAP15	ENSG00000075884
3.002	1.001	ATP8B4	ENSG00000104043
2.999	-0.2565	LRRC32	ENSG00000137507
2.992	6.157	AKR1C3	ENSG00000196139
2.985	-1.971	CDK18	ENSG00000117266
2.985	-1.971	C12orf81	ENSG00000284730
2.981	-2.421	AC005790.1	ENSG00000274447
2.972	-3.077	CSF3R	ENSG00000119535
2.972	-3.077	AC022706.1	ENSG00000267364
2.972	-3.077	SRPK3	ENSG00000184343
2.969	4.366	ALDH1A1	ENSG00000165092
2.967	-1.8	PGM5P3-AS1	ENSG00000277631
2.958	-2.191	LMNTD2	ENSG00000185522
2.958	-2.191	BRSK2	ENSG00000174672
2.952	4.961	EDNRB	ENSG00000136160
2.95	6.885	PF4V1	ENSG00000109272
2.941	-1.993	EFCC1	ENSG00000114654
2.941	-1.993	ADAMDEC1	ENSG00000134028
2.941	-1.145	TMEM26	ENSG00000196932
2.928	-1.819	PROSER2-AS1	ENSG00000225778
2.925	2.934	TMEM119	ENSG00000183160
2.915	-0.7836	CLEC7A	ENSG00000172243
2.912	7.15	LXN	ENSG00000079257
2.906	-2.217	BIRC7	ENSG00000101197
2.902	-1.396	UNC5D	ENSG00000156687
2.901	1.157	RASL12	ENSG00000103710
2.891	-1.17	SPOCK2	ENSG00000107742
2.88	7.757	COL8A1	ENSG00000144810
2.876	-3.125	GIPC3	ENSG00000179855
2.872	-1.411	NBAT1	ENSG00000260455
2.865	-2.768	WDR86	ENSG00000187260
2.865	-2.768	AJ006995.1	ENSG00000234083
2.853	-2.244	UTY	ENSG00000183878
2.85	7.853	AKR1B1	ENSG00000085662
2.831	0.1533	SPINT1	ENSG00000166145
2.83	5.761	ADAMTS5	ENSG00000154736
2.824	1.525	MAP7	ENSG00000135525
2.816	0.9325	FAM177B	ENSG00000197520
2.816	0.8054	ICAM1	ENSG00000090339
2.804	6.151	AREG	ENSG00000109321
2.804	-1.881	RNF112	ENSG00000128482
2.8	0.1791	CYP11A1	ENSG00000140459
2.798	1.208	OBI1-AS1	ENSG00000234377
2.798	-2.271	CATIP-AS1	ENSG00000225062
2.798	-2.271	OLFML1	ENSG00000183801
2.792	-2.515	LILRA6	ENSG00000244482
2.792	1.865	CTSS	ENSG00000163131
2.785	-2.808	WDR64	ENSG00000162843
2.782	-1.336	SLC19A3	ENSG00000135917
2.778	4.871	COL14A1	ENSG00000187955
2.774	5.689	PTGES	ENSG00000148344
2.773	-0.8548	SCARA5	ENSG00000168079
2.773	-3.177	OR8D1	ENSG00000196341
2.773	-3.177	LINC01048	ENSG00000230390
2.773	-3.177	AL391097.3	ENSG00000286865
2.766	-1.033	C11orf52	ENSG00000149300
2.76	-0.3179	TEX26-AS1	ENSG00000224743
2.76	1.784	BHMT2	ENSG00000132840
2.757	-1.237	LINC01571	ENSG00000260057
2.754	2.916	HSPB2	ENSG00000170276
2.748	1.626	CD36	ENSG00000135218
2.747	0.1528	TRO	ENSG00000067445
2.745	0.8474	IL6	ENSG00000136244
2.74	-2.3	WNT4	ENSG00000162552
2.727	-1.759	SCNN1D	ENSG00000162572
2.727	-1.759	C3AR1	ENSG00000171860
2.724	-2.549	TMEM26-AS1	ENSG00000237233
2.717	1.889	FCER1G	ENSG00000158869
2.715	-1.925	ARHGAP25	ENSG00000163219
2.711	0.5548	CFTR	ENSG00000001626
2.708	1.92	LINC01914	ENSG00000234362
2.7	-2.851	CHRD	ENSG00000090539
2.7	-0.5287	SALL2	ENSG00000165821
2.7	-2.851	EMID1	ENSG00000186998
2.7	-0.04329	TMEM35A	ENSG00000126950
2.685	-0.8988	CCR1	ENSG00000163823
2.683	0.2377	RBP1	ENSG00000114115
2.68	-2.33	CD86	ENSG00000114013
2.673	1.937	PRRT1	ENSG00000204314
2.669	-1.949	C11orf86	ENSG00000173237
2.664	4.215	RARRES1	ENSG00000118849
2.663	1.379	AC096531.2	ENSG00000237413
2.662	-3.232	CROCC2	ENSG00000226321
2.662	-3.232	NOTUM	ENSG00000185269
2.662	-1.647	AC005050.3	ENSG00000286076
2.662	-1.647	ACTC1	ENSG00000159251
2.657	4.127	PRKAR2B	ENSG00000005249
2.652	-2.585	CPZ	ENSG00000109625
2.652	-2.585	AMBP	ENSG00000106927
2.652	-2.585	OGFR-AS1	ENSG00000229873
2.652	-2.585	SERTM2	ENSG00000260802
2.646	4.959	SMPDL3A	ENSG00000172594
2.642	-1.526	MIR3142HG	ENSG00000253522
2.642	-1.526	PTGDR2	ENSG00000183134
2.641	6.007	KYNU	ENSG00000115919
2.632	1.759	LMOD1	ENSG00000163431
2.627	-0.8475	TLR2	ENSG00000137462
2.621	-1.973	FSIP2-AS1	ENSG00000231646
2.621	-1.973	TDRD6	ENSG00000180113
2.617	-2.362	LINC02139	ENSG00000278214
2.616	3.095	IL32	ENSG00000008517
2.616	0.7055	DCHS1	ENSG00000166341
2.61	-2.896	TMEM151A	ENSG00000179292
2.604	1.845	SATB1	ENSG00000182568
2.591	-0.5832	VAV3	ENSG00000134215
2.591	-2.168	SATB1-AS1	ENSG00000228956
2.591	-0.9458	VNN 3.00	ENSG00000093134
2.591	-2.168	EHF	ENSG00000135373
2.588	-0.4043	CSF3	ENSG00000108342
2.586	2.146	TYROBP	ENSG00000011600
2.576	-1.038	AL589693.1	ENSG00000287092
2.571	-1.998	CCL3	ENSG00000277632
2.569	-1.563	ACP5	ENSG00000102575
2.567	-1.229	KCNE3	ENSG00000175538
2.566	1.052	VMO1	ENSG00000182853
2.559	4.167	TNFAIP2	ENSG00000185215
2.552	1.405	LRRC61	ENSG00000127399
2.545	0.3774	AL109930.1	ENSG00000271774
2.542	-0.1224	ANKRD65	ENSG00000235098
2.542	-0.485	ITGA8	ENSG00000077943
2.54	0.04916	AC007563.2	ENSG00000236886
2.535	-0.8936	CD53	ENSG00000143119
2.535	-0.8936	ADCY4	ENSG00000129467
2.533	-2.197	DOK2	ENSG00000147443
2.525	1.6	LINC00968	ENSG00000246430
2.524	-0.2757	ENTPD1	ENSG00000138185
2.519	-0.4384	TYRP1	ENSG00000107165
2.519	1.373	PLAAT4	ENSG00000133321
2.518	-0.003092	GRIA4	ENSG00000152578
2.516	-0.9831	C16orf89	ENSG00000153446
2.511	2.175	MMP10	ENSG00000166670
2.508	-1.868	CFAP52	ENSG00000166596
2.501	-0.7623	ELANE	ENSG00000197561
2.501	1.331	TENM1	ENSG00000009694
2.497	-0.6957	LST1	ENSG00000204482
2.496	7.84	SOD2	ENSG00000112096
2.495	-2.663	OAS2	ENSG00000111335
2.495	-2.663	AP001094.2	ENSG00000265413
2.494	0.3524	COL23A1	ENSG00000050767
2.494	-0.0574	VASH2	ENSG00000143494
2.494	-0.6319	SAMD14	ENSG00000167100
2.486	0.3153	SULT1A1	ENSG00000196502
2.48	2.266	ST6GALNAC3	ENSG00000184005
2.475	1.895	TMOD1	ENSG00000136842
2.473	0.5803	SNCAIP	ENSG00000064692
2.466	1.542	CD14	ENSG00000170458
2.464	-1.009	CYTIP	ENSG00000115165
2.457	0.777	UBA7	ENSG00000182179
2.456	-1.75	TNFRSF9	ENSG00000049249
2.45	2.626	MTUS1	ENSG00000129422
2.446	0.1921	AP001599.1	ENSG00000223563
2.444	0.9911	TMEM155	ENSG00000164112
2.438	1.962	TMEM176A	ENSG00000002933
2.437	0.03756	LINC00595	ENSG00000230417
2.437	6.301	NRG1	ENSG00000157168
2.42	0.5258	ADORA1	ENSG00000163485
2.417	2.09	ST6GALNAC5	ENSG00000117069
2.415	2.575	RIPOR3	ENSG00000042062
2.411	-2.995	TNFRSF4	ENSG00000186827
2.411	-2.995	AL445438.1	ENSG00000286758
2.411	-2.706	AC022101.1	ENSG00000250328
2.411	-1.521	SPINK4	ENSG00000122711
2.411	-1.917	SCT	ENSG00000070031
2.411	0.3425	ST8SIA1	ENSG00000111728
2.411	0.6802	TSPAN19	ENSG00000231738
2.411	-0.8799	AL358334.2	ENSG00000258711
2.411	-0.8078	BCL2L10	ENSG00000137875
2.411	-2.995	AC026992.2	ENSG00000261634
2.411	-2.078	ABI3	ENSG00000108798
2.405	2.287	S100A8	ENSG00000143546
2.403	0.7966	SCUBE1	ENSG00000159307
2.39	3.4	GSDMD	ENSG00000104518
2.39	-0.621	ST8SIA4	ENSG00000113532
2.387	6.126	SPTSSA	ENSG00000165389
2.385	6.255	TM4SF1	ENSG00000169908
2.384	-0.969	AC108734.4	ENSG00000285336
2.377	-1.324	AC005332.3	ENSG00000274561
2.372	3.625	NR4A2	ENSG00000153234
2.37	3.352	MYOCD	ENSG00000141052
2.366	1.07	FGFR4	ENSG00000160867
2.363	3.52	TSPAN12	ENSG00000106025
2.359	-1.943	GCK	ENSG00000106633
2.357	-0.4107	AL391427.1	ENSG00000224251
2.356	0.773	SLC15A3	ENSG00000110446
2.353	1.991	PALM	ENSG00000099864
2.353	-2.107	MZB1	ENSG00000170476
2.353	-2.107	LINC02577	ENSG00000228742
2.353	-2.107	CALY	ENSG00000130643
2.353	-2.107	BIN2	ENSG00000110934
2.346	2.19	NHS	ENSG00000188158
2.345	-2.291	KCND1	ENSG00000102057
2.338	-0.8438	CST2	ENSG00000170369
2.335	-2.503	AC069222.1	ENSG00000273374
2.335	-2.503	AC116351.1	ENSG00000215246
2.335	-2.503	FAIM2	ENSG00000135472
2.335	-2.503	AC093334.1	ENSG00000259437
2.333	2.218	AL359636.2	ENSG00000234156
2.331	-1.561	JCHAIN	ENSG00000132465
2.327	1.444	RASSF4	ENSG00000107551
2.324	-1.685	LINC00865	ENSG00000232229
2.322	-0.7175	AC007731.2	ENSG00000235578
2.32	-2.751	B3GALT1	ENSG00000172318
2.32	-2.751	GNAT3	ENSG00000214415
2.32	-2.751	EXOC3L4	ENSG00000205436
2.32	-2.751	LILRB4	ENSG00000186818
2.318	0.01716	MAP3K14-AS1	ENSG00000267278
2.316	-1.82	LINC00706	ENSG00000281186
2.313	1.941	AKR1B10	ENSG00000198074
2.299	-3.051	SLC4A3	ENSG00000114923
2.299	-3.051	AL449983.1	ENSG00000231756
2.299	-0.2436	FPR3	ENSG00000187474
2.293	-2.137	IL1A	ENSG00000115008
2.292	1.55	CSDC2	ENSG00000172346
2.291	7.543	PLPP1	ENSG00000067113
2.286	0.7836	C16orf86	ENSG00000159761
2.283	-0.2518	AL158071.1	ENSG00000229694
2.283	-0.2518	LINC01482	ENSG00000267659
2.282	3.369	PTGS2	ENSG00000073756
2.279	1.914	GSEC	ENSG00000280832
2.276	-2.326	AL445526.1	ENSG00000287551
2.272	-0.04458	AC097522.2	ENSG00000287999
2.271	4.384	SNED1	ENSG00000162804
2.27	3.467	SELENBP1	ENSG00000143416
2.263	-0.4575	FRK	ENSG00000111816
2.261	0.3299	MRVI1	ENSG00000072952
2.26	-1.485	C1orf167	ENSG00000215910
2.258	-0.5139	LINC02035	ENSG00000273033
2.257	-1.198	RND2	ENSG00000108830
2.255	1.464	2001-03-01	ENSG00000186205
2.254	-2.543	MYBPH	ENSG00000133055
2.251	-0.5726	AC010754.1	ENSG00000265752
2.25	0.3243	RTP4	ENSG00000136514
2.25	-1.998	TSKS	ENSG00000126467
2.248	-1.603	LINC01931	ENSG00000162947
2.245	-0.8219	JAKMIP2	ENSG00000176049
2.243	-0.05923	AC104794.3	ENSG00000260077
2.233	-1.731	ALS2CL	ENSG00000178038
2.232	-0.2773	AC004870.4	ENSG00000232072
2.232	-0.2773	C5AR2	ENSG00000134830
2.23	-2.168	AC026801.2	ENSG00000272323
2.23	-2.168	HLA-DMB	ENSG00000242574
2.23	-2.168	KLRG2	ENSG00000188883
2.226	0.2183	ADGRD1	ENSG00000111452
2.225	1.53	B3GALT4	ENSG00000235863
2.224	-2.799	LINC00276	ENSG00000230448
2.224	-2.799	EXOC1L	ENSG00000250821
2.224	-2.799	AC000061.1	ENSG00000083622
2.224	-2.799	AC012349.1	ENSG00000254254
2.224	-2.799	AP003721.1	ENSG00000256196
2.224	-2.799	MDGA2	ENSG00000139915
2.219	-0.8346	AP001057.1	ENSG00000232124
2.218	1.883	NDRG4	ENSG00000103034
2.213	-0.7093	NNAT	ENSG00000053438
2.213	-0.07418	MX2	ENSG00000183486
2.211	4.367	PTGIS	ENSG00000124212
2.21	1.795	ARHGAP28	ENSG00000088756
2.209	-0.9083	AC124017.1	ENSG00000249341
2.206	2.741	STARD10	ENSG00000214530
2.204	-2.362	AC133106.1	ENSG00000228073
2.204	-2.362	GPR20	ENSG00000204882
2.204	-2.362	AL355102.1	ENSG00000258412
2.204	-2.362	AC130456.5	ENSG00000260934
2.196	-1.414	AC005062.1	ENSG00000243004
2.192	-2.026	AC012101.2	ENSG00000287281
2.192	-0.1251	GYG2	ENSG00000056998
2.191	-1.231	NPM2	ENSG00000158806
2.189	2.61	AL078604.4	ENSG00000286533
2.179	-3.111	AL021154.1	ENSG00000235052
2.179	-3.111	LINC01778	ENSG00000223382
2.179	-3.111	MNDA	ENSG00000163563
2.179	-3.111	AL445123.2	ENSG00000287976
2.179	-3.111	AC110058.1	ENSG00000255029
2.179	-3.111	FGF14-AS1	ENSG00000234445
2.179	-3.111	AF064860.1	ENSG00000225330
2.176	0.9558	BX322562.1	ENSG00000273796
2.175	-1.329	HOGA1	ENSG00000241935
2.175	1.745	CASTOR1	ENSG00000239282
2.174	-0.5554	JAK3	ENSG00000105639
2.172	0.09027	AC017002.3	ENSG00000240350
2.171	-0.3544	SHF	ENSG00000138606
2.17	-2.585	TMEM71	ENSG00000165071
2.168	4.75	ANGPTL2	ENSG00000136859
2.167	-0.0972	LINC00545	ENSG00000236094
2.166	1.335	NYNRIN	ENSG00000205978
2.165	0.5574	CACFD1	ENSG00000160325
2.164	-2.201	P2RY14	ENSG00000174944
2.164	3.965	PSMB9	ENSG00000240065
2.163	-0.5077	SMIM25	ENSG00000224397
2.157	-1.434	AC099344.3	ENSG00000285569
2.156	-1.248	AL159156.1	ENSG00000288015
2.155	3.958	FHL1	ENSG00000022267
2.155	-0.9358	AL356108.1	ENSG00000236230
2.155	-0.9358	MRC1	ENSG00000260314
2.148	5.866	TCF21	ENSG00000118526
2.145	0.6907	AC104827.1	ENSG00000250062
2.141	1.501	IL24	ENSG00000162892
2.14	0.5195	MGARP	ENSG00000137463
2.139	-1.172	AC007529.1	ENSG00000255871
2.138	-1.347	AC010136.1	ENSG00000223923
2.138	-1.347	GRIP2	ENSG00000144596
2.138	-1.347	AC022655.1	ENSG00000263594
2.138	-1.347	SHC2	ENSG00000129946
2.135	-1.78	TSBP1	ENSG00000204296
2.129	5.481	SLC16A4	ENSG00000168679
2.128	-2.4	TREML4	ENSG00000188056
2.128	-2.4	LAMC3	ENSG00000050555
2.125	0.872	IFITM1	ENSG00000185885
2.125	2.745	LINC01091	ENSG00000249464
2.124	2.053	APOL3	ENSG00000128284
2.121	-1.266	CCSER1	ENSG00000184305
2.121	-2.851	AC106865.2	ENSG00000287216
2.121	-2.851	PURG	ENSG00000172733
2.121	-2.851	AC005899.7	ENSG00000278668
2.121	-2.851	AC021491.2	ENSG00000250286
2.121	-2.851	ANKFN1	ENSG00000153930
2.121	-2.851	CSF2RB	ENSG00000100368
2.12	2.427	FLT3LG	ENSG00000090554
2.116	-0.7578	MIR497HG	ENSG00000267532
2.116	0.582	LYPD3	ENSG00000124466
2.114	1.871	LRRC75B	ENSG00000178026
2.113	1.017	OXT	ENSG00000101405
2.113	2.048	JUP	ENSG00000173801
2.112	-1.671	LINC02489	ENSG00000255007
2.109	-0.5882	AC080013.1	ENSG00000240207
2.109	0.5039	CHL1-AS2	ENSG00000224318
2.106	-1.188	AL445250.1	ENSG00000225096
2.105	1.1	DEPP1	ENSG00000165507
2.103	-0.4365	AC022007.1	ENSG00000206567
2.101	1.081	WFDC1	ENSG00000103175
2.1	2.093	S100A9	ENSG00000163220
2.096	3.74	TSHZ2	ENSG00000182463
2.096	-2.235	LINC01693	ENSG00000227764
2.096	-2.235	AC013391.2	ENSG00000259713
2.096	-2.235	AL023553.1	ENSG00000286491
2.095	1.026	AC090515.4	ENSG00000259353
2.095	1.438	ARHGEF25	ENSG00000240771
2.093	2.131	SV2A	ENSG00000159164
2.093	-1.569	ZBED6CL	ENSG00000188707
2.093	-1.569	FPR1	ENSG00000171051
2.093	-1.569	LILRB1	ENSG00000104972
2.093	2.848	ST3GAL5	ENSG00000115525
2.092	1.207	MOB3B	ENSG00000120162
2.09	2.13	GLP2R	ENSG00000065325
2.079	-2.63	ELOVL7	ENSG00000164181
2.079	-0.3086	AC004130.2	ENSG00000271133
2.079	-2.63	APOBR	ENSG00000184730
2.075	0.7438	CIART	ENSG00000159208
2.069	-2.088	LNX1-AS1	ENSG00000250930
2.069	-2.088	AC079385.2	ENSG00000257711
2.069	-2.088	AC006942.1	ENSG00000269194
2.068	9.548	AKR1C1	ENSG00000187134
2.068	2.296	PER3	ENSG00000049246
2.064	0.6274	CH25H	ENSG00000138135
2.062	4.904	YPEL3	ENSG00000090238
2.059	2.9	LRP1B	ENSG00000168702
2.057	2.649	TNFAIP3	ENSG00000118503
2.056	2.537	RHOU	ENSG00000116574
2.054	-0.154	TACSTD2	ENSG00000184292
2.053	2.26	NR4A1	ENSG00000123358
2.048	-1.954	AC079163.2	ENSG00000286225
2.048	-1.954	AC009974.2	ENSG00000286154
2.048	-2.44	C2orf83	ENSG00000042304
2.048	-2.44	LINC01312	ENSG00000223586
2.048	-2.44	LRCOL1	ENSG00000204583
2.048	-1.954	AL138995.1	ENSG00000277763
2.048	-2.44	TMEM74B	ENSG00000125895
2.046	3.723	MFAP2	ENSG00000117122
2.044	0.5465	PTPRC	ENSG00000081237
2.039	1.18	ODF3B	ENSG00000177989
2.036	-0.2867	FCGR2A	ENSG00000143226
2.035	1.474	ASPA	ENSG00000108381
2.034	-1.496	AL158071.3	ENSG00000230537
2.033	-0.01443	PAPPA-AS1	ENSG00000256040
2.03	-1.832	AL121987.1	ENSG00000225279
2.03	1.471	CA11	ENSG00000063180
2.025	0.4366	AL355102.4	ENSG00000258793
2.023	-2.271	AC098828.2	ENSG00000234378
2.023	-2.271	FGD3	ENSG00000127084
2.023	-2.271	AL139099.1	ENSG00000258377
2.021	-1.406	ARHGAP30	ENSG00000186517
2.017	0.4063	AC008063.1	ENSG00000230918
2.013	0.5307	EFS	ENSG00000100842
2.011	5.006	MASP1	ENSG00000127241
2.01	-2.906	TCTEX1D4	ENSG00000188396
2.01	-2.906	KLHL6	ENSG00000172578
2.01	-2.906	LINC02384	ENSG00000251301
2.01	-2.906	KCNK13	ENSG00000152315
2.01	-2.906	AC069368.2	ENSG00000287494
2.01	-1.321	AC116913.1	ENSG00000261351
2.01	-2.906	CD79B	ENSG00000007312
2.004	-2.121	GAPT	ENSG00000175857
2.004	-2.121	FXYD2	ENSG00000137731
2.004	5.637	MGP	ENSG00000111341
2.003	-0.3468	HCK	ENSG00000101336
2	-1.241	TM6SF2	ENSG00000213996
1.999	-0.9447	CD37	ENSG00000104894
1.996	7.382	ACSL4	ENSG00000068366
1.994	0.8458	AL391069.2	ENSG00000237976
1.993	3.325	CDKN1C	ENSG00000129757
1.988	-1.984	ACTBL2	ENSG00000169067
1.988	-1.984	HLA-DRB5	ENSG00000198502
1.985	1.073	IFIT1	ENSG00000185745
1.985	0.677	AC083837.1	ENSG00000285744
1.983	3.535	CLIP3	ENSG00000105270
1.983	-2.679	REN	ENSG00000143839
1.983	-2.679	AC062037.3	ENSG00000286011
1.983	-2.679	PCDHB7	ENSG00000113212
1.983	-2.679	LINC02641	ENSG00000230131
1.983	-2.679	AC103739.2	ENSG00000259314
1.983	-2.679	CCL5	ENSG00000271503
1.983	-2.679	HSPA12B	ENSG00000132622
1.98	-1.426	RAB9B	ENSG00000123570
1.979	1.794	RNF217-AS1	ENSG00000236548
1.976	4.715	TMEM132A	ENSG00000006118
1.974	-1.86	MYOM1	ENSG00000101605
1.973	-0.7115	REC8	ENSG00000100918
1.968	2.069	PARP10	ENSG00000178685
1.963	-2.482	AL732292.2	ENSG00000273416
1.963	-2.482	AP006287.2	ENSG00000255038
1.963	-1.745	HEPH	ENSG00000089472
1.961	0.3512	PSMB8-AS1	ENSG00000204261
1.955	4.066	GALNT15	ENSG00000131386
1.953	1.47	LINC00926	ENSG00000247982
1.951	1.553	AC106739.1	ENSG00000274092
1.951	2.888	VWA5A	ENSG00000110002
1.95	4.611	ARHGAP6	ENSG00000047648
1.948	2.026	TMEM176B	ENSG00000106565
1.948	-2.309	AC110611.2	ENSG00000287382
1.948	-2.309	PCSK1	ENSG00000175426
1.948	-2.309	LINC01556	ENSG00000204709
1.945	1.491	MOV10L1	ENSG00000073146
1.945	5.027	COLEC10	ENSG00000184374
1.945	1.179	ABCA9	ENSG00000154258
1.945	-1.54	ADGRB2	ENSG00000121753
1.945	0.04479	LINC01697	ENSG00000232079
1.942	2.653	CACNA1C	ENSG00000151067
1.94	2.731	LIMD2	ENSG00000136490
1.939	-0.6197	OPLAH	ENSG00000178814
1.937	-1.448	TMEM45B	ENSG00000151715
1.937	2.012	PANX2	ENSG00000073150
1.931	1.274	ADAMTS14	ENSG00000138316
1.928	1.314	ARHGAP20	ENSG00000137727
1.924	0.6681	PIK3R5	ENSG00000141506
1.921	0.8475	STAT5A	ENSG00000126561
1.919	2.463	TNFRSF14	ENSG00000157873
1.919	6.02	CARD16	ENSG00000204397
1.916	4.384	CASP1	ENSG00000137752
1.911	0.5274	BEX1	ENSG00000133169
1.91	0.55	KCNK15-AS1	ENSG00000244558
1.909	-0.5336	PCA3	ENSG00000225937
1.904	-1.664	GPRIN3	ENSG00000185477
1.901	4.688	TMTC2	ENSG00000179104
1.898	-1.563	CEACAM1	ENSG00000079385
1.897	-0.8072	PODN	ENSG00000174348
1.89	-2.966	AL513477.2	ENSG00000272420
1.89	-2.966	SULT1C4	ENSG00000198075
1.89	-2.966	SEMA3B-AS1	ENSG00000232352
1.89	-2.966	AC016583.2	ENSG00000287367
1.89	-2.966	LINC01843	ENSG00000251169
1.89	-2.966	AL513548.1	ENSG00000261584
1.89	-1.381	AP002761.3	ENSG00000257038
1.89	-2.966	GPR65	ENSG00000140030
1.89	-2.966	SLC25A41	ENSG00000181240
1.89	-2.966	LRRC25	ENSG00000175489
1.889	8.355	PAPPA	ENSG00000182752
1.888	0.2319	STOX2	ENSG00000173320
1.888	-0.1228	GJD3	ENSG00000183153
1.886	2.415	LNX1	ENSG00000072201
1.885	-0.5452	TDO2	ENSG00000151790
1.884	0.3396	PSD	ENSG00000059915
1.882	-0.4525	MERTK	ENSG00000153208
1.88	0.07721	COLQ	ENSG00000206561
1.88	-2.73	TM4SF4	ENSG00000169903
1.88	-2.73	AL359632.1	ENSG00000287782
1.88	-2.73	NOS1	ENSG00000089250
1.88	-2.73	ACOT1	ENSG00000184227
1.88	-2.73	AL354824.1	ENSG00000230506
1.877	-1.074	KCNE5	ENSG00000176076
1.877	7.467	LUM	ENSG00000139329
1.876	0.556	LINC02015	ENSG00000231574
1.873	-2.527	ST8SIA6	ENSG00000148488
1.873	-2.527	LINC02757	ENSG00000255363
1.873	3.204	CSGALNACT1	ENSG00000147408
1.87	1.826	DDR1	ENSG00000204580
1.867	-2.349	LINC01277	ENSG00000229017
1.867	-2.349	AL807776.1	ENSG00000285706
1.867	-2.349	LINC02853	ENSG00000259245
1.867	1.364	C1QTNF6	ENSG00000133466
1.866	0.505	ANKRD53	ENSG00000144031
1.863	-2.191	VNN 1.00	ENSG00000112299
1.863	-2.191	AP003071.4	ENSG00000261625
1.863	-2.191	AP005329.2	ENSG00000265399
1.863	-2.191	SIGLEC9	ENSG00000129450
1.861	3.366	AL441992.1	ENSG00000223478
1.86	-0.4636	AL109935.1	ENSG00000235820
1.86	-2.049	AC007387.2	ENSG00000286739
1.86	-2.049	STAC	ENSG00000144681
1.857	-1.919	FP325335.1	ENSG00000243902
1.852	-1.69	AC078828.1	ENSG00000243296
1.852	-1.69	PIK3AP1	ENSG00000155629
1.85	2.332	FAM110B	ENSG00000169122
1.85	0.02999	LRRC56	ENSG00000161328
1.847	5.356	PRRX2	ENSG00000167157
1.846	1.861	APOC1	ENSG00000130208
1.84	7.701	FGF7	ENSG00000140285
1.84	-0.7783	FAM167B	ENSG00000183615
1.839	4.281	ABHD17C	ENSG00000136379
1.839	2.429	GPRC5B	ENSG00000167191
1.837	-0.4299	N4BP3	ENSG00000145911
1.836	-0.3864	STAB1	ENSG00000010327
1.836	-0.3864	SEMA4G	ENSG00000095539
1.836	-0.3441	AC004865.2	ENSG00000239636
1.835	-0.1495	HAAO	ENSG00000162882
1.835	-0.1495	AC006387.1	ENSG00000243193
1.834	2.344	SNCA	ENSG00000145335
1.834	0.02197	TTC23L	ENSG00000205838
1.832	0.2599	AC021231.1	ENSG00000259336
1.832	5.142	NINJ1	ENSG00000131669
1.829	4.363	PLD1	ENSG00000075651
1.828	1.549	PODNL1	ENSG00000132000
1.827	3.972	PIR	ENSG00000087842
1.82	0.5729	RSPH9	ENSG00000172426
1.819	1.901	RGS14	ENSG00000169220
1.817	1.61	LRRN3	ENSG00000173114
1.814	3.027	TMEM53	ENSG00000126106
1.814	2.334	LIF	ENSG00000128342
1.813	-0.6313	TNS4	ENSG00000131746
1.81	2.266	LINC01695	ENSG00000236532
1.81	2.549	ZNF385A	ENSG00000161642
1.809	0.5893	AP001033.1	ENSG00000264964
1.809	-1.04	CABCOCO1	ENSG00000183346
1.808	1.213	C15orf48	ENSG00000166920
1.807	0.4279	CXCL16	ENSG00000161921
1.807	2.927	TRANK1	ENSG00000168016
1.807	-1.182	AC107294.2	ENSG00000272970
1.805	2.931	CCDC102A	ENSG00000135736
1.805	2.763	RNASE4	ENSG00000258818
1.802	-1.515	U47924.2	ENSG00000272173
1.8	-1.612	C1orf115	ENSG00000162817
1.799	-0.09592	PLA2G4C	ENSG00000105499
1.799	-1.716	SHOX2	ENSG00000168779
1.796	-1.829	AL390195.2	ENSG00000260948
1.796	-1.829	AC010883.1	ENSG00000234936
1.796	-1.829	CHST1	ENSG00000175264
1.794	-1.95	DLEC1	ENSG00000008226
1.791	-2.083	MGAT4A	ENSG00000071073
1.791	-2.083	AC005899.5	ENSG00000266385
1.788	-0.5937	AC005746.2	ENSG00000267131
1.787	-2.229	OIT3	ENSG00000138315
1.787	-2.229	CYP 20.00	ENSG00000130649
1.787	-2.229	ARHGAP9	ENSG00000123329
1.787	1.23	AL139351.3	ENSG00000287335
1.784	1.114	PIK3CD-AS2	ENSG00000231789
1.783	4.813	WBP1	ENSG00000239779
1.782	-2.392	LINC00970	ENSG00000203601
1.782	-2.392	AC008703.1	ENSG00000283413
1.782	-2.392	PRKCQ	ENSG00000065675
1.782	-2.392	SLC16A8	ENSG00000100156
1.781	1.48	TRPV4	ENSG00000111199
1.778	0.9365	LINC00683	ENSG00000266256
1.778	-0.2148	PGM5P4-AS1	ENSG00000231943
1.777	-2.575	ENPP6	ENSG00000164303
1.777	-2.575	AL138976.2	ENSG00000259775
1.777	-2.575	RUNDC3A-AS1	ENSG00000267750
1.777	-2.575	AP005205.2	ENSG00000266441
1.774	1.048	CCN5	ENSG00000064205
1.772	-1.127	ATRNL1	ENSG00000107518
1.769	1.978	ACKR4	ENSG00000129048
1.769	-2.786	PCSK9	ENSG00000169174
1.769	-2.786	TXK	ENSG00000074966
1.769	-2.786	MDFI	ENSG00000112559
1.769	-2.786	AKR1C4	ENSG00000198610
1.769	-2.786	TAC3	ENSG00000166863
1.769	-2.786	AC007368.1	ENSG00000255595
1.769	-2.786	ACOT6	ENSG00000205669
1.768	5.125	MAPK10	ENSG00000109339
1.768	5.599	WIPI1	ENSG00000070540
1.768	2.735	TCEA3	ENSG00000204219
1.766	5.276	LINC01082	ENSG00000269186
1.763	3.71	SHISA4	ENSG00000198892
1.761	0.4755	AL354892.1	ENSG00000227704
1.76	0.1675	SMO	ENSG00000128602
1.76	0.4517	SLC24A3	ENSG00000185052
1.758	-3.032	IL6R-AS1	ENSG00000228013
1.758	-3.032	CLEC3B	ENSG00000163815
1.758	-3.032	CCR5AS	ENSG00000223552
1.758	-3.032	AC010245.1	ENSG00000248881
1.758	-3.032	AL589787.2	ENSG00000287609
1.758	-3.032	AC023830.1	ENSG00000261442
1.758	-3.032	AC002550.2	ENSG00000276571
1.758	-3.032	NKG7	ENSG00000105374
1.758	1.914	LY6G5C	ENSG00000204428
1.756	-0.7647	AC113346.2	ENSG00000251670
1.754	-1.539	SMAD9-IT1	ENSG00000236711
1.753	-0.8216	C22orf15	ENSG00000169314
1.752	5.29	FAM20C	ENSG00000177706
1.75	-0.3868	OSCAR	ENSG00000170909
1.749	-1.638	IATPR	ENSG00000233387
1.744	3.349	SERPINB2	ENSG00000197632
1.742	1.18	AC099066.2	ENSG00000227496
1.742	0.3457	AC008105.3	ENSG00000267121
1.741	1.685	EPSTI1	ENSG00000133106
1.74	-0.5697	AC005909.2	ENSG00000287907
1.737	-0.6193	TNNC2	ENSG00000101470
1.736	-1.859	AC007663.2	ENSG00000249923
1.734	5.819	C1S	ENSG00000182326
1.728	-1.983	C1QTNF3	ENSG00000082196
1.728	-1.983	CCDC160	ENSG00000203952
1.728	0.1226	USP44	ENSG00000136014
1.725	-1.299	PRKCB	ENSG00000166501
1.723	-0.8367	AL160006.1	ENSG00000258634
1.723	-0.8367	TMEM86A	ENSG00000151117
1.719	-0.8966	COL9A2	ENSG00000049089
1.719	-0.8966	PHYHIP	ENSG00000168490
1.719	-2.119	ZSCAN1	ENSG00000152467
1.719	-2.119	CFP	ENSG00000126759
1.717	3.739	HTRA3	ENSG00000170801
1.717	1.222	CD74	ENSG00000019582
1.716	0.6471	SNAP25	ENSG00000132639
1.715	3.21	SULF2	ENSG00000196562
1.714	-0.959	SLN	ENSG00000170290
1.713	1.9	KIAA1324	ENSG00000116299
1.712	5.816	BDKRB1	ENSG00000100739
1.71	2.866	TARID	ENSG00000227954
1.708	3.583	RELB	ENSG00000104856
1.707	-0.6842	LINC01271	ENSG00000233077
1.707	-2.269	AL355303.1	ENSG00000231039
1.707	-2.269	CMKLR1	ENSG00000174600
1.707	2.166	DPT	ENSG00000143196
1.706	2.018	HSD17B14	ENSG00000087076
1.705	1.554	FMNL1	ENSG00000184922
1.704	-1.564	MAST4-AS1	ENSG00000229666
1.704	-1.564	C1QTNF1-AS1	ENSG00000265096
1.703	-1.093	DGAT2	ENSG00000062282
1.698	6.259	MARCKSL1	ENSG00000175130
1.695	-0.07989	LPAR2	ENSG00000064547
1.695	0.9607	ISG20	ENSG00000172183
1.692	-2.437	LCNL1	ENSG00000214402
1.692	-2.437	IGSF22	ENSG00000179057
1.692	-2.437	LINC02826	ENSG00000275212
1.692	-2.437	LRRC4B	ENSG00000131409
1.692	2.602	CTSF	ENSG00000174080
1.69	0.04444	N4BP2L1	ENSG00000139597
1.69	-1.24	CACNA2D4	ENSG00000151062
1.688	5.91	SAMD11	ENSG00000187634
1.687	1.945	PLEKHA6	ENSG00000143850
1.685	-1.773	LAIR1	ENSG00000167613
1.684	8.194	S100A4	ENSG00000196154
1.679	6.886	CEBPD	ENSG00000221869
1.678	1.19	KIAA0408	ENSG00000189367
1.677	0.06776	KNDC1	ENSG00000171798
1.675	6.395	CXCL5	ENSG00000163735
1.675	3.493	MEDAG	ENSG00000102802
1.674	2.271	AL136097.2	ENSG00000236115
1.674	-1.89	AC027279.1	ENSG00000260816
1.674	-2.627	LINC01762	ENSG00000233154
1.674	-2.627	RYR2	ENSG00000198626
1.674	-2.627	VWA3B	ENSG00000168658
1.674	-2.627	AC008063.2	ENSG00000233397
1.674	-2.627	AL009179.2	ENSG00000287252
1.674	-2.627	AC136475.5	ENSG00000255328
1.674	-2.627	AC011611.3	ENSG00000257453
1.674	-2.627	AC022306.3	ENSG00000276593
1.674	-1.405	CD24	ENSG00000272398
1.674	-1.405	AC112496.1	ENSG00000241886
1.671	0.7225	FAM228A	ENSG00000186453
1.671	0.7225	ACTR3C	ENSG00000106526
1.668	-0.5591	EBF4	ENSG00000088881
1.668	2.875	CHI3L1	ENSG00000133048
1.667	3.936	RAB4B	ENSG00000167578
1.667	2.324	VCAM1	ENSG00000162692
1.665	0.357	EFCAB1	ENSG00000034239
1.665	2.448	AC007529.2	ENSG00000283240
1.664	2.442	NINJ2	ENSG00000171840
1.664	-1.494	AC134043.2	ENSG00000253256
1.664	-1.494	OLFML2A	ENSG00000185585
1.664	-1.494	ACSS1	ENSG00000154930
1.662	0.6406	FER1L6	ENSG00000214814
1.661	-0.2361	LOXL4	ENSG00000138131
1.66	0.6193	LCP1	ENSG00000136167
1.66	-2.017	CD101	ENSG00000134256
1.66	-2.017	AC092343.1	ENSG00000247345
1.66	-2.017	AC020763.1	ENSG00000260156
1.66	-2.017	JAM2	ENSG00000154721
1.66	-0.4323	CCDC170	ENSG00000120262
1.66	-0.4323	RGN	ENSG00000130988
1.658	-1.184	C17orf107	ENSG00000205710
1.657	2.755	SESN3	ENSG00000149212
1.652	1.708	QPRT	ENSG00000103485
1.652	0.5536	NKX3-2	ENSG00000109705
1.652	1.527	GUCY1B1	ENSG00000061918
1.651	0.8727	AP003119.3	ENSG00000261578
1.65	10.06	DCN	ENSG00000011465
1.649	-2.846	AC079354.3	ENSG00000287041
1.649	-2.846	DAZL	ENSG00000092345
1.649	-2.846	CHRNB4	ENSG00000117971
1.649	-2.846	SLC5A2	ENSG00000140675
1.649	-2.846	ZNF541	ENSG00000118156
1.647	-0.3573	WAKMAR2	ENSG00000237499
1.647	5.42	FGF14	ENSG00000102466
1.645	6.428	TNFAIP6	ENSG00000123610
1.644	2.771	ABTB1	ENSG00000114626
1.644	-0.7672	AGTR1	ENSG00000144891
1.643	6.029	HTATIP2	ENSG00000109854
1.643	-2.157	OAS1	ENSG00000089127
1.643	-2.157	SPATA41	ENSG00000189419
1.643	1.303	AC025280.3	ENSG00000285848
1.643	-2.157	PPEF1	ENSG00000086717
1.642	2.638	AC119674.1	ENSG00000260971
1.641	1.88	2009-03-01	ENSG00000139266
1.64	2.903	SGCD	ENSG00000170624
1.64	-0.1076	ARNT2	ENSG00000172379
1.637	-0.8243	LINC00491	ENSG00000250682
1.635	0.1051	CAPS	ENSG00000105519
1.628	3.03	CYP27A1	ENSG00000135929
1.627	0.1572	SLC2A12	ENSG00000146411
1.627	-1.428	AC096677.1	ENSG00000224536
1.627	-1.428	ZNF439	ENSG00000171291
1.627	0.04259	ETNK2	ENSG00000143845
1.627	1.628	PGBD5	ENSG00000177614
1.626	2.358	GCHFR	ENSG00000137880
1.625	-1.803	RP1	ENSG00000104237
1.625	-1.803	AL596223.1	ENSG00000229261
1.625	1.367	CNFN	ENSG00000105427
1.624	3.231	CAMK1D	ENSG00000183049
1.623	1.846	ABLIM1	ENSG00000099204
1.622	1.968	RAET1G	ENSG00000203722
1.622	-2.312	RUNX3	ENSG00000020633
1.622	-2.312	AL034346.1	ENSG00000261730
1.622	-2.312	LINC02660	ENSG00000226005
1.622	-2.312	PLET1	ENSG00000188771
1.622	-2.312	AC011484.1	ENSG00000204850
1.62	-0.9458	GUCY1A1	ENSG00000164116
1.619	1.943	LINC00519	ENSG00000258955
1.618	2.789	LINC02615	ENSG00000251432
1.616	0.9999	HCST	ENSG00000126264
1.616	0.9999	YPEL1	ENSG00000100027
1.615	0.8715	AMPH	ENSG00000078053
1.615	5.75	CTHRC1	ENSG00000164932
1.614	-1.519	GBP4	ENSG00000162654
1.614	-1.519	AC022364.1	ENSG00000247934
1.613	2.483	VSIR	ENSG00000107738
1.613	1.64	CACNG7	ENSG00000105605
1.611	0.5744	AC023043.1	ENSG00000260552
1.608	-1.923	PCDHA10	ENSG00000250120
1.608	-1.923	IGFBP1	ENSG00000146678
1.608	-1.923	AC121761.2	ENSG00000273987
1.608	-1.923	AL031651.2	ENSG00000277829
1.608	0.9955	PTGFRN	ENSG00000134247
1.607	1.285	CLIC6	ENSG00000159212
1.606	4.894	MAF	ENSG00000178573
1.606	-1.282	CD4	ENSG00000010610
1.606	3.897	BEX4	ENSG00000102409
1.606	1.666	CCDC146	ENSG00000135205
1.606	1.233	AC087477.2	ENSG00000259275
1.606	3.526	GALNT5	ENSG00000136542
1.605	-0.502	C7orf69	ENSG00000136275
1.605	-0.2284	GP1BB	ENSG00000203618
1.603	3.33	CCDC69	ENSG00000198624
1.599	-1.617	TAFA1	ENSG00000183662
1.599	-1.617	CCR7	ENSG00000126353
1.599	-1.617	AC004687.1	ENSG00000265206
1.599	1.479	GSAP	ENSG00000186088
1.598	1.511	SLC22A23	ENSG00000137266
1.598	0.2485	LAPTM5	ENSG00000162511
1.597	5.055	AVPI1	ENSG00000119986
1.597	3.919	FOS	ENSG00000170345
1.596	1.963	BASP1-AS1	ENSG00000215196
1.596	-2.485	LGALSL-DT	ENSG00000223935
1.596	-2.485	EMB	ENSG00000170571
1.596	-2.485	STK32A	ENSG00000169302
1.596	-2.485	AMDHD1	ENSG00000139344
1.596	-2.485	GALNT9	ENSG00000182870
1.596	-2.485	CNTNAP4	ENSG00000152910
1.596	-2.485	AP001021.3	ENSG00000266846
1.596	-0.1632	DOCK8	ENSG00000107099
1.593	7.873	CXCL8	ENSG00000169429
1.592	-0.3077	TSPAN11	ENSG00000110900
1.592	0.02531	BIRC3	ENSG00000023445
1.592	3.215	TNFRSF21	ENSG00000146072
1.591	2.911	CTXN1	ENSG00000178531
1.59	-0.5984	AL024508.2	ENSG00000272189
1.589	-1.15	AC093690.1	ENSG00000223522
1.589	3.011	ADAMTSL4-AS1	ENSG00000203804
1.588	0.9232	KIAA2012	ENSG00000182329
1.585	0.6793	KLRD1	ENSG00000134539
1.585	1.274	AC005237.1	ENSG00000225521
1.583	0.5399	CCDC184	ENSG00000177875
1.582	-1.721	LINC01001	ENSG00000230724
1.582	-1.721	UPK1A	ENSG00000105668
1.579	-1.452	TM4SF1-AS1	ENSG00000240541
1.577	3.843	ASS1	ENSG00000130707
1.577	-1.225	AL049780.1	ENSG00000258646
1.575	4.375	SELENOP	ENSG00000250722
1.573	0.1841	RASSF2	ENSG00000101265
1.573	0.8336	NLGN1	ENSG00000169760
1.573	3.837	CXCL12	ENSG00000107562
1.572	4.795	SLC12A8	ENSG00000221955
1.572	6.759	PDPN	ENSG00000162493
1.565	5.902	PLSCR1	ENSG00000188313
1.564	3.679	PLXDC2	ENSG00000120594
1.563	0.7236	LINC01140	ENSG00000267272
1.563	-1.545	IGSF11	ENSG00000144847
1.563	-2.682	AL031768.2	ENSG00000286512
1.563	-1.834	AC139019.1	ENSG00000286535
1.563	-2.682	AL160269.1	ENSG00000285269
1.563	-2.682	AKR1C8P	ENSG00000264006
1.563	-1.304	CCDC153	ENSG00000248712
1.563	-1.834	VSIG2	ENSG00000019102
1.563	-0.4808	AP001783.1	ENSG00000254607
1.563	-2.682	TGM1	ENSG00000092295
1.563	-2.682	SPN	ENSG00000197471
1.563	-0.9169	TMEM92	ENSG00000167105
1.563	2.413	APOBEC3F	ENSG00000128394
1.563	-1.304	AL022162.1	ENSG00000287024
1.563	-2.197	AL137802.1	ENSG00000224174
1.563	-2.197	AL049794.1	ENSG00000273998
1.561	4.194	SPRY1	ENSG00000164056
1.559	2.251	THSD7A	ENSG00000005108
1.557	0.2537	SLC44A3	ENSG00000143036
1.556	-0.0847	PRRT2	ENSG00000167371
1.556	1.829	CTSO	ENSG00000256043
1.556	-0.1833	MCAM	ENSG00000076706
1.555	4.517	CRABP2	ENSG00000143320
1.554	0.4397	CLMN	ENSG00000165959
1.552	-0.8132	PNMA8B	ENSG00000204851
1.55	2.991	OBSL1	ENSG00000124006
1.549	5.192	EPHX1	ENSG00000143819
1.549	2.601	BX284668.5	ENSG00000238142
1.547	6.334	PLK2	ENSG00000145632
1.547	0.5826	AC110597.1	ENSG00000260578
1.544	4.115	PARP14	ENSG00000173193
1.544	-1.644	AC023302.1	ENSG00000271983
1.543	0.3199	AL391832.2	ENSG00000238005
1.543	4.646	GASK1B	ENSG00000164125
1.542	-0.1564	AL354892.2	ENSG00000232640
1.54	2.557	SLC1A2	ENSG00000110436
1.539	-1.957	ZDHHC23	ENSG00000184307
1.539	-1.957	F2RL2	ENSG00000164220
1.539	-0.3721	LINC02175	ENSG00000262155
1.538	-1.047	AP000254.2	ENSG00000273271
1.538	0.7469	MXRA5	ENSG00000101825
1.535	3.453	RHOBTB1	ENSG00000072422
1.534	0.5765	ZSCAN31	ENSG00000235109
1.534	-1.246	ZNF32-AS3	ENSG00000223910
1.534	0.339	AC006449.2	ENSG00000275532
1.533	1.379	AJ011932.1	ENSG00000274248
1.532	-2.357	PEAK3	ENSG00000188305
1.531	1.703	COL24A1	ENSG00000171502
1.531	3.457	RHOD	ENSG00000173156
1.529	0.1082	TRAF1	ENSG00000056558
1.525	5.333	MMD	ENSG00000108960
1.525	-0.3415	AC092903.2	ENSG00000248787
1.524	3.955	THBS2	ENSG00000186340
1.523	4.073	IMPA2	ENSG00000141401
1.522	-1.752	AC010884.1	ENSG00000224509
1.522	-1.752	AL353746.1	ENSG00000260412
1.521	4.634	FAM227B	ENSG00000166262
1.521	2.491	SNTG1	ENSG00000147481
1.521	1.44	TEF	ENSG00000167074
1.521	1.191	IL17B	ENSG00000127743
1.519	5.074	PDK4	ENSG00000004799
1.517	4.007	GSTM4	ENSG00000168765
1.517	-2.911	CCNJL	ENSG00000135083
1.517	-2.911	LINC02323	ENSG00000259230
1.517	-2.911	AC109630.1	ENSG00000259269
1.517	-2.911	GNGT2	ENSG00000167083
1.517	0.9955	TTC39C-AS1	ENSG00000264745
1.517	-2.911	AC124254.2	ENSG00000264015
1.517	-2.911	USP9Y	ENSG00000114374
1.517	-1.326	AC132153.1	ENSG00000285755
1.517	-1.326	MYO3B	ENSG00000071909
1.517	-1.326	HAR1B	ENSG00000231133
1.516	1.3	MUC1	ENSG00000185499
1.516	3.287	TP53I11	ENSG00000175274
1.515	1.263	RNF157	ENSG00000141576
1.515	1.649	SEMA3B	ENSG00000012171
1.515	-0.9986	LILRB3	ENSG00000204577
1.515	1.323	AC098487.1	ENSG00000248161
1.513	-0.04418	AL161421.1	ENSG00000275202
1.513	-0.04418	ATP8B3	ENSG00000130270
1.512	1.841	TSBP1-AS1	ENSG00000225914
1.511	-2.091	LINC00298	ENSG00000235665
1.511	-2.091	CXCR4	ENSG00000121966
1.511	-2.091	MUSTN1	ENSG00000272573
1.51	-0.3116	AC104825.1	ENSG00000251615
1.509	-1.572	GAP43	ENSG00000172020
1.509	2.335	C5orf66-AS1	ENSG00000249082
1.509	-1.572	AC046158.1	ENSG00000260733
1.509	1.297	AC015922.3	ENSG00000276855
1.506	-0.2426	LINC02742	ENSG00000249867
1.501	-0.3532	MEIKIN	ENSG00000239642
1.5	-0.7875	ANKRD6	ENSG00000135299
1.5	-1.066	LINC00937	ENSG00000226091
1.499	0.4126	AC073389.2	ENSG00000271848
1.499	6.589	PGD	ENSG00000142657
1.498	0.03676	ADHFE1	ENSG00000147576
1.498	1.622	MAFB	ENSG00000204103
1.498	2.95	NAALADL1	ENSG00000168060
1.498	1.218	FCMR	ENSG00000162894
1.497	0.558	APOBEC3D	ENSG00000243811
1.497	-1.867	AC008415.1	ENSG00000253693
1.497	-1.867	VTN	ENSG00000109072
1.497	-1.867	AC090337.1	ENSG00000264705
1.497	-1.867	LINC01422	ENSG00000223704
1.496	1.928	CYP39A1	ENSG00000146233
1.496	2.263	TMEM217	ENSG00000172738
1.496	3.987	CEP126	ENSG00000110318
1.495	0.4956	LINC02104	ENSG00000271334
1.494	-0.05367	CBLN3	ENSG00000139899
1.494	1.48	BST1	ENSG00000109743
1.493	-2.537	AC079834.2	ENSG00000272944
1.493	-2.537	CNTN4	ENSG00000144619
1.493	-2.537	AP001922.5	ENSG00000255326
1.493	-2.537	AC069366.2	ENSG00000265801
1.493	-2.537	SMIM10L2B	ENSG00000196972
1.493	-0.9517	WNT2	ENSG00000105989
1.492	4.109	ORAI3	ENSG00000175938
1.492	-0.396	NKAIN2	ENSG00000188580
1.491	1.746	PDGFRL	ENSG00000104213
1.49	-1.268	KLHDC9	ENSG00000162755
1.49	-1.268	AC009228.1	ENSG00000242628
1.49	5.114	SERPINB1	ENSG00000021355
1.489	3.02	PITPNM1	ENSG00000110697
1.489	-0.1502	CORO6	ENSG00000167549
1.489	0.1942	LGALS9	ENSG00000168961
1.489	2.184	SECTM1	ENSG00000141574
1.487	0.5124	TMEM198	ENSG00000188760
1.486	-1.673	TMEM170B	ENSG00000205269
1.486	-1.673	AC087627.1	ENSG00000253983
1.486	-1.673	AARD	ENSG00000205002
1.485	2.17	FXYD1	ENSG00000266964
1.485	3.508	AEBP1	ENSG00000106624
1.485	1.586	F10	ENSG00000126218
1.483	-1.137	SLC12A5	ENSG00000124140
1.483	-1.137	CSF2RA	ENSG00000198223
1.48	5.696	FAM89B	ENSG00000176973
1.479	1.195	ICOSLG	ENSG00000160223
1.478	1.305	LINC00672	ENSG00000263874
1.477	2.49	TGM2	ENSG00000198959
1.472	4.385	ALDH6A1	ENSG00000119711
1.471	4.83	TSKU	ENSG00000182704
1.47	-0.4857	C1QL1	ENSG00000131094
1.47	1.569	SHOC1	ENSG00000165181
1.469	2.962	RASL11A	ENSG00000122035
1.469	0.2827	PI16	ENSG00000164530
1.469	-0.1605	MST1	ENSG00000173531
1.469	2.054	NUDT18	ENSG00000275074
1.467	-1.993	AC079341.1	ENSG00000226757
1.467	-1.993	SLC26A10	ENSG00000135502
1.467	-0.4082	NACAD	ENSG00000136274
1.467	2.154	ZC3H6	ENSG00000188177
1.466	0.6934	AFP	ENSG00000081051
1.465	3.074	CASC15	ENSG00000272168
1.462	5.243	GPCPD1	ENSG00000125772
1.461	-1.086	STAR	ENSG00000147465
1.461	-1.086	FAM182A	ENSG00000125804
1.461	1.641	LINC02593	ENSG00000223764
1.459	-1.783	AC174065.1	ENSG00000262075
1.459	-0.5328	FCN1	ENSG00000085265
1.457	1.222	LIMCH1	ENSG00000064042
1.457	5.773	ALDH2	ENSG00000111275
1.456	1.246	CLIC2	ENSG00000155962
1.455	3.304	C1orf54	ENSG00000118292
1.454	3.916	HS6ST1	ENSG00000136720
1.454	-1.599	SERPINA1	ENSG00000197249
1.452	2.066	PLPP2	ENSG00000141934
1.451	-0.7626	COL8A2	ENSG00000171812
1.449	1.75	RAMP1	ENSG00000132329
1.448	7.547	PBX1	ENSG00000185630
1.447	5.384	BDNF	ENSG00000176697
1.446	-0.1083	CCDC151	ENSG00000198003
1.445	-1.29	GPC6-AS1	ENSG00000236520
1.445	-1.29	CPAMD8	ENSG00000160111
1.445	-0.04826	RIPOR2	ENSG00000111913
1.445	3.177	PBXIP1	ENSG00000163346
1.444	2.904	PGF	ENSG00000119630
1.443	6.369	STC1	ENSG00000159167
1.442	2.212	ZC3H12A	ENSG00000163874
1.442	-2.743	AL449106.1	ENSG00000273062
1.442	-2.743	AC105053.1	ENSG00000229498
1.442	-2.743	SIDT1	ENSG00000072858
1.442	-2.743	OR2B6	ENSG00000124657
1.442	0.06478	SPI1	ENSG00000066336
1.442	-2.743	AC139530.3	ENSG00000275902
1.442	-2.743	DM1-AS	ENSG00000267395
1.442	5.349	PSMB8	ENSG00000204264
1.441	0.751	SLCO2B1	ENSG00000137491
1.44	2.108	ADAMTS9-AS2	ENSG00000241684
1.439	0.2193	AC092142.1	ENSG00000261235
1.439	4.024	TEAD2	ENSG00000074219
1.438	-0.2087	C16orf71	ENSG00000166246
1.438	2.608	AL137186.2	ENSG00000232807
1.437	3.241	FSTL4	ENSG00000053108
1.437	3.134	CDC42EP5	ENSG00000167617
1.436	-2.405	LYPLAL1-AS1	ENSG00000228536
1.436	-0.08292	RAPGEF4	ENSG00000091428
1.436	-2.405	AC011374.2	ENSG00000272112
1.436	-2.405	AC090541.1	ENSG00000253270
1.436	-2.405	SGK2	ENSG00000101049
1.433	4.732	SMAD9	ENSG00000120693
1.433	-0.6319	HSD17B6	ENSG00000025423
1.432	6.1	ABHD5	ENSG00000011198
1.432	1.282	AC022217.3	ENSG00000253736
1.432	3.506	STXBP2	ENSG00000076944
1.432	3.766	ACVRL1	ENSG00000139567
1.431	-2.131	NHLH1	ENSG00000171786
1.431	-2.131	AC104653.1	ENSG00000228857
1.431	-2.131	AC083862.2	ENSG00000272941
1.431	-2.131	AL391704.1	ENSG00000224750
1.431	0.7111	AC025470.2	ENSG00000250961
1.43	2.218	CST1	ENSG00000170373
1.429	1.171	AP001528.1	ENSG00000255471
1.428	-1.902	AC007389.5	ENSG00000281920
1.428	-1.902	AC079848.2	ENSG00000287232
1.428	-1.902	LINC01252	ENSG00000247157
1.428	-1.902	AC068987.2	ENSG00000260473
1.428	3.106	PDK2	ENSG00000005882
1.427	1.633	SYCE1L	ENSG00000205078
1.426	-0.1184	AL138963.4	ENSG00000273149
1.426	-0.1184	LINC02319	ENSG00000258694
1.426	-1.703	AC004590.1	ENSG00000251239
1.426	-1.703	C22orf31	ENSG00000100249
1.424	-1.529	BEX5	ENSG00000184515
1.424	0.1094	AC090018.2	ENSG00000287005
1.423	2.463	PPP4R4	ENSG00000119698
1.423	-1.374	EFNA1	ENSG00000169242
1.423	-1.374	LINC02456	ENSG00000283052
1.423	-1.374	AC107871.2	ENSG00000260657
1.423	3.397	TNFSF12	ENSG00000239697
1.422	0.2595	ESRRG	ENSG00000196482
1.422	1.535	APOL1	ENSG00000100342
1.414	0.6124	AC147067.1	ENSG00000244459
1.412	6.737	VAMP5	ENSG00000168899
1.411	2.366	HSPA2	ENSG00000126803
1.41	3.55	NFATC4	ENSG00000100968
1.409	2.208	BTN3A3	ENSG00000111801
1.408	0.7341	TNFSF13	ENSG00000161955
1.407	0.344	CERS4	ENSG00000090661
1.405	-0.1923	PRXL2A	ENSG00000122378
1.405	-0.2588	AC002451.1	ENSG00000231170
1.405	2.865	PC	ENSG00000173599
1.404	1.843	PINLYP	ENSG00000234465
1.404	4.431	PTGFR	ENSG00000122420
1.403	4.078	TEK	ENSG00000120156
1.402	-0.8367	AC009522.1	ENSG00000258216
1.4	-1.179	TOGARAM2	ENSG00000189350
1.4	-1.179	WAS	ENSG00000015285
1.399	4.831	ZNF358	ENSG00000198816
1.397	-1.462	ITGB4	ENSG00000132470
1.397	5.819	PLPP3	ENSG00000162407
1.396	0.01414	GCH1	ENSG00000131979
1.396	4.03	CABLES1	ENSG00000134508
1.395	6.322	MAP1A	ENSG00000166963
1.395	-0.1655	Z99289.1	ENSG00000237234
1.394	-1.816	XKR9	ENSG00000221947
1.394	-1.816	SULT2B1	ENSG00000088002
1.393	2.368	NUDT7	ENSG00000140876
1.392	1.239	NATD1	ENSG00000274180
1.392	1.214	SCX	ENSG00000260428
1.392	4.292	MDK	ENSG00000110492
1.391	0.7426	SLC11A1	ENSG00000018280
1.39	3.787	FBLIM1	ENSG00000162458
1.39	2.141	PER1	ENSG00000179094
1.387	-0.6996	BRINP2	ENSG00000198797
1.387	3.27	CATSPERE	ENSG00000179397
1.387	-2.285	LINC00570	ENSG00000224177
1.387	-2.285	SH2D6	ENSG00000152292
1.387	-2.285	LINC00852	ENSG00000231177
1.387	-2.285	SSMEM1	ENSG00000165120
1.387	-2.285	AL139339.1	ENSG00000234699
1.387	-2.285	AC003682.1	ENSG00000268392
1.387	4.641	TST	ENSG00000128311
1.387	1.753	GPR183	ENSG00000169508
1.387	3.39	RTN2	ENSG00000125744
1.385	4.051	EFEMP1	ENSG00000115380
1.385	1.466	KRBA2	ENSG00000184619
1.384	2.698	BEST1	ENSG00000167995
1.383	1.709	AC073641.1	ENSG00000228802
1.382	2.373	ANG	ENSG00000214274
1.382	-2.592	AC096642.2	ENSG00000287676
1.382	-2.592	AL137025.1	ENSG00000228484
1.382	-2.592	RB1-DT	ENSG00000231473
1.382	-2.592	CACNA1G	ENSG00000006283
1.382	-1.007	AL590822.1	ENSG00000234396
1.382	2.038	EPB41L1	ENSG00000088367
1.38	1.938	PRCD	ENSG00000214140
1.379	-0.4143	CP	ENSG00000047457
1.377	-0.4922	PLA2G7	ENSG00000146070
1.377	2.022	KLF2	ENSG00000127528
1.377	0.3289	MPZ	ENSG00000158887
1.377	-1.256	LINC00574	ENSG00000231690
1.377	-1.256	AC087521.3	ENSG00000254409
1.377	-1.256	RASGRP2	ENSG00000068831
1.377	-1.256	SYNGR3	ENSG00000127561
1.377	-1.256	AC061975.8	ENSG00000287721
1.376	4.969	AL096870.8	ENSG00000288044
1.376	0.817	SERPINE3	ENSG00000253309
1.374	0.2354	AC084036.1	ENSG00000272990
1.373	-2.984	CELA2B	ENSG00000215704
1.373	-2.984	KCNJ10	ENSG00000177807
1.373	-2.984	LINC02814	ENSG00000236975
1.373	-2.984	AC104695.3	ENSG00000270210
1.373	-2.984	LRRN1	ENSG00000175928
1.373	-2.984	CAPSL	ENSG00000152611
1.373	-2.984	LINC02569	ENSG00000235781
1.373	-2.984	AC011773.4	ENSG00000260493
1.373	-2.984	AC117834.2	ENSG00000253577
1.373	-2.984	DIPK1B	ENSG00000165716
1.373	-2.984	LAG3	ENSG00000089692
1.373	-2.984	PDZRN4	ENSG00000165966
1.373	-2.984	USP30-AS1	ENSG00000256262
1.373	-2.984	GLT1D1	ENSG00000151948
1.373	-2.984	AC007610.1	ENSG00000259843
1.373	-2.984	LINC01497	ENSG00000237560
1.373	-1.399	LLGL2	ENSG00000073350
1.373	-2.984	AC008537.2	ENSG00000269843
1.373	-2.984	SLC17A7	ENSG00000104888
1.373	-2.984	SMIM17	ENSG00000268182
1.373	-0.6617	AC011472.2	ENSG00000267174
1.372	7.041	GSTM3	ENSG00000134202
1.371	1.343	GAL3ST4	ENSG00000197093
1.37	1.166	GRASP	ENSG00000161835
1.37	3.174	AL133351.1	ENSG00000224846
1.369	4.253	CDH11	ENSG00000140937
1.369	-1.557	AC010307.2	ENSG00000248245
1.368	0.5326	MFSD6	ENSG00000151690
1.368	0.9056	LRRC73	ENSG00000204052
1.367	4.866	CYB561A3	ENSG00000162144
1.367	4.215	S1PR3	ENSG00000213694
1.367	1.556	TMEM140	ENSG00000146859
1.366	4.235	CD82	ENSG00000085117
1.365	-0.08807	ADAMTS10	ENSG00000142303
1.365	3.476	HIST1H2BD	ENSG00000158373
1.364	0.1568	DICER1-AS1	ENSG00000235706
1.363	-1.735	AL133334.1	ENSG00000286417
1.363	-1.735	APCDD1	ENSG00000154856
1.363	2.458	BTBD19	ENSG00000222009
1.363	5.117	CTSK	ENSG00000143387
1.363	5.294	G0S2	ENSG00000123689
1.36	2.249	APOBEC3G	ENSG00000239713
1.358	3.368	RFTN2	ENSG00000162944
1.357	3.243	TRIM47	ENSG00000132481
1.356	-1.201	AC007032.1	ENSG00000273320
1.356	-1.201	C1QTNF4	ENSG00000172247
1.356	0.7253	DACH1	ENSG00000276644
1.356	-1.938	BCAN	ENSG00000132692
1.356	-1.938	AC009495.1	ENSG00000229195
1.356	-1.938	AL121749.1	ENSG00000273312
1.356	-1.938	AP002989.1	ENSG00000254987
1.356	-1.938	AC015795.1	ENSG00000250751
1.356	-1.938	SEPTIN5	ENSG00000184702
1.356	-1.938	IL2RG	ENSG00000147168
1.355	0.8382	LDLRAD4	ENSG00000168675
1.354	0.34	RERG	ENSG00000134533
1.354	2.683	CCDC106	ENSG00000173581
1.353	1.961	ABCD1	ENSG00000101986
1.353	-0.4272	STAT4	ENSG00000138378
1.352	3.786	KSR1	ENSG00000141068
1.35	3.048	IFI30	ENSG00000216490
1.35	3.328	AL137024.1	ENSG00000244757
1.348	2.942	AC093866.1	ENSG00000251095
1.348	-0.9152	CELF6	ENSG00000140488
1.348	1.63	RGL3	ENSG00000205517
1.348	3.753	C1RL	ENSG00000139178
1.347	1.385	TMEM17	ENSG00000186889
1.346	-2.174	PACERR	ENSG00000273129
1.346	-2.174	PCDHB14	ENSG00000120327
1.346	-2.174	AC100810.3	ENSG00000282021
1.345	0.4619	PRG4	ENSG00000116690
1.345	4.931	FCGRT	ENSG00000104870
1.345	3.553	LINC00963	ENSG00000204054
1.344	-1.489	AC079313.2	ENSG00000258137
1.344	3.64	COLEC12	ENSG00000158270
1.343	2.053	SLC25A27	ENSG00000153291
1.343	-1.027	GREB1	ENSG00000196208
1.343	0.5583	CYBB	ENSG00000165168
1.343	3.006	RAB11B-AS1	ENSG00000269386
1.342	-0.3958	CISH	ENSG00000114737
1.341	0.04162	BISPR	ENSG00000282851
1.341	1.075	BAIAP2-DT	ENSG00000226137
1.341	1.328	SYNPO	ENSG00000171992
1.34	1.827	ACSF2	ENSG00000167107
1.338	6.817	AKR1C2	ENSG00000151632
1.338	-0.771	SLC7A14	ENSG00000013293
1.338	4.584	TCEAL7	ENSG00000182916
1.337	5.923	KLF9	ENSG00000119138
1.336	5.648	TP53TG1	ENSG00000182165
1.335	2.12	TRIM34	ENSG00000258659
1.335	4.343	KCND2	ENSG00000184408
1.334	0.7478	RBP5	ENSG00000139194
1.334	6.03	DTWD1	ENSG00000104047
1.333	-2.456	TLCD4	ENSG00000152078
1.333	-2.456	PIFO	ENSG00000173947
1.333	-2.456	KLHL41	ENSG00000239474
1.333	-2.456	LINC02008	ENSG00000239440
1.333	-2.456	PCDHB9	ENSG00000177839
1.333	0.7135	AL138999.2	ENSG00000285621
1.333	-2.456	AC025887.2	ENSG00000285095
1.333	-2.456	AC010326.3	ENSG00000269867
1.333	-0.8714	TPD52L1	ENSG00000111907
1.333	-0.8714	CLEC4A	ENSG00000111729
1.331	-0.3651	AC231981.1	ENSG00000235078
1.331	2.369	KREMEN1	ENSG00000183762
1.33	-1.279	TNFRSF25	ENSG00000215788
1.33	-1.279	AC005081.1	ENSG00000287815
1.329	-0.1983	AL645608.2	ENSG00000230699
1.329	0.8406	STON1-GTF2A1L	ENSG00000068781
1.328	1.17	AC022075.1	ENSG00000245648
1.326	-0.9794	NANOS1	ENSG00000188613
1.326	3.426	SEZ6L2	ENSG00000174938
1.325	-1.85	CELSR3	ENSG00000008300
1.325	-1.85	CFAP157	ENSG00000160401
1.325	0.7756	LINC00535	ENSG00000246662
1.324	1.544	DENND2D	ENSG00000162777
1.324	-0.7313	NALT1	ENSG00000237886
1.324	2.602	SLC22A18	ENSG00000110628
1.324	4.283	ZNF32	ENSG00000169740
1.323	0.6575	AC005520.2	ENSG00000259065
1.322	-0.5196	KCNH1	ENSG00000143473
1.322	-1.424	ZEB2-AS1	ENSG00000238057
1.322	-1.424	INMT	ENSG00000241644
1.322	-1.424	TRIM29	ENSG00000137699
1.322	0.1605	ABCC6	ENSG00000091262
1.321	0.7076	TLE2	ENSG00000065717
1.32	5.055	RARRES2	ENSG00000106538
1.32	0.3874	GIP	ENSG00000159224
1.32	4.581	TRADD	ENSG00000102871
1.319	3.018	LINC02614	ENSG00000241288
1.319	5.638	GK	ENSG00000198814
1.318	4.505	TNS3	ENSG00000136205
1.318	1.978	FBXO6	ENSG00000116663
1.316	-0.4087	AC021594.2	ENSG00000267780
1.315	-0.08365	AC011586.1	ENSG00000253184
1.315	0.05498	SGCZ	ENSG00000185053
1.313	1.061	RASSF5	ENSG00000266094
1.312	2.636	S100A3	ENSG00000188015
1.311	-2.808	SCN2A	ENSG00000136531
1.311	-2.808	AC123595.2	ENSG00000286638
1.311	-2.808	HLA-DQB1	ENSG00000179344
1.311	-2.808	AL591242.1	ENSG00000242973
1.311	-2.808	AL078602.1	ENSG00000235538
1.311	-2.808	AC005162.3	ENSG00000272568
1.311	-2.808	TNNT3	ENSG00000130595
1.311	-2.808	GPHA2	ENSG00000149735
1.311	-2.808	AP000842.3	ENSG00000260209
1.311	-2.808	SLC15A1	ENSG00000088386
1.311	-2.808	DEGS2	ENSG00000168350
1.311	-2.808	AC026992.1	ENSG00000259504
1.311	-2.808	AC092720.1	ENSG00000260750
1.311	-2.808	GNRH2	ENSG00000125787
1.311	-1.586	AL035670.1	ENSG00000236466
1.311	-0.1452	AL450306.1	ENSG00000228748
1.311	-2.071	NRAD1	ENSG00000233725
1.311	-2.071	AC005828.3	ENSG00000263644
1.311	1.874	SSC5D	ENSG00000179954
1.311	-2.071	BMX	ENSG00000102010
1.31	2.798	HACD4	ENSG00000188921
1.309	3.271	DNMT3A	ENSG00000119772
1.309	5.282	LTBP4	ENSG00000090006
1.308	0.3168	AL357568.2	ENSG00000271917
1.307	0.9049	TG	ENSG00000042832
1.306	4.255	TNXB	ENSG00000168477
1.305	2.067	LINC01943	ENSG00000280721
1.305	1.017	LINC01426	ENSG00000234380
1.304	3.205	MGST2	ENSG00000085871
1.304	0.1517	LY6E-DT	ENSG00000247317
1.304	0.1517	AC007406.5	ENSG00000261799
1.302	2.22	C1QTNF1	ENSG00000173918
1.302	4.893	POPDC3	ENSG00000132429
1.301	-1.363	AL137796.1	ENSG00000273384
1.301	-1.363	ARMC4	ENSG00000169126
1.299	1.168	LPAR3	ENSG00000171517
1.298	4.347	CHL1	ENSG00000134121
1.298	5.785	MXRA8	ENSG00000162576
1.298	-1.768	ADAM8	ENSG00000151651
1.298	-1.768	ACTN1-AS1	ENSG00000259062
1.298	-1.768	AL359555.4	ENSG00000285347
1.297	0.1728	AP003120.1	ENSG00000288018
1.296	-0.8895	RNF150	ENSG00000170153
1.296	-0.3475	AC027319.1	ENSG00000267484
1.293	-1.169	AC107884.1	ENSG00000251364
1.292	-0.2487	SLC37A1	ENSG00000160190
1.292	-0.2487	MTRNR2L10	ENSG00000256045
1.292	6.749	COX7A1	ENSG00000161281
1.292	3.265	ANKRD16	ENSG00000134461
1.292	2.295	LINC02147	ENSG00000249797
1.291	-2.333	TEX35	ENSG00000240021
1.291	-2.333	AL391832.4	ENSG00000286263
1.291	-2.333	AC008280.3	ENSG00000272156
1.291	-2.333	LINC00504	ENSG00000248360
1.291	-2.333	BLNK	ENSG00000095585
1.291	-2.333	AL109840.2	ENSG00000285091
1.291	-2.333	PRRG3	ENSG00000130032
1.291	13.58	FTL	ENSG00000087086
1.291	2.079	AP1G2	ENSG00000213983
1.29	0.1935	SAMD5	ENSG00000203727
1.289	-1.517	FAM43B	ENSG00000183114
1.289	-1.517	NKD2	ENSG00000145506
1.288	2.471	SNCG	ENSG00000173267
1.288	3.154	PRUNE2	ENSG00000106772
1.287	4.089	ZNF703	ENSG00000183779
1.287	0.8504	AL022068.1	ENSG00000228412
1.287	0.8504	WFIKKN1	ENSG00000127578
1.286	6.262	CSRP2	ENSG00000175183
1.286	0.3277	SHBG	ENSG00000129214
1.286	0.6386	AL355312.4	ENSG00000273132
1.286	1.111	SLC16A5	ENSG00000170190
1.284	3.84	IRF9	ENSG00000213928
1.283	4.919	ALAS1	ENSG00000023330
1.281	2.074	PRKN	ENSG00000185345
1.281	-0.1302	AC140912.1	ENSG00000261227
1.28	-1.976	BEST4	ENSG00000142959
1.28	-1.976	FAM124A	ENSG00000150510
1.28	-1.976	AC123768.2	ENSG00000244952
1.28	-1.976	HCRT	ENSG00000161610
1.28	-1.976	AIFM3	ENSG00000183773
1.28	-1.976	AF274853.1	ENSG00000287918
1.28	0.7039	AL589935.1	ENSG00000232295
1.279	-0.7088	LINC00881	ENSG00000241135
1.279	-0.7088	MYO15B	ENSG00000266714
1.277	6.279	PYCARD	ENSG00000103490
1.275	0.7182	SNAI3	ENSG00000185669
1.273	-1.69	UBE2U	ENSG00000177414
1.273	-1.69	AC025062.3	ENSG00000285624
1.273	-1.69	TMEM252-DT	ENSG00000226337
1.273	-1.69	ALOX5	ENSG00000012779
1.273	-1.69	HIGD1C	ENSG00000214511
1.273	-0.9527	GIMAP2	ENSG00000106560
1.273	2.453	FES	ENSG00000182511
1.273	-0.9527	SPINT2	ENSG00000167642
1.272	1.976	LINC01638	ENSG00000233521
1.272	0.8579	C3orf80	ENSG00000180044
1.27	2.349	ARHGEF17	ENSG00000110237
1.269	4.633	SVBP	ENSG00000177868
1.268	1.356	STAP2	ENSG00000178078
1.268	-1.451	PCDHGA2	ENSG00000081853
1.268	5.159	BDH2	ENSG00000164039
1.267	2.299	XXYLT1-AS2	ENSG00000230266
1.267	2.854	DNALI1	ENSG00000163879
1.267	0.2053	AC239809.3	ENSG00000227733
1.267	0.7465	AC004846.1	ENSG00000258376
1.264	0.8836	ZNF687-AS1	ENSG00000232671
1.263	0.7122	CLDN23	ENSG00000253958
1.262	2.433	PRKAA2	ENSG00000162409
1.262	-2.652	AC092813.1	ENSG00000225605
1.262	-2.652	LINC01160	ENSG00000231346
1.262	-2.652	LINC00499	ENSG00000251372
1.262	-2.652	HCG9	ENSG00000204625
1.262	-2.652	KLF1	ENSG00000105610
1.262	-2.652	AFF2	ENSG00000155966
1.262	-1.067	UCN2	ENSG00000145040
1.262	-1.067	DEF6	ENSG00000023892
1.262	-1.067	AL009176.1	ENSG00000285887
1.262	-1.067	AOC3	ENSG00000131471
1.262	-1.067	GPRC5C	ENSG00000170412
1.259	-0.908	RCAN3AS	ENSG00000286061
1.259	1.444	AL355612.1	ENSG00000271945
1.259	1.444	CCDC88B	ENSG00000168071
1.257	1.135	MINDY1	ENSG00000143409
1.257	8.618	GNG11	ENSG00000127920
1.256	1.846	MYO1F	ENSG00000142347
1.256	-2.219	AL499616.1	ENSG00000232892
1.256	0.103	TLR3	ENSG00000164342
1.256	-2.219	CATSPER3	ENSG00000152705
1.256	-2.219	AL157703.1	ENSG00000288042
1.256	1.241	PTPRD	ENSG00000153707
1.256	-0.634	AOAH	ENSG00000136250
1.255	-0.5143	LTB	ENSG00000227507
1.255	-0.5143	PLN	ENSG00000198523
1.254	0.7879	AC109927.1	ENSG00000250195
1.254	4.012	PHF10	ENSG00000130024
1.254	-0.4038	ADPRH	ENSG00000144843
1.253	6.706	ANTXR1	ENSG00000169604
1.253	-1.886	LINC01374	ENSG00000280560
1.253	-1.886	IL10RA	ENSG00000110324
1.253	0.9212	PPL	ENSG00000118898
1.252	5.838	NFKBIA	ENSG00000100906
1.252	0.604	MYLPF	ENSG00000180209
1.251	6.397	MSRB2	ENSG00000148450
1.251	-1.616	CD48	ENSG00000117091
1.251	-1.616	ZNF154	ENSG00000179909
1.249	-1.388	AC018761.2	ENSG00000267062
1.249	1.419	PCSK1N	ENSG00000102109
1.248	-1.192	AC107953.2	ENSG00000254278
1.248	1.166	OBSCN	ENSG00000154358
1.246	1.699	SHISA3	ENSG00000178343
1.244	-0.09029	HOXA1	ENSG00000105991
1.243	0.4701	Z69733.1	ENSG00000234405
1.243	2.904	RGS9	ENSG00000108370
1.242	3.255	PDE7B	ENSG00000171408
1.242	5.023	LUCAT1	ENSG00000248323
1.241	2.242	CELF2	ENSG00000048740
1.24	2.779	NFKB2	ENSG00000077150
1.24	6.938	G6PD	ENSG00000160211
1.238	1.952	AC090192.2	ENSG00000253227
1.237	0.01624	TMEM150C	ENSG00000249242
1.236	1.759	ATP2B1-AS1	ENSG00000271614
1.234	8.859	NQO1	ENSG00000181019
1.234	3.488	PTPRS	ENSG00000105426
1.234	1.252	CNTNAP1	ENSG00000108797
1.233	0.3854	FAM229A	ENSG00000225828
1.232	1.508	GBGT1	ENSG00000148288
1.232	-1.328	AL596244.1	ENSG00000261534
1.232	2.723	PLEKHG1	ENSG00000120278
1.231	6.122	BICC1	ENSG00000122870
1.231	-1.546	AC005618.1	ENSG00000272070
1.231	-1.546	C9orf92	ENSG00000205549
1.231	0.7762	AP002851.1	ENSG00000283959
1.229	-1.802	LRRN2	ENSG00000170382
1.229	-1.802	HSD17B13	ENSG00000170509
1.229	-1.802	LINC00670	ENSG00000179136
1.228	6.226	C1R	ENSG00000159403
1.227	3.292	ECHDC2	ENSG00000121310
1.227	0.2762	YPEL4	ENSG00000166793
1.226	-2.114	SERPINB9P1	ENSG00000230438
1.226	-2.114	LINC00547	ENSG00000275226
1.225	2.459	PIGV	ENSG00000060642
1.225	1.248	ERICH6-AS1	ENSG00000240137
1.225	-0.6496	AL033504.1	ENSG00000227681
1.225	-0.6496	VEGFD	ENSG00000165197
1.224	3.683	NUP50-DT	ENSG00000226328
1.221	-2.512	AL356488.2	ENSG00000270066
1.221	-2.512	BCL11A	ENSG00000119866
1.221	-2.512	SIRLNT	ENSG00000253802
1.221	-2.512	AL157834.1	ENSG00000231829
1.221	-2.512	SOAT2	ENSG00000167780
1.221	-2.512	IFNG-AS1	ENSG00000255733
1.221	-2.512	AC011472.3	ENSG00000267576
1.221	-0.9269	SLC22A1	ENSG00000175003
1.221	1.548	HLA-F-AS1	ENSG00000214922
1.219	-1.089	GNA14	ENSG00000156049
1.219	2.599	DNAH5	ENSG00000039139
1.218	3.273	GPX7	ENSG00000116157
1.217	4.341	NPW	ENSG00000183971
1.217	0.006224	AC051619.5	ENSG00000259520
1.217	-0.4953	AC095060.1	ENSG00000249330
1.217	-0.4953	ACSL5	ENSG00000197142
1.217	6.331	C12orf57	ENSG00000111678
1.214	4.867	CAT	ENSG00000121691
1.214	5.069	AP000331.1	ENSG00000286153
1.213	-1.479	AL160400.1	ENSG00000286633
1.213	-1.479	AC012574.2	ENSG00000254002
1.213	-1.479	AC010761.1	ENSG00000264577
1.21	1.074	C8orf31	ENSG00000177335
1.209	2.138	ABCG1	ENSG00000160179
1.208	-0.4627	LMO2	ENSG00000135363
1.208	-0.4627	PAK3	ENSG00000077264
1.207	-1.722	CARD18	ENSG00000255501
1.207	-1.722	AC080112.1	ENSG00000266208
1.206	0.3516	SNAP25-AS1	ENSG00000227906
1.206	2.246	PFKFB4	ENSG00000114268
1.205	1.72	FAM49A	ENSG00000197872
1.205	4.204	MEIS3	ENSG00000105419
1.204	4.204	ADGRL4	ENSG00000162618
1.204	1.18	ETV2	ENSG00000105672
1.204	2.51	SRRM3	ENSG00000177679
1.203	1.259	HDAC9	ENSG00000048052
1.203	-0.3262	AL583824.1	ENSG00000236426
1.202	-0.7033	SYCP2	ENSG00000196074
1.202	1.906	ZNF362	ENSG00000160094
1.202	-1.215	AC004594.1	ENSG00000240499
1.201	0.9784	AL139147.1	ENSG00000248458
1.201	1.374	AC087564.1	ENSG00000285367
1.2	4.318	PDE3B	ENSG00000152270
1.2	3.663	DYRK1B	ENSG00000105204
1.2	-0.4308	HLA-DRB1	ENSG00000196126
1.2	-0.4308	GRIP1	ENSG00000155974
1.2	-2.016	SLC16A14	ENSG00000163053
1.2	-2.016	MYOZ3	ENSG00000164591
1.2	-2.016	AKAP3	ENSG00000111254
1.2	-2.016	AC079949.3	ENSG00000286016
1.2	-2.016	SLITRK5	ENSG00000165300
1.2	-2.016	AC110285.1	ENSG00000262223
1.2	-2.016	GACAT2	ENSG00000265962
1.2	-2.016	P2RX6	ENSG00000099957
1.2	1.6	AC074212.1	ENSG00000259605
1.199	0.63	TFEB	ENSG00000112561
1.199	3.572	NAPRT	ENSG00000147813
1.199	4.505	CMIP	ENSG00000153815
1.198	1.634	SRGAP3	ENSG00000196220
1.197	-0.5434	AC007344.1	ENSG00000260850
1.196	2.107	PCAT6	ENSG00000228288
1.196	-1.415	STXBP5L	ENSG00000145087
1.195	2.99	AC004816.2	ENSG00000275630
1.194	8.705	PTGR1	ENSG00000106853
1.194	-0.9923	AC097709.1	ENSG00000287037
1.193	0.71	AC009093.1	ENSG00000259807
1.192	4.735	LPIN2	ENSG00000101577
1.191	-0.175	AL390791.1	ENSG00000286414
1.191	-0.175	SNURF	ENSG00000273173
1.191	5.168	WWOX	ENSG00000186153
1.191	5.455	A1BG	ENSG00000121410
1.191	6.992	MXD4	ENSG00000123933
1.19	0.6081	AC096667.1	ENSG00000283839
1.189	7.642	NNMT	ENSG00000166741
1.189	3.275	NECAB3	ENSG00000125967
1.188	-1.647	AL590652.1	ENSG00000227885
1.188	-1.647	AC104041.1	ENSG00000259692
1.188	-1.647	MAP3K15	ENSG00000180815
1.188	-0.2687	TEX41	ENSG00000226674
1.188	-2.384	AC009236.2	ENSG00000286728
1.188	0.4232	AC034195.1	ENSG00000223727
1.188	-2.384	AC109472.1	ENSG00000286432
1.188	-2.384	MYO1G	ENSG00000136286
1.188	-2.384	AL359878.2	ENSG00000229869
1.188	0.4232	PDCD4-AS1	ENSG00000203497
1.188	-2.384	AP001977.1	ENSG00000286044
1.188	-2.384	AL021393.1	ENSG00000226772
1.188	4.406	ZCCHC24	ENSG00000165424
1.186	2.084	STK32B	ENSG00000152953
1.184	-0.369	PRDM6	ENSG00000061455
1.182	-0.9464	LINC01503	ENSG00000233901
1.182	2.466	ALDH1A2	ENSG00000128918
1.181	2.267	ZNF436-AS1	ENSG00000249087
1.181	6.895	NAMPT	ENSG00000105835
1.181	0.7037	AC106707.1	ENSG00000243150
1.181	-1.354	AC023590.1	ENSG00000225885
1.18	3.041	FKBP1B	ENSG00000119782
1.179	1.77	RAB20	ENSG00000139832
1.178	-0.7591	AP003469.4	ENSG00000261087
1.178	-0.7591	AL691403.1	ENSG00000258740
1.177	7.233	GYPC	ENSG00000136732
1.176	-1.11	AC015917.2	ENSG00000265254
1.176	-1.11	SMC1B	ENSG00000077935
1.175	1.13	VSTM4	ENSG00000165633
1.174	0.3355	ELMO1	ENSG00000155849
1.174	0.5474	C1QTNF7	ENSG00000163145
1.174	0.5474	FCHO1	ENSG00000130475
1.173	3.057	LINC00472	ENSG00000233237
1.173	0.4155	AC132872.5	ENSG00000287737
1.173	7.605	MMP2	ENSG00000087245
1.172	-0.9021	LINC01411	ENSG00000249306
1.171	7.078	ARL 3.00	ENSG00000138175
1.171	-1.576	ZBTB20-AS2	ENSG00000241295
1.17	0.5633	AC073111.4	ENSG00000284691
1.17	1.389	AC004241.1	ENSG00000257433
1.17	4.468	NMRK1	ENSG00000106733
1.169	1.78	HLA-DMA	ENSG00000204257
1.169	-0.7201	L1TD1	ENSG00000240563
1.169	-0.7201	AC007240.3	ENSG00000285872
1.169	-0.7201	FZD4-DT	ENSG00000246523
1.168	2.199	PLEKHG2	ENSG00000090924
1.168	1.757	SPTLC3	ENSG00000172296
1.168	1.54	TRPM3	ENSG00000083067
1.168	3.788	MLLT11	ENSG00000213190
1.167	3.569	MOSPD3	ENSG00000106330
1.167	-1.295	AC021016.3	ENSG00000273361
1.167	-1.295	AC072022.2	ENSG00000285938
1.167	-1.295	AL352979.4	ENSG00000288045
1.167	-1.295	GPR4	ENSG00000177464
1.167	-2.88	ARTN	ENSG00000117407
1.167	-2.88	AC079779.2	ENSG00000228643
1.167	-2.88	LINC01856	ENSG00000237574
1.167	-2.88	GRM7	ENSG00000196277
1.167	-2.88	AL157935.1	ENSG00000227218
1.167	-2.88	AC007686.2	ENSG00000258473
1.167	-2.88	IRAIN	ENSG00000259424
1.167	-2.88	AC008105.1	ENSG00000233175
1.167	-2.88	ZNF157	ENSG00000147117
1.167	-2.88	BTK	ENSG00000010671
1.165	2.354	PYROXD2	ENSG00000119943
1.165	-0.4132	KLHL35	ENSG00000149243
1.164	3.12	MSR1	ENSG00000038945
1.164	-1.061	CHADL	ENSG00000100399
1.164	8.465	GLRX	ENSG00000173221
1.163	1.915	RAB11FIP1	ENSG00000156675
1.163	-0.2812	AL451085.2	ENSG00000271380
1.163	0.8903	CCDC9B	ENSG00000188549
1.163	3.234	ZNF771	ENSG00000179965
1.163	3.08	DIRC3	ENSG00000231672
1.162	0.3085	DLG5-AS1	ENSG00000233871
1.162	4.515	TNFAIP8	ENSG00000145779
1.162	-0.859	ITGA6-AS1	ENSG00000232788
1.162	-0.859	MRGPRF-AS1	ENSG00000256508
1.161	1.049	KRBA1	ENSG00000133619
1.16	2.357	AC004160.1	ENSG00000230333
1.16	-2.267	AMTN	ENSG00000187689
1.16	-2.267	AL591767.1	ENSG00000258400
1.16	-2.267	GRPR	ENSG00000126010
1.16	-0.6821	FAM171A2	ENSG00000161682
1.159	0.1515	DLL1	ENSG00000198719
1.158	0.2421	PTPN6	ENSG00000111679
1.158	1.884	PTGER1	ENSG00000160951
1.157	3.416	SEPTIN1	ENSG00000180096
1.157	-1.838	AC116036.2	ENSG00000272360
1.157	-1.838	AL391834.2	ENSG00000273226
1.157	-1.838	AC005332.5	ENSG00000277476
1.157	0.4839	RGS22	ENSG00000132554
1.157	2.429	CCDC136	ENSG00000128596
1.156	0.6252	AL135910.1	ENSG00000272848
1.154	0.2617	CES4A	ENSG00000172824
1.154	-1.239	AL604028.1	ENSG00000230896
1.154	-1.239	AC008537.4	ENSG00000282951
1.153	0.5721	RAB42	ENSG00000188060
1.153	-1.013	LINC00997	ENSG00000281332
1.152	-0.8173	LINC02755	ENSG00000254530
1.152	-0.8173	AL117335.1	ENSG00000276649
1.152	2.373	HIST2H2BE	ENSG00000184678
1.152	1.541	THNSL2	ENSG00000144115
1.152	-0.6451	AC035140.1	ENSG00000249085
1.152	-0.6451	GNA15	ENSG00000060558
1.151	-0.4912	LIPC	ENSG00000166035
1.151	-0.2255	TEX29	ENSG00000153495
1.15	-0.1089	OLFML2B	ENSG00000162745
1.15	-0.1089	C1orf147	ENSG00000162888
1.15	0.09919	FMOD	ENSG00000122176
1.15	0.193	TMEM25	ENSG00000149582
1.147	13.24	FTH1	ENSG00000167996
1.147	1.821	AC007906.2	ENSG00000277639
1.146	4.734	PAQR5	ENSG00000137819
1.146	0.6032	LINC01118	ENSG00000222005
1.146	2.855	RFX5	ENSG00000143390
1.145	2.704	ZBED5-AS1	ENSG00000247271
1.145	3.083	C14orf132	ENSG00000227051
1.145	3.723	SHFL	ENSG00000130813
1.145	3.964	IL4R	ENSG00000077238
1.145	-0.1984	AC106793.1	ENSG00000245768
1.144	3.584	AC016876.1	ENSG00000233223
1.144	-0.4588	TOB1-AS1	ENSG00000229980
1.144	1.713	ZG16B	ENSG00000162078
1.143	-0.7767	CD69	ENSG00000110848
1.14	-1.443	ALG1L2	ENSG00000251287
1.14	-1.443	PAQR8	ENSG00000170915
1.14	2.017	FBXO27	ENSG00000161243
1.14	1.194	LYRM9	ENSG00000232859
1.139	-0.1719	SCART1	ENSG00000214279
1.139	-1.757	FP565260.6	ENSG00000280433
1.138	2.376	CARMN	ENSG00000249669
1.138	6.183	BST2	ENSG00000130303
1.137	2.059	MAPK8IP1	ENSG00000121653
1.136	-2.159	PLGLB1	ENSG00000183281
1.136	-2.159	AC097658.2	ENSG00000250969
1.136	0.1632	ARHGEF5	ENSG00000050327
1.136	-2.159	PPFIA2-AS1	ENSG00000257467
1.136	-2.159	C1QTNF9B	ENSG00000205863
1.136	-2.159	ITFG1-AS1	ENSG00000260281
1.136	-2.159	AC123912.1	ENSG00000268081
1.136	-0.5738	AL360178.1	ENSG00000286313
1.136	-0.5738	DIRAS1	ENSG00000176490
1.135	2.389	CEP19	ENSG00000174007
1.134	6.314	RNF145	ENSG00000145860
1.134	0.7889	BACE1-AS	ENSG00000278768
1.133	2.398	TNFRSF1B	ENSG00000028137
1.133	2.662	CFAP410	ENSG00000160226
1.133	1.224	OSER1-DT	ENSG00000223891
1.133	2	ZMYM3	ENSG00000147130
1.132	3.382	SCRN2	ENSG00000141295
1.132	1.799	JHY	ENSG00000109944
1.132	3.854	ABCB6	ENSG00000115657
1.13	-2.718	SPINK1	ENSG00000164266
1.13	-2.718	HLA-DQA1	ENSG00000196735
1.13	-2.718	AC092171.2	ENSG00000230733
1.13	-2.718	COBL	ENSG00000106078
1.13	-2.718	LINC00861	ENSG00000245164
1.13	-2.718	MSMB	ENSG00000263639
1.13	-2.718	RHOJ	ENSG00000126785
1.13	-2.718	BATF	ENSG00000156127
1.13	-2.718	AC068473.3	ENSG00000267287
1.13	-2.718	CPT1B	ENSG00000205560
1.13	-1.133	CADM1	ENSG00000182985
1.13	-1.133	AC005323.2	ENSG00000272736
1.129	-0.01158	AC136475.1	ENSG00000251661
1.129	3.646	CCDC28B	ENSG00000160050
1.127	-1.381	C9orf170	ENSG00000204446
1.127	5.333	NAALADL2	ENSG00000177694
1.126	-0.6988	AL136418.1	ENSG00000257831
1.126	1.057	AL353807.5	ENSG00000287839
1.126	3.551	SEL1L3	ENSG00000091490
1.126	0.392	AC007114.1	ENSG00000263004
1.125	5.372	LRRC75A	ENSG00000181350
1.124	-0.3656	AP000919.2	ENSG00000265907
1.124	-0.878	MRAP	ENSG00000170262
1.123	1.742	CLSTN3	ENSG00000139182
1.123	4.159	ATOH8	ENSG00000168874
1.123	-1.68	PRR26	ENSG00000180525
1.122	6.24	SGIP1	ENSG00000118473
1.121	0.5738	AC084198.2	ENSG00000286699
1.121	5.902	SMARCA1	ENSG00000102038
1.121	0.9111	GMFG	ENSG00000130755
1.12	-1.083	AL162582.1	ENSG00000230234
1.12	-1.083	PARVG	ENSG00000138964
1.12	8.881	GABARAP	ENSG00000170296
1.119	0.7963	GAS1	ENSG00000180447
1.119	0.7963	TMEM102	ENSG00000181284
1.119	-0.6615	ITIH5	ENSG00000123243
1.119	-0.6615	DACT3	ENSG00000197380
1.119	1.383	AC021054.1	ENSG00000177406
1.118	2.151	TREM1	ENSG00000124731
1.118	1.431	AC007780.1	ENSG00000267009
1.117	2.574	RARA-AS1	ENSG00000265666
1.117	3.983	FAM102B	ENSG00000162636
1.117	1.302	ARHGEF35	ENSG00000213214
1.116	0.8097	PILRA	ENSG00000085514
1.115	1.401	HMCN1	ENSG00000143341
1.115	-0.8358	LINC02208	ENSG00000250891
1.115	-2.058	SYTL1	ENSG00000142765
1.115	-2.058	AC021087.1	ENSG00000248925
1.115	-2.058	AC044802.1	ENSG00000246777
1.115	-2.058	RBFOX3	ENSG00000167281
1.115	-2.058	PLPPR3	ENSG00000129951
1.115	-0.1837	NOTCH4	ENSG00000204301
1.114	0.9479	MMP28	ENSG00000271447
1.114	5.218	MTRNR2L1	ENSG00000256618
1.114	1.855	FZD2	ENSG00000180340
1.113	3.024	ULK2	ENSG00000083290
1.113	2.758	GPR135	ENSG00000181619
1.113	4.461	MRGPRF	ENSG00000172935
1.112	2.675	PPM1M	ENSG00000164088
1.112	0.6201	AP003119.2	ENSG00000255100
1.112	4.966	WNT2B	ENSG00000134245
1.111	1.697	RBM47	ENSG00000163694
1.111	1.235	ARG2	ENSG00000081181
1.111	0.07956	PECAM1	ENSG00000261371
1.11	1.024	AL365295.1	ENSG00000237356
1.11	1.995	VAT1L	ENSG00000171724
1.11	-1.034	SLC22A18AS	ENSG00000254827
1.11	-1.034	AC068338.3	ENSG00000275645
1.11	-0.1574	AC006213.2	ENSG00000267058
1.11	2.793	VPS9D1	ENSG00000075399
1.109	2.001	MMP23B	ENSG00000189409
1.109	4.37	PEX2	ENSG00000164751
1.109	0.6352	MROH6	ENSG00000204839
1.109	-0.4412	ITGAX	ENSG00000140678
1.109	3.235	SIPA1	ENSG00000213445
1.108	2.415	MYO1D	ENSG00000176658
1.108	4.257	DNAJC4	ENSG00000110011
1.108	-1.607	S100A5	ENSG00000196420
1.108	-1.607	GPR162	ENSG00000250510
1.108	6.401	TCEAL8	ENSG00000180964
1.106	5.539	FKBP7	ENSG00000079150
1.106	4.032	SOCS3	ENSG00000184557
1.106	7.169	ID2	ENSG00000115738
1.105	4.362	RASSF8-AS1	ENSG00000246695
1.104	5.371	GPX3	ENSG00000211445
1.104	-1.264	LINC01841	ENSG00000266913
1.104	3.249	CYP2S1	ENSG00000167600
1.103	3.21	AC013652.1	ENSG00000259345
1.103	0.6649	PKIB	ENSG00000135549
1.103	0.6649	SLC29A4	ENSG00000164638
1.102	5.033	OCIAD2	ENSG00000145247
1.101	2.535	HOXB-AS1	ENSG00000230148
1.101	5.678	PTOV1	ENSG00000104960
1.101	-2.572	SMAD1-AS2	ENSG00000250582
1.101	-2.572	LINC01449	ENSG00000224017
1.101	-2.572	GSN-AS1	ENSG00000235865
1.101	-2.572	AL359636.1	ENSG00000233616
1.101	-2.572	AL158151.3	ENSG00000268050
1.101	-2.572	SERPINA6	ENSG00000170099
1.101	-2.572	NPIPB13	ENSG00000198064
1.101	-0.2501	CDRT1	ENSG00000241322
1.101	-2.572	AC100847.1	ENSG00000278703
1.101	-0.2501	ZNF630	ENSG00000221994
1.101	-0.9871	AC106786.2	ENSG00000249996
1.101	2.678	TMCO4	ENSG00000162542
1.1	-0.1063	AC090644.1	ENSG00000285731
1.1	1.08	BRSK1	ENSG00000160469
1.097	0.3578	GAS6-DT	ENSG00000272695
1.097	-1.964	GPR35	ENSG00000178623
1.097	-1.964	AL606469.1	ENSG00000224215
1.097	-1.964	AL121929.3	ENSG00000287419
1.097	-1.964	AC079414.3	ENSG00000276007
1.097	-1.964	SEPTIN9-DT	ENSG00000263718
1.095	-1.538	GCKR	ENSG00000084734
1.094	4.087	CALCOCO1	ENSG00000012822
1.094	0.2744	AP003486.1	ENSG00000255455
1.094	5.678	EAPP	ENSG00000129518
1.093	4.179	OSGIN1	ENSG00000140961
1.093	-0.9416	AL008721.2	ENSG00000272977
1.092	-0.716	AC011978.2	ENSG00000261542
1.092	-0.716	TREH	ENSG00000118094
1.092	-0.716	AL078587.2	ENSG00000287569
1.092	1.647	DIAPH2-AS1	ENSG00000236256
1.091	1.872	AZIN2	ENSG00000142920
1.091	2.766	AZIN1-AS1	ENSG00000253320
1.091	1.236	CFAP53	ENSG00000172361
1.091	4.582	TMEM98	ENSG00000006042
1.091	1.614	HVCN1	ENSG00000122986
1.091	0.06954	AC011468.5	ENSG00000275055
1.09	1.878	SUOX	ENSG00000139531
1.09	0.4874	ANGPTL5	ENSG00000187151
1.09	3.454	ARRB1	ENSG00000137486
1.089	3.568	DUSP6	ENSG00000139318
1.087	3.072	NBPF3	ENSG00000142794
1.086	-0.03295	AC005358.1	ENSG00000227274
1.085	-0.6782	CACNG6	ENSG00000130433
1.084	-1.156	OSBPL10-AS1	ENSG00000232490
1.083	8.254	RAB13	ENSG00000143545
1.083	0.1133	LINC00517	ENSG00000259091
1.083	-1.472	ZNF763	ENSG00000197054
1.082	1.119	GK-AS1	ENSG00000243055
1.082	-0.1433	AC079305.3	ENSG00000229337
1.082	1.442	PAQR7	ENSG00000182749
1.081	1.059	ADSSL1	ENSG00000185100
1.081	1.059	NEIL1	ENSG00000140398
1.081	3.356	KBTBD6	ENSG00000165572
1.081	3.931	OSMR-AS1	ENSG00000249740
1.081	-1.876	AL355385.1	ENSG00000272170
1.081	-1.876	DRD4	ENSG00000069696
1.081	-1.876	AC079322.1	ENSG00000261187
1.081	-1.876	ARVCF	ENSG00000099889
1.081	6.846	FST	ENSG00000134363
1.08	3.285	FBXL8	ENSG00000135722
1.08	5.14	ITM2C	ENSG00000135916
1.079	2.991	ZNF688	ENSG00000229809
1.079	0.1347	AC099791.2	ENSG00000271200
1.079	2.529	PHYHD1	ENSG00000175287
1.077	-2.44	KY	ENSG00000174611
1.077	-2.44	AL122125.1	ENSG00000277050
1.077	-2.44	AC068025.1	ENSG00000264808
1.076	4.493	TP53I13	ENSG00000167543
1.075	3.392	N4BP2	ENSG00000078177
1.075	-1.105	KCNU1	ENSG00000215262
1.075	-1.105	AC084125.4	ENSG00000265393
1.075	-1.105	AC100793.2	ENSG00000267042
1.075	6.129	ALKBH7	ENSG00000125652
1.074	-0.424	B4GALNT4	ENSG00000182272
1.074	5.004	ABCC3	ENSG00000108846
1.074	2.308	HIST2H2AA4	ENSG00000272196
1.073	8.602	TALDO1	ENSG00000177156
1.072	-1.408	AL356019.2	ENSG00000258768
1.072	-1.408	AP001605.1	ENSG00000231236
1.072	-1.408	AF064858.1	ENSG00000235888
1.07	-0.8132	LINC02356	ENSG00000257595
1.069	-0.3931	AC011611.4	ENSG00000257839
1.069	4.593	LINC00205	ENSG00000223768
1.069	1.517	AL691420.1	ENSG00000228714
1.067	3.203	PPP1R16A	ENSG00000160972
1.067	3.293	APBB1	ENSG00000166313
1.067	-0.5705	AC023480.1	ENSG00000287720
1.067	-1.793	RASGRF2-AS1	ENSG00000251450
1.067	-1.056	MYLK4	ENSG00000145949
1.067	-1.056	AC025034.1	ENSG00000258302
1.067	-1.793	AC089999.2	ENSG00000277566
1.067	-1.056	APOBEC3H	ENSG00000100298
1.067	3.677	ALDH16A1	ENSG00000161618
1.066	3.378	IQSEC2	ENSG00000124313
1.065	0.6297	AC008269.1	ENSG00000229321
1.065	-0.04388	AC087645.2	ENSG00000267737
1.064	3.522	TBC1D17	ENSG00000104946
1.063	2.573	CD1D	ENSG00000158473
1.063	2.373	HLA-DPA1	ENSG00000231389
1.062	4.143	WFDC3	ENSG00000124116
1.062	-1.348	AL359091.4	ENSG00000272696
1.062	-1.348	AP003419.3	ENSG00000275484
1.061	2.654	PARP9	ENSG00000138496
1.061	1.656	FBXO44	ENSG00000132879
1.061	4.149	RHBDF1	ENSG00000007384
1.061	-0.02007	HLA-F	ENSG00000204642
1.06	4.662	AC105446.1	ENSG00000227053
1.06	4.476	HDAC4	ENSG00000068024
1.06	0.4721	LINC01615	ENSG00000223485
1.059	-1.008	LINC02585	ENSG00000228350
1.058	0.2567	PLCD4	ENSG00000115556
1.058	1.63	AL138733.1	ENSG00000223598
1.057	-2.319	KDF1	ENSG00000175707
1.057	-2.319	CXCL13	ENSG00000156234
1.057	0.003349	TNIP3	ENSG00000050730
1.057	0.4888	ADGRV1	ENSG00000164199
1.057	-2.319	ANKRD61	ENSG00000157999
1.057	-2.319	AL035078.1	ENSG00000254584
1.057	-2.319	BTBD18	ENSG00000233436
1.057	-2.319	AC099521.3	ENSG00000287760
[truncated: 17,329 more rows]

## Sheet: Macro O-IAV vs Mock
logFC	AveExpr	gene_names	Gene
15.58	4.557	CXCL11	ENSG00000169248
11.77	4.24	TNFSF10	ENSG00000121858
11.67	2.606	ACOD1	ENSG00000102794
11.56	2.551	DEFB1	ENSG00000164825
11.4	8.448	CXCL10	ENSG00000169245
10.58	2.059	IL33	ENSG00000137033
10.24	6.413	IFIT2	ENSG00000119922
9.947	5.831	APOBEC3A	ENSG00000128383
9.941	5.988	RSAD2	ENSG00000134321
9.529	1.534	CSF3	ENSG00000108342
9.317	9.932	CCL8	ENSG00000108700
9.102	1.321	IFNA8	ENSG00000120242
9.084	3.633	GBP5	ENSG00000154451
9.083	7.092	IFIT1	ENSG00000185745
9.016	4.978	CCL5	ENSG00000271503
8.926	2.818	ZBP1	ENSG00000124256
8.863	1.201	RIPOR2	ENSG00000111913
8.801	6.124	ISG20	ENSG00000172183
8.702	3.928	USP18	ENSG00000184979
8.695	3.924	GBP4	ENSG00000162654
8.678	1.108	IFNB1	ENSG00000171855
8.678	1.108	IFNA2	ENSG00000188379
8.549	1.044	AIM2	ENSG00000163568
8.466	1.002	PDGFRL	ENSG00000104213
8.453	4.696	OASL	ENSG00000135114
8.425	9.686	ISG15	ENSG00000187608
8.412	6.953	IFIT3	ENSG00000119917
8.407	0.9732	SOCS1	ENSG00000185338
8.377	2.543	IL27	ENSG00000197272
8.315	0.9271	USP30-AS1	ENSG00000256262
8.315	0.9271	AP001610.2	ENSG00000228318
8.313	6.48	IDO1	ENSG00000131203
8.183	0.8607	PAX5	ENSG00000196092
8.125	5.587	IFI27	ENSG00000165949
8.104	5.214	CALHM6	ENSG00000188820
8.036	0.7876	APOBEC3B	ENSG00000179750
7.997	0.7681	STAP1	ENSG00000035720
7.934	3.544	INHBA	ENSG00000122641
7.923	4.431	HES4	ENSG00000188290
7.874	0.7062	TMEM229B	ENSG00000198133
7.845	3.862	IL11	ENSG00000095752
7.83	0.6844	RUFY4	ENSG00000188282
7.83	3.006	STC1	ENSG00000159167
7.785	0.6618	NRIR	ENSG00000225964
7.785	0.6618	GGT5	ENSG00000099998
7.756	5.04	CMPK2	ENSG00000134326
7.754	2.231	ETV7	ENSG00000010030
7.738	0.6386	RET	ENSG00000165731
7.717	5.272	IFI44L	ENSG00000137959
7.64	0.5896	LAG3	ENSG00000089692
7.587	6.629	GBP1	ENSG00000117228
7.574	3.364	HSH2D	ENSG00000196684
7.347	6.852	IFITM1	ENSG00000185885
7.299	3.589	IL15RA	ENSG00000134470
7.165	0.352	CXCL9	ENSG00000138755
7.165	0.352	AL591468.1	ENSG00000226004
7.165	0.352	AC015849.1	ENSG00000270240
7.149	4.044	GMPR	ENSG00000137198
7.093	0.3159	SSTR2	ENSG00000180616
7.093	0.3159	AL683807.1	ENSG00000223511
7.033	2.608	AC022816.1	ENSG00000230647
7.029	3.984	MMP3	ENSG00000149968
7.024	3.741	HESX1	ENSG00000163666
7.017	0.2779	TRIB2	ENSG00000071575
7.017	0.2779	PLXNA4	ENSG00000221866
7.017	0.2779	SEPTIN4	ENSG00000108387
6.937	0.2378	AL021707.6	ENSG00000272669
6.852	0.1954	PTCHD1-AS	ENSG00000233067
6.804	3.872	DNAAF1	ENSG00000154099
6.698	1.704	TLR3	ENSG00000164342
6.666	1.687	NEURL3	ENSG00000163121
6.666	1.687	CD69	ENSG00000110848
6.642	7.421	LY6E	ENSG00000160932
6.584	3.968	IL2RA	ENSG00000134460
6.562	1.636	TGM1	ENSG00000092295
6.562	1.636	ARNT2	ENSG00000172379
6.498	4.106	APOL3	ENSG00000128284
6.468	2.811	ATP10A	ENSG00000206190
6.451	1.58	SELL	ENSG00000188404
6.451	1.58	ART3	ENSG00000156219
6.441	6.012	OAS3	ENSG00000111331
6.412	1.561	MMP10	ENSG00000166670
6.38	2.282	ADAM19	ENSG00000135074
6.331	1.52	SLFN12L	ENSG00000205045
6.325	9.692	CCL7	ENSG00000108688
6.292	8.12	IL1RN	ENSG00000136689
6.28	5.039	HELZ2	ENSG00000130589
6.272	8.65	IFI6	ENSG00000126709
6.254	2.218	LINC01506	ENSG00000234506
6.246	6.082	OAS1	ENSG00000089127
6.161	6.225	SAMD9L	ENSG00000177409
6.159	3.936	CFB	ENSG00000243649
6.144	5.819	OAS2	ENSG00000111335
6.134	3.743	APOL1	ENSG00000100342
6.119	2.636	AMPH	ENSG00000078053
6.118	4.783	SERPING1	ENSG00000149131
6.004	1.356	AP000282.1	ENSG00000227757
5.978	6.814	DDX58	ENSG00000107201
5.972	3.662	RTP4	ENSG00000136514
5.88	7.914	MX1	ENSG00000157601
5.854	6.896	SLAMF7	ENSG00000026751
5.844	5.841	IFI44	ENSG00000137965
5.816	3.137	APOBEC3F	ENSG00000128394
5.769	7.972	TNFAIP6	ENSG00000123610
5.767	6.548	IFIH1	ENSG00000115267
5.714	1.212	AC087857.1	ENSG00000229642
5.713	6.766	MX2	ENSG00000183486
5.712	6.702	HERC5	ENSG00000138646
5.674	6.64	TFPI2	ENSG00000105825
5.661	3.059	SPSB1	ENSG00000171621
5.648	9.493	IFITM3	ENSG00000142089
5.635	1.909	LINC01358	ENSG00000237352
5.632	5.651	GBP3	ENSG00000117226
5.63	2.392	GAREM1	ENSG00000141441
5.603	2.741	BATF2	ENSG00000168062
5.6	2.377	NT5E	ENSG00000135318
5.562	6.265	XAF1	ENSG00000132530
5.543	3.789	NEXN	ENSG00000162614
5.539	6.359	PSD3	ENSG00000156011
5.537	4.061	FGF2	ENSG00000138685
5.508	1.108	TRPA1	ENSG00000104321
5.49	5.129	HERC6	ENSG00000138642
5.489	6.409	CD38	ENSG00000004468
5.487	3.905	SP140	ENSG00000079263
5.463	4.63	CXCL6	ENSG00000124875
5.463	1.823	INSL6	ENSG00000120210
5.432	1.07	AC025171.3	ENSG00000251131
5.411	3.723	ABTB2	ENSG00000166016
5.407	4.831	AC100849.1	ENSG00000253557
5.406	2.642	DPP4	ENSG00000197635
5.389	4.508	BTBD11	ENSG00000151136
5.352	1.03	TMEM171	ENSG00000157111
5.352	3.352	AXL	ENSG00000167601
5.324	2.601	MSC	ENSG00000178860
5.287	5.435	TRIM22	ENSG00000132274
5.284	6.354	SAMD9	ENSG00000205413
5.267	0.9879	AC012363.1	ENSG00000224789
5.267	0.9879	LINC01093	ENSG00000249173
5.267	1.725	PDZD2	ENSG00000133401
5.267	1.725	AC007991.3	ENSG00000253939
5.267	2.573	AP000446.1	ENSG00000255234
5.267	1.725	HAPLN3	ENSG00000140511
5.205	6.61	NT5C3A	ENSG00000122643
5.182	3.608	PRR16	ENSG00000184838
5.168	4.711	MMP1	ENSG00000196611
5.162	3.051	KCNJ2	ENSG00000123700
5.158	1.67	ITIH4	ENSG00000055955
5.15	3.737	CEMIP	ENSG00000103888
5.144	4.2	APOBEC3G	ENSG00000239713
5.109	2.131	SERPINB9P1	ENSG00000230438
5.1	1.642	NTNG2	ENSG00000196358
5.081	0.8947	RGS20	ENSG00000147509
5.081	0.8947	TMPRSS13	ENSG00000137747
5.081	0.8947	KLHDC7B	ENSG00000130487
5.066	2.11	WNT5A	ENSG00000114251
5.053	7.301	EPSTI1	ENSG00000133106
5.047	2.463	OLIG1	ENSG00000184221
5.047	6.37	IRF7	ENSG00000185507
5.046	3.816	PTGES	ENSG00000148344
5.008	4.228	SERPINE1	ENSG00000106366
4.996	5.376	VAMP5	ENSG00000168899
4.912	1.547	PKN2-AS1	ENSG00000237505
4.912	1.547	SLC30A4	ENSG00000104154
4.912	1.547	U62317.1	ENSG00000272666
4.891	3.463	MDK	ENSG00000110492
4.877	4.252	CD274	ENSG00000120217
4.87	5.227	TOR1B	ENSG00000136816
4.843	1.513	ENDOD1	ENSG00000149218
4.843	1.513	MAP2K6	ENSG00000108984
4.841	7.115	CCL3L1	ENSG00000276085
4.82	6.145	MIR3945HG	ENSG00000251230
4.782	1.968	BDKRB1	ENSG00000100739
4.775	6.052	PSMB9	ENSG00000240065
4.771	1.477	PRRX1	ENSG00000116132
4.765	2.853	RHOH	ENSG00000168421
4.756	6.018	TAP1	ENSG00000168394
4.729	7.872	CCL4L2	ENSG00000276070
4.728	1.941	FST	ENSG00000134363
4.727	4.418	DHX58	ENSG00000108771
4.723	2.59	SLC38A5	ENSG00000017483
4.723	4.175	UBA7	ENSG00000182179
4.718	5.667	PML	ENSG00000140464
4.695	1.439	VEGFC	ENSG00000150630
4.694	4.789	JUP	ENSG00000173801
4.691	4.843	TRANK1	ENSG00000168016
4.688	2.573	TNFRSF11B	ENSG00000164761
4.683	4.666	MOV10	ENSG00000155363
4.673	1.913	CSF1	ENSG00000184371
4.65	6.213	IL7R	ENSG00000168685
4.615	1.884	OSMR	ENSG00000145623
4.615	3.164	CRYAB	ENSG00000109846
4.615	2.777	BRIP1	ENSG00000136492
4.615	1.399	VAV3-AS1	ENSG00000230489
4.602	6.707	IFI35	ENSG00000068079
4.568	9.588	NCF1	ENSG00000158517
4.559	2.956	FAM124A	ENSG00000150510
4.538	5.577	SHFL	ENSG00000130813
4.53	1.356	DIO2	ENSG00000211448
4.53	1.356	CACNA1A	ENSG00000141837
4.518	6.017	HLA-F	ENSG00000204642
4.506	6.389	UBE2L6	ENSG00000156587
4.498	2.478	GJA1	ENSG00000152661
4.492	1.823	C1QTNF1	ENSG00000173918
4.489	6.397	AC025580.2	ENSG00000259354
4.471	11.16	CCL4	ENSG00000275302
4.457	2.457	FAM122C	ENSG00000156500
4.443	6.249	SP110	ENSG00000135899
4.432	5.289	IL1A	ENSG00000115008
4.426	1.79	STAG3	ENSG00000066923
4.366	2.122	ABHD17C	ENSG00000136379
4.36	7.276	SERPINE2	ENSG00000135919
4.358	1.756	BATF3	ENSG00000123685
4.358	1.756	RHPN1	ENSG00000158106
4.344	1.263	ATP8B2	ENSG00000143515
4.344	1.263	MUC1	ENSG00000185499
4.34	4.87	GBP2	ENSG00000162645
4.336	2.638	DSP	ENSG00000096696
4.325	2.392	NSUN7	ENSG00000179299
4.318	4.355	LGALS3BP	ENSG00000108679
4.31	3.317	MCOLN2	ENSG00000153898
4.31	2.094	CA12	ENSG00000074410
4.31	2.094	DNAH17	ENSG00000187775
4.29	3.002	PLEKHN1	ENSG00000187583
4.274	5.476	TAP2	ENSG00000204267
4.273	7.13	IFITM2	ENSG00000185201
4.241	1.212	AC006160.1	ENSG00000249502
4.241	1.212	AP000695.2	ENSG00000233818
4.231	6.477	WARS	ENSG00000140105
4.23	5.873	STAT4	ENSG00000138378
4.229	4.376	AL162414.1	ENSG00000227531
4.218	10.85	CCL3	ENSG00000277632
4.216	4.9	PPM1K	ENSG00000163644
4.21	1.682	FAP	ENSG00000078098
4.21	1.682	GEM	ENSG00000164949
4.192	2.035	RMI2	ENSG00000175643
4.18	4.351	C5orf56	ENSG00000197536
4.173	2.556	EDN1	ENSG00000078401
4.143	7.006	DDX60L	ENSG00000181381
4.129	3.358	ELOVL7	ENSG00000164181
4.129	1.642	CR1L	ENSG00000197721
4.122	5.134	MASTL	ENSG00000120539
4.104	3.345	RBM43	ENSG00000184898
4.088	6.958	CLEC4E	ENSG00000166523
4.085	6.926	GCH1	ENSG00000131979
4.084	2.512	FIRRE	ENSG00000213468
4.083	8.013	SNX10	ENSG00000086300
4.066	5.177	LGALS2	ENSG00000100079
4.06	5.066	NR1H3	ENSG00000025434
4.057	8.104	BST2	ENSG00000130303
4.035	4.62	DDX60	ENSG00000137628
4.014	9.351	PPBP	ENSG00000163736
4.009	2.681	HSD11B1	ENSG00000117594
3.995	1.937	AC068724.3	ENSG00000285080
3.993	5.305	CD80	ENSG00000121594
3.992	6.328	PARP9	ENSG00000138496
3.985	3.154	ADPGK-AS1	ENSG00000260898
3.979	5.099	TNF	ENSG00000232810
3.976	8.446	STAT1	ENSG00000115415
3.975	5.061	DUSP5	ENSG00000138166
3.967	2.66	ADAMTS6	ENSG00000049192
3.963	2.21	FPR2	ENSG00000171049
3.954	3.139	AC106865.2	ENSG00000287216
3.951	7.062	EIF2AK2	ENSG00000055332
3.943	7.229	TNFSF13B	ENSG00000102524
3.926	4.922	AC083837.1	ENSG00000285744
3.92	5.718	PNPT1	ENSG00000138035
3.9	4.334	AC097709.1	ENSG00000287037
3.87	4.377	TRIM5	ENSG00000132256
3.858	1.506	ANXA2R	ENSG00000177721
3.858	1.506	KL	ENSG00000133116
3.858	1.506	CCDC200	ENSG00000236383
3.85	4.923	CXCL12	ENSG00000107562
3.847	4.185	ABCG1	ENSG00000160179
3.847	3.448	CDKN2D	ENSG00000129355
3.847	1.863	KRT17	ENSG00000128422
3.839	5.632	BLZF1	ENSG00000117475
3.835	2.387	ASPHD2	ENSG00000128203
3.831	2.592	IL19	ENSG00000142224
3.831	2.592	GPR141	ENSG00000187037
3.829	2.771	PLAAT4	ENSG00000133321
3.825	6.508	OLR1	ENSG00000173391
3.796	3.622	TMEM140	ENSG00000146859
3.783	2.568	SLC24A3	ENSG00000185052
3.774	7.642	IL4I1	ENSG00000104951
3.767	1.823	AC245014.3	ENSG00000276216
3.767	1.823	DOCK8-AS1	ENSG00000183784
3.767	1.823	ARHGAP23	ENSG00000275832
3.758	3.858	FFAR2	ENSG00000126262
3.755	1.454	BAMBI	ENSG00000095739
3.755	1.454	CHAC1	ENSG00000128965
3.744	5.271	CKAP4	ENSG00000136026
3.735	6.199	APOL6	ENSG00000221963
3.716	7.47	ZNRF2	ENSG00000180233
3.715	7.04	ZNFX1	ENSG00000124201
3.714	7.843	LAP3	ENSG00000002549
3.709	2.872	AP001011.1	ENSG00000266049
3.703	7.685	DYNLT1	ENSG00000146425
3.7	5.465	RBMS2	ENSG00000076067
3.682	1.78	AK4	ENSG00000162433
3.682	4.283	CMTR1	ENSG00000137200
3.682	1.78	ETS1	ENSG00000134954
3.682	2.517	AC131011.1	ENSG00000233785
3.676	5.178	HIVEP2	ENSG00000010818
3.676	6.635	UBE2S	ENSG00000108106
3.672	5.374	GALM	ENSG00000143891
3.662	2.301	LIF	ENSG00000128342
3.659	3.122	AC005224.2	ENSG00000266378
3.653	7.798	CD300E	ENSG00000186407
3.648	3.548	C11orf96	ENSG00000187479
3.647	4.085	AKAP7	ENSG00000118507
3.646	5.387	ENPP2	ENSG00000136960
3.645	7.428	PSME2	ENSG00000100911
3.644	1.399	BTN3A3	ENSG00000111801
3.644	1.399	CDKL1	ENSG00000100490
3.639	4.818	STIMATE	ENSG00000213533
3.627	6.114	SECTM1	ENSG00000141574
3.623	8.3	PARP14	ENSG00000173193
3.614	8.622	NUPR1	ENSG00000176046
3.61	5.42	TDRD7	ENSG00000196116
3.607	3.217	SLC27A3	ENSG00000143554
3.602	5.75	RUBCN	ENSG00000145016
3.599	3.854	LINC00243	ENSG00000214894
3.587	5.858	LILRA5	ENSG00000187116
3.583	3.605	PMAIP1	ENSG00000141682
3.578	8.838	IL6	ENSG00000136244
3.569	4.821	KIAA0040	ENSG00000235750
3.566	4.107	KANK1	ENSG00000107104
3.562	4.779	AL592429.2	ENSG00000226571
3.553	2.633	L2HGDH	ENSG00000087299
3.551	3.068	CFAP161	ENSG00000156206
3.548	3.901	GJB2	ENSG00000165474
3.543	5.049	IL24	ENSG00000162892
3.541	3.749	AC120193.1	ENSG00000253535
3.537	7.156	FAM168A	ENSG00000054965
3.533	2.237	MYO1B	ENSG00000128641
3.532	5.25	NLRC5	ENSG00000140853
3.512	3.479	ITGA2	ENSG00000164171
3.504	6.527	SERPINB9	ENSG00000170542
3.49	2.763	SLC8A1-AS1	ENSG00000227028
3.489	3.372	PDCD1LG2	ENSG00000197646
3.468	3.713	AP000331.1	ENSG00000286153
3.468	7.466	MSR1	ENSG00000038945
3.467	6.065	CARD16	ENSG00000204397
3.465	3.787	SOX5	ENSG00000134532
3.459	6.22	SEMA3C	ENSG00000075223
3.448	2.581	AC023157.3	ENSG00000276900
3.446	6.81	MNDA	ENSG00000163563
3.438	2.881	PSMB8-AS1	ENSG00000204261
3.438	2.881	IDO2	ENSG00000188676
3.438	2.881	AC243829.4	ENSG00000277089
3.42	3.609	SLC44A2	ENSG00000129353
3.418	3.688	MFAP4	ENSG00000166482
3.416	6.997	STAT2	ENSG00000170581
3.416	4.852	PLOD2	ENSG00000152952
3.413	5.636	TXNIP	ENSG00000265972
3.411	5.189	AC007384.1	ENSG00000237513
3.41	4.256	IL32	ENSG00000008517
3.409	6.338	PALM2-AKAP2	ENSG00000157654
3.398	7.477	XRN1	ENSG00000114127
3.393	2.989	ADORA2A	ENSG00000128271
3.393	4.732	EIF4E3	ENSG00000163412
3.393	1.636	LOX	ENSG00000113083
3.393	1.636	PDLIM4	ENSG00000131435
3.393	2.373	PLAAT3	ENSG00000176485
3.39	9.22	SLC39A8	ENSG00000138821
3.386	5.739	ITGB8	ENSG00000105855
3.377	4.435	LINC02798	ENSG00000227082
3.375	4.238	ADGRE1	ENSG00000174837
3.372	4.01	MEFV	ENSG00000103313
3.364	5.138	AC004988.1	ENSG00000203446
3.354	5.412	TRIM14	ENSG00000106785
3.349	3.936	RND3	ENSG00000115963
3.346	2.835	HCG20	ENSG00000228022
3.336	4.546	TRIM69	ENSG00000185880
3.327	2.34	TTC21A	ENSG00000168026
3.318	4.732	IFIT5	ENSG00000152778
3.317	2.128	ZNF618	ENSG00000157657
3.317	2.128	CD226	ENSG00000150637
3.315	5.911	CCL20	ENSG00000115009
3.306	2.946	ZNF684	ENSG00000117010
3.302	1.88	CASZ1	ENSG00000130940
3.302	3.465	HIST2H2BE	ENSG00000184678
3.302	1.88	AF127936.1	ENSG00000226751
3.295	3.775	CLMP	ENSG00000166250
3.281	1.58	ITGA1	ENSG00000213949
3.281	1.58	BTN3A1	ENSG00000026950
3.281	1.58	AF064858.1	ENSG00000235888
3.275	2.494	MELK	ENSG00000165304
3.269	4.237	TRAF1	ENSG00000056558
3.255	5.267	IL15	ENSG00000164136
3.252	3.822	TRAF3IP2	ENSG00000056972
3.248	4.008	CLEC4D	ENSG00000166527
3.236	3.673	NFE2L3	ENSG00000050344
3.227	5.46	SEMA4D	ENSG00000187764
3.226	6.283	MYO10	ENSG00000145555
3.226	6.606	HPSE	ENSG00000173083
3.224	4.982	FBXO6	ENSG00000116663
3.217	3.507	IRF4	ENSG00000137265
3.212	2.463	AC093583.1	ENSG00000242048
3.212	2.463	PLEKHA4	ENSG00000105559
3.211	3.867	ERAP2	ENSG00000164308
3.203	8.318	ATF5	ENSG00000169136
3.197	2.76	FAM72B	ENSG00000188610
3.193	3.32	CLU	ENSG00000120885
3.191	4.808	APOL2	ENSG00000128335
3.182	3.975	MAP3K7CL	ENSG00000156265
3.171	5.789	PARP10	ENSG00000178685
3.17	7.783	FOXP1	ENSG00000114861
3.162	5.384	AKT1S1	ENSG00000204673
3.161	1.52	SLIT2	ENSG00000145147
3.161	1.52	AC007032.1	ENSG00000273320
3.161	1.52	SSPN	ENSG00000123096
3.161	1.52	LINC00346	ENSG00000255874
3.161	1.52	AC005224.3	ENSG00000266709
3.152	2.046	FKBP10	ENSG00000141756
3.152	4.853	KIAA1958	ENSG00000165185
3.148	13.22	MT2A	ENSG00000125148
3.147	6.268	IL3RA	ENSG00000185291
3.143	2.733	MN1	ENSG00000169184
3.142	6.899	UBE2Z	ENSG00000159202
3.136	3.829	FAM72A	ENSG00000196550
3.132	4.936	SLC25A28	ENSG00000155287
3.131	6.385	NUB1	ENSG00000013374
3.12	5.606	TAGAP	ENSG00000164691
3.115	5.014	PANX1	ENSG00000110218
3.106	3.532	PRLR	ENSG00000113494
3.093	6.587	HK2	ENSG00000159399
3.088	2.706	AC009133.1	ENSG00000238045
3.081	4.092	RUNX2	ENSG00000124813
3.078	2.396	AL031602.2	ENSG00000287691
3.075	3.062	AC002480.2	ENSG00000232949
3.075	4.814	DAPP1	ENSG00000070190
3.074	3.516	SPAG1	ENSG00000104450
3.05	3.652	C1R	ENSG00000159403
3.046	2.936	TGM2	ENSG00000198959
3.043	3.245	TNC	ENSG00000041982
3.036	7.552	ADAR	ENSG00000160710
3.03	3.329	CKB	ENSG00000166165
3.021	5.42	ZC3H12A	ENSG00000163874
3.018	3.408	MYEOV	ENSG00000172927
3.016	3.135	JAK3	ENSG00000105639
3.01	6.114	PSMB8	ENSG00000204264
3.007	3.483	ASIC2	ENSG00000108684
3.004	4.294	BAK1	ENSG00000030110
3.002	3.762	TRIM36	ENSG00000152503
2.997	4.744	GTPBP1	ENSG00000100226
2.992	1.725	GPRIN1	ENSG00000169258
2.989	3.622	PARP15	ENSG00000173200
2.981	6.008	CNP	ENSG00000173786
2.981	3.932	ADAMTS14	ENSG00000138316
2.98	4.325	CHST12	ENSG00000136213
2.976	4.916	GSDMD	ENSG00000104518
2.972	3.113	RNF213-AS1	ENSG00000263069
2.971	8.311	SLC8A1	ENSG00000183023
2.965	1.952	NFIX	ENSG00000008441
2.965	1.952	A4GALT	ENSG00000128274
2.961	6.077	PROCR	ENSG00000101000
2.96	10.28	CXCL1	ENSG00000163739
2.954	6.774	DENND1B	ENSG00000213047
2.952	4.395	AF117829.1	ENSG00000251136
2.951	6.059	SPHK1	ENSG00000176170
2.946	5.835	HS3ST3B1	ENSG00000125430
2.945	2.149	SLC9B2	ENSG00000164038
2.945	2.149	CTHRC1	ENSG00000164932
2.939	5.158	SLC25A37	ENSG00000147454
2.936	6.089	MYD88	ENSG00000172936
2.935	2.992	SRD5A1	ENSG00000145545
2.93	2.322	ADIRF-AS1	ENSG00000272734
2.925	3.96	TRIM34	ENSG00000258659
2.924	4.89	C1S	ENSG00000182326
2.92	5.1	SP140L	ENSG00000185404
2.907	9.141	PDE4B	ENSG00000184588
2.906	5.141	TENT5A	ENSG00000112773
2.899	2.742	KLF12	ENSG00000118922
2.899	2.742	FERMT2	ENSG00000073712
2.898	6.901	ATXN7L1	ENSG00000146776
2.897	9.709	C15orf48	ENSG00000166920
2.888	5.034	MSC-AS1	ENSG00000235531
2.877	7.961	DOCK8	ENSG00000107099
2.874	6.478	RIPK2	ENSG00000104312
2.872	1.665	ANGPTL1	ENSG00000116194
2.872	1.665	AC080162.1	ENSG00000239300
2.872	1.665	AC243829.1	ENSG00000274767
2.872	4.835	PRKCH	ENSG00000027075
2.867	10.13	IL1B	ENSG00000125538
2.862	4.223	MAP1LC3A	ENSG00000101460
2.858	5.187	SIGLEC14	ENSG00000254415
2.85	8.299	PLSCR1	ENSG00000188313
2.847	4.701	TMEM268	ENSG00000157693
2.842	2.582	BISPR	ENSG00000282851
2.836	2.831	MYLIP	ENSG00000007944
2.835	7.656	RNF19B	ENSG00000116514
2.833	7.647	SMCHD1	ENSG00000101596
2.829	3.228	FUT4	ENSG00000196371
2.826	3.468	CHST2	ENSG00000175040
2.826	3.468	ADAM12	ENSG00000148848
2.823	3.673	IGF2BP3	ENSG00000136231
2.819	4.201	CASP7	ENSG00000165806
2.817	4.482	TEX14	ENSG00000121101
2.814	6.547	PARP12	ENSG00000059378
2.811	5.896	AKT3	ENSG00000117020
2.809	6.77	NBN	ENSG00000104320
2.79	9.475	HLA-C	ENSG00000204525
2.788	3.373	FSTL1	ENSG00000163430
2.784	3.116	LINC01137	ENSG00000233621
2.782	4.57	PRKD2	ENSG00000105287
2.776	4.266	AGRN	ENSG00000188157
2.776	2.681	GPR161	ENSG00000143147
2.769	2.402	FAM177B	ENSG00000197520
2.769	2.402	ITGB3	ENSG00000259207
2.764	2.239	ROBO1	ENSG00000169855
2.764	2.239	AL035530.2	ENSG00000271913
2.764	2.239	SPATC1	ENSG00000186583
2.764	11.19	CTSL	ENSG00000135047
2.76	5.786	GLIPR2	ENSG00000122694
2.759	5.515	TENT4A	ENSG00000112941
2.759	2.056	NRN1	ENSG00000124785
2.759	2.056	AC083862.3	ENSG00000287733
2.759	2.056	NLGN4Y	ENSG00000165246
2.751	1.845	CCDC85C	ENSG00000205476
2.751	6.238	DTX3L	ENSG00000163840
2.747	6.888	NECTIN2	ENSG00000130202
2.746	5.176	DCUN1D3	ENSG00000188215
2.744	4.856	LYSMD2	ENSG00000140280
2.742	8.916	HLA-E	ENSG00000204592
2.742	5.083	CES1	ENSG00000198848
2.74	1.599	STBD1	ENSG00000118804
2.74	1.599	LINC00996	ENSG00000242258
2.74	1.599	AP000779.1	ENSG00000285921
2.74	1.599	NID2	ENSG00000087303
2.74	1.599	SCGB2B2	ENSG00000205209
2.739	6.314	MYOF	ENSG00000138119
2.736	5.76	KAT2B	ENSG00000114166
2.734	6.218	ZC3HAV1	ENSG00000105939
2.732	3.75	CDC42EP2	ENSG00000149798
2.73	6.035	CASP1	ENSG00000137752
2.725	2.887	RASSF8	ENSG00000123094
2.725	2.887	CCL15	ENSG00000275718
2.721	5.141	NXF1	ENSG00000162231
2.719	8.713	SIPA1L1	ENSG00000197555
2.713	11.72	SERPINB2	ENSG00000197632
2.712	10.32	TIMP1	ENSG00000102265
2.71	2.648	CDK2	ENSG00000123374
2.706	4.462	HIST1H2BC	ENSG00000180596
2.701	2.512	CDKN2A	ENSG00000147889
2.695	7.228	SPATS2L	ENSG00000196141
2.69	5.033	CCR5	ENSG00000160791
2.689	2.362	MIR100HG	ENSG00000255248
2.686	3.067	MXRA7	ENSG00000182534
2.684	3.893	FAM8A1	ENSG00000137414
2.677	2.966	PPFIBP1	ENSG00000110841
2.677	10.29	MT1M	ENSG00000205364
2.672	5.344	TMEM62	ENSG00000137842
2.661	7.242	RTCB	ENSG00000100220
2.657	5.482	FGD2	ENSG00000146192
2.656	6.995	TNIP1	ENSG00000145901
2.656	3.589	PCNX2	ENSG00000135749
2.656	2.004	HIST1H4H	ENSG00000158406
2.656	2.004	CAV1	ENSG00000105974
2.656	2.004	TUBB3	ENSG00000258947
2.656	2.004	SPACA6P-AS	ENSG00000269959
2.656	4.507	CDC42EP1	ENSG00000128283
2.654	5.762	SRGAP2B	ENSG00000196369
2.654	6.632	JAK2	ENSG00000096968
2.65	5.013	TRAFD1	ENSG00000135148
2.646	9.391	MYL12A	ENSG00000101608
2.645	4.568	HLX	ENSG00000136630
2.643	5.057	PLK3	ENSG00000173846
2.641	5.574	TRIM56	ENSG00000169871
2.635	3.041	SFRP1	ENSG00000104332
2.631	1.785	HIST1H2BG	ENSG00000273802
2.631	1.785	CBWD5	ENSG00000147996
2.63	5.75	RELA	ENSG00000173039
2.627	6.238	SLC2A6	ENSG00000160326
2.625	12.36	CXCL8	ENSG00000169429
2.62	3.289	SCAMP1-AS1	ENSG00000245556
2.62	6.622	VMO1	ENSG00000182853
2.613	7.785	SIGLEC1	ENSG00000088827
2.612	5.726	CASP4	ENSG00000196954
2.61	3.501	LINC01138	ENSG00000274020
2.608	7.324	SEMA4A	ENSG00000196189
2.607	2.828	SGCG	ENSG00000102683
2.606	4.262	ELMO2	ENSG00000062598
2.606	6.669	VRK2	ENSG00000028116
2.604	5.833	MTF1	ENSG00000188786
2.604	2.319	HIST1H2BD	ENSG00000158373
2.604	3.904	COL8A1	ENSG00000144810
2.601	6.204	CDK14	ENSG00000058091
2.598	4.046	ANO5	ENSG00000171714
2.598	4.046	ACVRL1	ENSG00000139567
2.597	9.241	HLA-A	ENSG00000206503
2.587	3.791	FYN	ENSG00000010810
2.583	11.82	CXCL5	ENSG00000163735
2.581	9.059	MT1E	ENSG00000169715
2.575	3.89	AC007952.4	ENSG00000262202
2.572	4.033	C1RL	ENSG00000139178
2.564	2.91	LINC01176	ENSG00000281404
2.558	8.111	RABGAP1L	ENSG00000152061
2.555	3.775	TNFRSF12A	ENSG00000006327
2.549	6.027	PDPN	ENSG00000162493
2.545	2.797	AL359762.1	ENSG00000284882
2.545	2.797	AC099343.3	ENSG00000271646
2.545	1.949	DBN1	ENSG00000113758
2.545	1.949	AC004130.2	ENSG00000271133
2.545	1.949	ANKRD22	ENSG00000152766
2.545	1.949	NAV3	ENSG00000067798
2.545	1.949	CRLF1	ENSG00000006016
2.539	7.097	SRGAP2	ENSG00000266028
2.538	5.522	RHBDF2	ENSG00000129667
2.537	11.3	SRGN	ENSG00000122862
2.535	5.003	ABCD1	ENSG00000101986
2.531	3.461	PLEKHG3	ENSG00000126822
2.529	3.243	CSRP2	ENSG00000175183
2.528	5.152	SDS	ENSG00000135094
2.523	3.759	ZNF107	ENSG00000196247
2.522	6.604	IGFBP4	ENSG00000141753
2.52	5.169	GTPBP2	ENSG00000172432
2.519	4.138	GPR180	ENSG00000152749
2.514	2.274	AC093827.4	ENSG00000284968
2.511	3.154	AC025164.1	ENSG00000245904
2.51	5.282	CD40	ENSG00000101017
2.508	7.877	FMNL2	ENSG00000157827
2.507	5.318	ST3GAL5	ENSG00000115525
2.506	3.514	MYPOP	ENSG00000176182
2.504	2.879	RPH3AL	ENSG00000181031
2.503	5.643	CH25H	ENSG00000138135
2.499	1.72	TMEM44	ENSG00000145014
2.499	1.72	NRSN2	ENSG00000125841
2.499	5.276	FN1	ENSG00000115414
2.498	5.931	NMI	ENSG00000123609
2.493	2.54	TRIM6	ENSG00000121236
2.489	10.33	HLA-B	ENSG00000234745
2.484	4.753	STAC3	ENSG00000185482
2.483	4.278	SGPP2	ENSG00000163082
2.483	7.456	PTGS2	ENSG00000073756
2.48	5.376	CSRNP1	ENSG00000144655
2.479	4.349	JADE2	ENSG00000043143
2.478	4.158	LYRM1	ENSG00000102897
2.475	2.094	NECTIN3	ENSG00000177707
2.475	2.094	BTN3A2	ENSG00000186470
2.471	5.103	CCDC71L	ENSG00000253276
2.468	2.958	DOCK4-AS1	ENSG00000225572
2.468	2.958	ICAM2	ENSG00000108622
2.46	3.977	KIAA1522	ENSG00000162522
2.46	2.392	HCP5	ENSG00000206337
2.458	4.941	OSCAR	ENSG00000170909
2.455	7.491	MMP14	ENSG00000157227
2.453	3.281	AC245297.3	ENSG00000274265
2.45	5.895	RBCK1	ENSG00000125826
2.436	3.032	GALNT3	ENSG00000115339
2.436	3.032	SCRN1	ENSG00000136193
2.433	3.868	FKBP11	ENSG00000134285
2.43	7.391	SQOR	ENSG00000137767
2.424	1.888	CDS1	ENSG00000163624
2.424	1.888	KCNMB1	ENSG00000145936
2.424	1.888	KHDRBS2	ENSG00000112232
2.424	1.888	ZNF273	ENSG00000198039
2.424	1.888	AC026470.2	ENSG00000261267
2.424	1.888	SRPX2	ENSG00000102359
2.418	3.811	USP11	ENSG00000102226
2.418	2.226	CFAP58-DT	ENSG00000231233
2.418	5.396	PI4K2B	ENSG00000038210
2.413	2.5	NKD1	ENSG00000140807
2.412	4.918	STX17	ENSG00000136874
2.41	4.314	CDYL2	ENSG00000166446
2.404	7.024	ACOT9	ENSG00000123130
2.402	7.594	TFEC	ENSG00000105967
2.398	5.905	HEG1	ENSG00000173706
2.395	5.843	HIST1H2AC	ENSG00000180573
2.394	6.21	OGFR	ENSG00000060491
2.383	3.689	DNER	ENSG00000187957
2.382	8.499	TLR2	ENSG00000137462
2.381	4.949	RAB24	ENSG00000169228
2.379	4.754	CHROMR	ENSG00000223960
2.379	3.169	HLA-G	ENSG00000204632
2.379	4.7	TTC39B	ENSG00000155158
2.376	2.815	APBB2	ENSG00000163697
2.376	5.137	POLDIP3	ENSG00000100227
2.373	2.6	AL591895.1	ENSG00000242861
2.373	2.6	PIWIL4	ENSG00000134627
2.369	2.346	CFH	ENSG00000000971
2.369	2.346	FJX1	ENSG00000179431
2.369	2.346	POGLUT3	ENSG00000178202
2.369	7.452	DCN	ENSG00000011465
2.368	5.072	FMR1	ENSG00000102081
2.366	3.734	LINC00623	ENSG00000226067
2.364	2.039	COL7A1	ENSG00000114270
2.364	2.039	AC040970.1	ENSG00000253210
2.364	2.039	AL451123.1	ENSG00000285103
2.364	2.039	TMEM72-AS1	ENSG00000224812
2.364	5.739	IRF1	ENSG00000125347
2.359	7.976	BTG1	ENSG00000133639
2.357	9.39	RNF213	ENSG00000173821
2.355	1.647	LINC02422	ENSG00000255760
2.355	1.647	PCGF2	ENSG00000277258
2.354	6.458	SPTLC2	ENSG00000100596
2.353	5.277	NCOA7	ENSG00000111912
2.351	6.14	PHF11	ENSG00000136147
2.346	6.816	RAPGEF2	ENSG00000109756
2.345	2.896	RAI14	ENSG00000039560
2.345	2.896	ST6GALNAC2	ENSG00000070731
2.343	3.555	AC110741.1	ENSG00000253593
2.342	9.095	H3F3B	ENSG00000132475
2.338	3.43	PLA2G4C	ENSG00000105499
2.338	2.693	SMARCA5-AS1	ENSG00000245112
2.338	2.693	AL135905.2	ENSG00000285976
2.338	5.015	FGL2	ENSG00000127951
2.338	5.015	ARNTL2	ENSG00000029153
2.337	6.133	IKBKE	ENSG00000263528
2.333	4.878	NME7	ENSG00000143156
2.328	2.457	LHFPL6	ENSG00000183722
2.328	2.457	AL021707.1	ENSG00000225450
2.324	4.235	BARD1	ENSG00000138376
2.324	4.235	GNG11	ENSG00000127920
2.323	6.905	CD82	ENSG00000085117
2.321	4.8	CBWD2	ENSG00000136682
2.32	5.651	ZCCHC2	ENSG00000141664
2.319	3.484	CD72	ENSG00000137101
2.316	7.33	RRBP1	ENSG00000125844
2.316	5.258	TNK2	ENSG00000061938
2.315	2.175	KREMEN1	ENSG00000183762
2.314	4.821	MMP2	ENSG00000087245
2.311	5.739	SMIM14	ENSG00000163683
2.308	10.31	PLAUR	ENSG00000011422
2.306	6.885	CSF2RB	ENSG00000100368
2.304	4.111	PAX8	ENSG00000125618
2.304	3.207	LMNB1	ENSG00000113368
2.3	5.387	NHLRC3	ENSG00000188811
2.299	4.027	NIBAN1	ENSG00000135842
2.295	7.616	SSB	ENSG00000138385
2.294	6.234	DCP1A	ENSG00000272886
2.293	1.823	ASAP1-IT2	ENSG00000280543
2.293	1.823	TMEM255A	ENSG00000125355
2.293	5.192	PRPF3	ENSG00000117360
2.293	2.56	TM4SF1	ENSG00000169908
2.293	2.56	ZKSCAN4	ENSG00000187626
2.293	3.045	AUTS2	ENSG00000158321
2.288	5.208	CCRL2	ENSG00000121797
2.286	6.326	LIMK2	ENSG00000182541
2.279	6.866	RNF114	ENSG00000124226
2.276	7.018	ATP2C1	ENSG00000017260
2.276	8.666	LILRB4	ENSG00000186818
2.274	6.755	BCL2A1	ENSG00000140379
2.274	5.654	CGAS	ENSG00000164430
2.273	2.298	IGSF8	ENSG00000162729
2.273	2.298	LTBP1	ENSG00000049323
2.273	2.298	AC002480.1	ENSG00000232759
2.271	5.731	ARHGAP27	ENSG00000159314
2.266	7.705	N4BP1	ENSG00000102921
2.26	7.541	DNAJA1	ENSG00000086061
2.257	5.349	NDRG1	ENSG00000104419
2.255	2.941	AC026785.2	ENSG00000248223
2.255	7.084	AL627171.2	ENSG00000282885
2.253	5.684	MLKL	ENSG00000168404
2.253	5.363	AP5B1	ENSG00000254470
2.25	3.18	AMN1	ENSG00000151743
2.244	1.979	ZFPM2	ENSG00000169946
2.244	1.979	CLCF1	ENSG00000175505
2.244	3.564	FBLN1	ENSG00000077942
2.243	5.483	RCAN1	ENSG00000159200
2.241	3.723	CCDC170	ENSG00000120262
2.24	3.867	CLDN23	ENSG00000253958
2.238	3.997	AC015912.3	ENSG00000274213
2.235	2.745	AC022509.2	ENSG00000256234
2.233	3.015	MIR155HG	ENSG00000234883
2.232	4.68	TRIM21	ENSG00000132109
2.232	9.496	PNRC1	ENSG00000146278
2.23	6.609	TRIM38	ENSG00000112343
2.228	4.033	PGAP1	ENSG00000197121
2.225	4.916	CASP8	ENSG00000064012
2.225	5.316	EHBP1	ENSG00000115504
2.22	9.562	TYMP	ENSG00000025708
2.214	3.303	EXOSC9	ENSG00000123737
2.214	6.725	LSS	ENSG00000160285
2.21	5.554	MVB12B	ENSG00000196814
2.209	4.214	LINC02785	ENSG00000226822
2.207	4.693	PARP11	ENSG00000111224
2.203	2.119	ASS1	ENSG00000130707
2.203	2.119	PDLIM1	ENSG00000107438
2.199	5.009	GADD45G	ENSG00000130222
2.196	4.81	SLC22A4	ENSG00000197208
2.194	6.892	NADK	ENSG00000008130
2.194	5.429	FXYD6	ENSG00000137726
2.192	3.748	NRIP3	ENSG00000175352
2.192	3.748	C17orf67	ENSG00000214226
2.19	6.009	DECR1	ENSG00000104325
2.19	8.783	RIN2	ENSG00000132669
2.189	2.909	TJP1	ENSG00000104067
2.188	7.923	ARID5B	ENSG00000150347
2.187	4.683	TPST1	ENSG00000169902
2.186	5.923	SRGAP2C	ENSG00000171943
2.185	5.062	LINGO1	ENSG00000169783
2.184	7.525	SP100	ENSG00000067066
2.183	5.312	PCBP1-AS1	ENSG00000179818
2.177	6.803	MYO1G	ENSG00000136286
2.177	5.722	OSM	ENSG00000099985
2.174	11.62	SAT1	ENSG00000130066
2.173	4.65	LUM	ENSG00000139329
2.17	3.832	ZMYND15	ENSG00000141497
2.17	2.247	PAQR8	ENSG00000170915
2.17	5.52	C1GALT1	ENSG00000106392
2.17	2.247	IL7	ENSG00000104432
2.169	6.125	ADM	ENSG00000148926
2.167	5.924	TLNRD1	ENSG00000140406
2.165	4.929	KLHL28	ENSG00000179454
2.165	5.489	ODF3B	ENSG00000177989
2.158	4.617	RAB43	ENSG00000172780
2.155	5.046	BHLHE41	ENSG00000123095
2.153	3.055	SGO1-AS1	ENSG00000231304
2.152	5.194	ATP13A1	ENSG00000105726
2.151	3.911	RIPK3	ENSG00000129465
2.15	7.512	PSTPIP2	ENSG00000152229
2.15	7.688	DENND5A	ENSG00000184014
2.15	5.139	GIMAP4	ENSG00000133574
2.149	7.051	BMPR2	ENSG00000204217
2.149	5.21	IGFBP7	ENSG00000163453
2.149	1.751	AL391422.4	ENSG00000270504
2.149	1.751	AL591368.1	ENSG00000233926
2.149	1.751	AC100830.1	ENSG00000259635
2.149	1.751	BAHCC1	ENSG00000266074
2.149	1.751	GCAT	ENSG00000100116
2.149	4.073	LAT	ENSG00000213658
2.147	4.218	APOBEC3C	ENSG00000244509
2.145	4.35	ZSWIM4	ENSG00000132003
2.144	3.772	TJP2	ENSG00000119139
2.142	2.364	LINC02541	ENSG00000230943
2.137	3.123	PTPRO	ENSG00000151490
2.135	8.741	TNFAIP3	ENSG00000118503
2.135	3.618	ZNF496	ENSG00000162714
2.134	3.814	DDB2	ENSG00000134574
2.132	4.63	CASP10	ENSG00000003400
2.128	6.749	IRF2	ENSG00000168310
2.123	5.67	MED25	ENSG00000104973
2.115	6.362	MAP3K4	ENSG00000085511
2.112	1.913	PDE3A	ENSG00000172572
2.112	1.913	SPRY2	ENSG00000136158
2.112	1.913	AL355075.4	ENSG00000259001
2.112	3.498	PIGB	ENSG00000069943
2.112	1.913	AC064805.1	ENSG00000261222
2.105	2.951	CDC42EP4	ENSG00000179604
2.104	5.71	IRF9	ENSG00000213928
2.102	3.548	CCN1	ENSG00000142871
2.101	6.014	SELENOO	ENSG00000073169
2.097	3.31	AC025171.2	ENSG00000215068
2.097	2.573	SLC39A14	ENSG00000104635
2.093	5.331	ATP13A2	ENSG00000159363
2.084	7.265	PSME1	ENSG00000092010
2.083	2.059	AC008957.1	ENSG00000250155
2.083	3.644	GABBR1	ENSG00000204681
2.083	2.059	LOXL2	ENSG00000134013
2.079	2.667	PAXIP1-AS2	ENSG00000214106
2.077	5.415	EPB41L2	ENSG00000079819
2.062	4.98	TREM1	ENSG00000124731
2.062	4.175	SLFN12	ENSG00000172123
2.059	2.191	C2orf42	ENSG00000115998
2.059	2.191	STX17-AS1	ENSG00000255145
2.059	2.191	CLEC19A	ENSG00000261210
2.058	7.78	CD47	ENSG00000196776
2.058	4.368	NRXN3	ENSG00000021645
2.057	5.662	SRC	ENSG00000197122
2.057	6.665	DUSP6	ENSG00000139318
2.054	5.544	MET	ENSG00000105976
2.052	5.403	LINC01609	ENSG00000253103
2.051	4.238	APBB3	ENSG00000113108
2.049	5.777	AIDA	ENSG00000186063
2.045	5.798	VDR	ENSG00000111424
2.036	7.033	PSMA2	ENSG00000106588
2.032	5.813	SAV1	ENSG00000151748
2.032	5.813	CBR1	ENSG00000159228
2.029	8.434	MXD1	ENSG00000059728
2.028	4.383	YPEL2	ENSG00000175155
2.028	5.968	SLC26A3	ENSG00000091138
2.027	3.713	F3	ENSG00000117525
2.025	8.37	SCARB2	ENSG00000138760
2.024	4.576	TMEM158	ENSG00000249992
2.024	2.991	LINC00884	ENSG00000233058
2.024	5.798	TNIP3	ENSG00000050730
2.024	2.991	AC016831.1	ENSG00000226380
2.024	2.991	ARHGEF10	ENSG00000104728
2.023	5.936	SLFN5	ENSG00000166750
2.022	2.424	ACKR3	ENSG00000144476
2.022	2.424	GRAMD2B	ENSG00000155324
2.022	2.424	TMEM52B	ENSG00000165685
2.021	5.751	GPR132	ENSG00000183484
2.011	6.356	SCAPER	ENSG00000140386
2.01	3.503	TEX41	ENSG00000226674
2.01	6.552	KIAA1109	ENSG00000138688
2.009	7.514	CD48	ENSG00000117091
2.009	6.837	CTNNBL1	ENSG00000132792
2.008	6.765	CHMP5	ENSG00000086065
2.007	2.528	THAP3	ENSG00000041988
2.006	4.992	STARD4	ENSG00000164211
2.002	10.18	CXCL3	ENSG00000163734
1.997	3.601	MAD2L1BP	ENSG00000124688
1.997	6.852	P2RX4	ENSG00000135124
1.994	2.624	DAPK1-IT1	ENSG00000236709
1.994	2.624	CPB2-AS1	ENSG00000235903
1.993	5.951	SCLT1	ENSG00000151466
1.993	5.217	ASCL2	ENSG00000183734
1.992	6.285	SAMD4A	ENSG00000020577
1.991	4.452	PTGDS	ENSG00000107317
1.988	1.67	SLC16A4	ENSG00000168679
1.988	1.67	AC092803.1	ENSG00000260805
1.988	1.67	MUC13	ENSG00000173702
1.988	1.67	GPX8	ENSG00000164294
1.988	4.84	AC114316.1	ENSG00000250049
1.988	1.67	TMCO6	ENSG00000113119
1.988	1.67	ANGPTL2	ENSG00000136859
1.988	3.255	SMAD3	ENSG00000166949
1.988	3.255	CRISPLD2	ENSG00000103196
1.987	6.766	PHACTR4	ENSG00000204138
1.986	4.27	HIRA	ENSG00000100084
1.984	4.028	AC008875.3	ENSG00000287263
1.983	2.715	ENTPD5	ENSG00000187097
1.982	6.808	PCMT1	ENSG00000120265
1.976	4.769	CXorf21	ENSG00000120280
1.976	4.097	PHF8	ENSG00000172943
1.975	5.105	DESI1	ENSG00000100418
1.974	3.371	DBF4B	ENSG00000161692
1.974	7.282	UGP2	ENSG00000169764
1.973	7.08	IRAK2	ENSG00000134070
1.97	4.993	FAR2	ENSG00000064763
1.97	4.412	GIMAP2	ENSG00000106560
1.97	4.412	SFI1	ENSG00000198089
1.969	7.998	EML4	ENSG00000143924
1.968	1.841	AC103591.3	ENSG00000273338
1.968	1.841	SPATA1	ENSG00000122432
1.968	1.841	AC006460.2	ENSG00000284052
1.968	1.841	DPYSL3	ENSG00000113657
1.968	1.841	TMEM132A	ENSG00000006118
1.968	1.841	AL139317.5	ENSG00000285664
1.968	1.841	LINC00528	ENSG00000269220
1.968	3.426	AC022217.3	ENSG00000253736
1.967	5.846	GCNT2	ENSG00000111846
1.967	5.433	ARL5B	ENSG00000165997
1.967	5.758	KLF9	ENSG00000119138
1.965	6.51	TRIM25	ENSG00000121060
1.964	2.881	AC109472.1	ENSG00000286432
1.964	4.466	2009-03-01	ENSG00000139266
1.962	6.702	PCGF5	ENSG00000180628
1.958	4.737	AP003086.1	ENSG00000254420
1.957	3.529	TNFRSF10A	ENSG00000104689
1.956	4.759	DUSP4	ENSG00000120875
1.952	1.993	PIGV	ENSG00000060642
1.952	1.993	HDAC9	ENSG00000048052
1.952	1.993	AC025165.2	ENSG00000257342
1.952	1.993	TBX2	ENSG00000121068
1.952	4.315	C1GALT1C1	ENSG00000171155
1.95	5.816	SCO2	ENSG00000284194
1.95	6.469	HAVCR2	ENSG00000135077
1.948	3.029	NRXN1	ENSG00000179915
1.948	5.492	SLC41A2	ENSG00000136052
1.944	4.4	FGF7	ENSG00000140285
1.943	6.545	ITGA5	ENSG00000161638
1.942	3.098	SLC1A4	ENSG00000115902
1.942	3.098	TSPOAP1-AS1	ENSG00000265148
1.941	5.811	CAMK2D	ENSG00000145349
1.94	5.924	TMEM35B	ENSG00000243749
1.94	6.443	UPP1	ENSG00000183696
1.939	2.131	LINC01554	ENSG00000236882
1.936	3.164	AC147651.4	ENSG00000237181
1.935	6.816	PSMA4	ENSG00000041357
1.935	3.759	TRPM4	ENSG00000130529
1.935	8.179	PLEKHO1	ENSG00000023902
1.932	4.211	LINC02345	ENSG00000259225
1.93	7.184	WSB1	ENSG00000109046
1.93	6.403	PSMB10	ENSG00000205220
1.928	7.709	NAPA	ENSG00000105402
1.926	5.597	OTUD1	ENSG00000165312
1.925	8.685	TNIK	ENSG00000154310
1.924	5.886	BRCA2	ENSG00000139618
1.922	4.649	MFN1	ENSG00000171109
1.922	7.373	TAPBP	ENSG00000231925
1.921	7.694	STEAP1B	ENSG00000105889
1.921	7.586	GPD2	ENSG00000115159
1.921	3.345	ZCWPW2	ENSG00000206559
1.921	3.345	HDX	ENSG00000165259
1.921	7.203	H1F0	ENSG00000189060
1.92	4.359	PHLDA2	ENSG00000181649
1.919	2.373	HIST1H2BJ	ENSG00000124635
1.919	2.373	PANX2	ENSG00000073150
1.919	2.373	SMARCA1	ENSG00000102038
1.913	4.03	USF1	ENSG00000158773
1.912	7.045	C3AR1	ENSG00000171860
1.911	9.817	FNDC3B	ENSG00000075420
1.911	7.721	EMP1	ENSG00000134531
1.909	8.111	TMEM50A	ENSG00000183726
1.909	3.505	CADM1	ENSG00000182985
1.905	10.77	MARCKS	ENSG00000277443
1.905	4.567	SDC4	ENSG00000124145
1.904	2.579	KMT2E-AS1	ENSG00000239569
1.904	2.579	SERPINB10	ENSG00000242550
1.904	2.579	CATSPERG	ENSG00000099338
1.9	6.338	TMEM106A	ENSG00000184988
1.9	4.227	HSPA1B	ENSG00000204388
1.899	10.3	CTSC	ENSG00000109861
1.898	2.672	TPD52	ENSG00000076554
1.898	2.672	AC024145.1	ENSG00000255968
1.898	2.672	AC010618.3	ENSG00000269439
1.898	2.672	TIMP3	ENSG00000100234
1.897	5.852	ARID5A	ENSG00000196843
1.896	3.695	EZH2	ENSG00000106462
1.892	2.76	HOXB2	ENSG00000173917
1.891	5.099	SEPTIN6	ENSG00000125354
1.89	5.394	ADAMDEC1	ENSG00000134028
1.889	4.812	CREB5	ENSG00000146592
1.889	3.822	PATL2	ENSG00000229474
1.888	4.428	SYTL3	ENSG00000164674
1.886	12.06	TMSB10	ENSG00000034510
1.884	2.921	PXDN	ENSG00000130508
1.882	7.592	IL10RA	ENSG00000110324
1.881	3.977	TTC28	ENSG00000100154
1.88	2.995	PERP	ENSG00000112378
1.879	4.013	MICB	ENSG00000204516
1.876	3.065	LINC00513	ENSG00000233559
1.873	6.451	DNAJC1	ENSG00000136770
1.872	4.149	ADPRHL2	ENSG00000116863
1.871	4.181	TICAM2	ENSG00000243414
1.871	12.99	CCL2	ENSG00000108691
1.87	3.196	SPON2	ENSG00000159674
1.868	7.49	KPNB1	ENSG00000108424
1.868	3.258	GALNT4	ENSG00000257594
1.865	5.65	PRKCE	ENSG00000171132
1.865	5.65	GPR84	ENSG00000139572
1.864	4.94	KCNE1	ENSG00000180509
1.862	5.99	NFKB2	ENSG00000077150
1.861	4.414	AC013652.1	ENSG00000259345
1.859	3.48	NNMT	ENSG00000166741
1.857	3.531	GREM1	ENSG00000166923
1.855	5.197	IQSEC2	ENSG00000124313
1.853	7.674	TNFAIP8	ENSG00000145779
1.85	6.562	TRPC4AP	ENSG00000100991
1.849	8.181	PCNX1	ENSG00000100731
1.847	3.883	DCBLD1	ENSG00000164465
1.84	4.165	FCMR	ENSG00000162894
1.837	4.288	AGK	ENSG00000006530
1.836	8.232	RBMS1	ENSG00000153250
1.83	4.696	VPS9D1	ENSG00000075399
1.83	5.701	BAZ2A	ENSG00000076108
1.827	4.863	SIDT2	ENSG00000149577
1.826	7.766	PELI1	ENSG00000197329
1.825	5.013	RGS1	ENSG00000090104
1.824	6.145	BTG3	ENSG00000154640
1.822	5.288	HIF1A-AS3	ENSG00000258667
1.822	5.303	GRAMD1B	ENSG00000023171
1.821	5.468	RHOC	ENSG00000155366
1.819	5.604	ST3GAL2	ENSG00000157350
1.817	6.919	ADPGK	ENSG00000159322
1.815	8.362	SIK3	ENSG00000160584
1.808	3.288	ZEB2-AS1	ENSG00000238057
1.808	3.823	LINC00937	ENSG00000226091
1.808	3.65	LINC02328	ENSG00000258733
1.808	4.212	CCL23	ENSG00000274736
1.808	4.468	TP53INP2	ENSG00000078804
1.808	5.55	GRIPAP1	ENSG00000068400
1.808	2.428	SAMD11	ENSG00000187634
1.808	1.921	ADGRL2	ENSG00000117114
1.808	2.627	SLAMF9	ENSG00000162723
1.808	1.921	PUS10	ENSG00000162927
1.808	2.066	AC009506.1	ENSG00000224152
1.808	1.761	CCDC191	ENSG00000163617
1.808	2.197	MCF2L2	ENSG00000053524
1.808	2.428	AC098829.1	ENSG00000249252
1.808	2.718	BANK1	ENSG00000153064
1.808	2.317	FCHSD1	ENSG00000197948
1.808	2.317	RNF122	ENSG00000133874
1.808	2.627	DNAJB5	ENSG00000137094
1.808	2.531	GOLM1	ENSG00000135052
1.808	2.317	RGS3	ENSG00000138835
1.808	2.531	WHRN	ENSG00000095397
1.808	2.066	PPP1R26	ENSG00000196422
1.808	2.531	POLA2	ENSG00000014138
1.808	2.718	AP002336.2	ENSG00000254604
1.808	1.761	CHEK1	ENSG00000149554
1.808	1.761	SLC9A3R2	ENSG00000065054
1.808	1.761	MYH10	ENSG00000133026
1.808	1.761	LLGL1	ENSG00000131899
1.808	2.883	NEK8	ENSG00000160602
1.808	2.066	ASB16-AS1	ENSG00000267080
1.808	2.066	AP005059.2	ENSG00000265316
1.808	1.761	AC104365.1	ENSG00000267476
1.808	1.761	GRIN2D	ENSG00000105464
1.808	2.317	ZNF552	ENSG00000178935
1.808	2.066	AL050403.2	ENSG00000270792
1.808	1.921	PCDH11X	ENSG00000102290
1.808	4.544	C1orf54	ENSG00000118292
1.808	3.099	INTS3	ENSG00000143624
1.808	4.592	HGF	ENSG00000019991
1.808	2.802	PCOLCE	ENSG00000106333
1.808	3.506	RIN1	ENSG00000174791
1.808	3.346	CRACR2A	ENSG00000130038
1.808	5.31	TICAM1	ENSG00000127666
1.808	5.251	DLGAP4	ENSG00000080845
1.808	3.228	ZBTB46	ENSG00000130584
1.808	4.243	COL6A1	ENSG00000142156
1.808	3.696	MICALL1	ENSG00000100139
1.808	2.959	CPT1B	ENSG00000205560
1.808	4.387	SHC1	ENSG00000160691
1.8	6.266	CPEB2	ENSG00000137449
1.798	5.892	PTGER4	ENSG00000171522
1.797	6.709	ACP2	ENSG00000134575
1.796	5.639	ADAM8	ENSG00000151651
1.795	10.45	TXN	ENSG00000136810
1.778	4.288	CBX4	ENSG00000141582
1.773	5.057	RAB39A	ENSG00000179331
1.771	4.968	BCL2L13	ENSG00000099968
1.771	12.04	B2M	ENSG00000166710
1.769	3.883	COL6A2	ENSG00000142173
1.766	4.792	ZBTB17	ENSG00000116809
1.765	3.761	CCP110	ENSG00000103540
1.764	3.717	TNNT1	ENSG00000105048
1.763	7.501	BAZ1A	ENSG00000198604
1.761	6.224	LRP10	ENSG00000197324
1.761	3.627	CHRNB1	ENSG00000170175
1.759	5.165	PTPA	ENSG00000119383
1.758	4.543	SMYD2	ENSG00000143499
1.758	3.531	BPGM	ENSG00000172331
1.754	7.136	LAIR1	ENSG00000167613
1.754	5.435	UXS1	ENSG00000115652
1.754	5.013	SMCR8	ENSG00000176994
1.754	5.75	C3	ENSG00000125730
1.75	3.317	AC020909.2	ENSG00000268518
1.748	6.091	GTF2F1	ENSG00000125651
1.748	7.067	UBE2F	ENSG00000184182
1.747	6.825	SLC1A3	ENSG00000079215
1.746	7.136	STX11	ENSG00000135604
1.745	10.05	LYN	ENSG00000254087
1.745	3.196	DNAJB4	ENSG00000162616
1.745	3.196	TNFRSF21	ENSG00000146072
1.745	3.196	AC004241.1	ENSG00000257433
1.744	7.507	NCOA2	ENSG00000140396
1.744	8.662	ABCA1	ENSG00000165029
1.743	7.155	MGST1	ENSG00000008394
1.742	3.132	ZSCAN26	ENSG00000197062
1.738	4.048	ENPP4	ENSG00000001561
1.738	8.288	PSMA6	ENSG00000100902
1.735	2.995	NBL1	ENSG00000158747
1.735	2.995	BLOC1S3	ENSG00000189114
1.735	2.995	CCDC134	ENSG00000100147
1.735	5.981	PATL1	ENSG00000166889
1.734	3.977	RUSC1	ENSG00000160753
1.734	9.33	EREG	ENSG00000124882
1.734	4.555	AL133415.1	ENSG00000234961
1.732	7.317	DSE	ENSG00000111817
1.732	2.921	SYNJ2	ENSG00000078269
1.731	7.431	IFI16	ENSG00000163565
1.73	5.887	PPP3CC	ENSG00000120910
1.729	9.854	CALM1	ENSG00000198668
1.729	4.872	ELF4	ENSG00000102034
1.729	4.454	RAP2C-AS1	ENSG00000232160
1.728	6.309	TCF7L2	ENSG00000148737
1.727	2.843	TMEM26-AS1	ENSG00000237233
1.726	5.627	HERPUD2	ENSG00000122557
1.726	5.817	HACD4	ENSG00000188921
1.723	6.467	STOM	ENSG00000148175
1.723	2.76	DIXDC1	ENSG00000150764
1.721	3.739	JAG1	ENSG00000101384
1.721	5.324	TRIM26	ENSG00000234127
1.72	6.807	ABL2	ENSG00000143322
1.717	2.672	AC104695.2	ENSG00000229951
1.717	7.668	DRAP1	ENSG00000175550
1.717	5.667	YEATS2	ENSG00000163872
1.716	4.976	RAP2C	ENSG00000123728
1.716	3.65	NOD2	ENSG00000167207
1.715	6.728	SERPINB1	ENSG00000021355
1.713	4.196	INTS6L	ENSG00000165359
1.711	2.579	DYRK1B	ENSG00000105204
1.709	7.407	ABCB1	ENSG00000085563
1.708	5.706	RIPK1	ENSG00000137275
1.708	5.331	TRIP4	ENSG00000103671
1.708	6.845	USP25	ENSG00000155313
1.707	4.842	TAF1B	ENSG00000115750
1.706	7.934	SIRPA	ENSG00000198053
1.704	2.48	AC025682.1	ENSG00000263766
1.704	2.48	ANGPTL4	ENSG00000167772
1.704	6.561	USP6NL	ENSG00000148429
1.701	6.437	CRIM1	ENSG00000150938
1.698	6.397	RICTOR	ENSG00000164327
1.698	5.393	TTC7B	ENSG00000165914
1.698	4.386	LMBR1L	ENSG00000139636
1.697	2.373	SNAI1	ENSG00000124216
1.696	5.366	SELENOM	ENSG00000198832
1.694	3.345	PDGFRA	ENSG00000134853
1.694	3.345	NEDD4	ENSG00000069869
1.693	6.857	GPBP1	ENSG00000062194
1.691	6.762	TPRG1	ENSG00000188001
1.689	7.837	GOLGA4	ENSG00000144674
1.689	6.864	LPAR6	ENSG00000139679
1.689	6.086	CDC73	ENSG00000134371
1.689	4.272	SETD1B	ENSG00000139718
1.688	7.025	SASH1	ENSG00000111961
1.688	6.854	FAM177A1	ENSG00000151327
1.688	6.261	SLC31A2	ENSG00000136867
1.687	2.257	EEF1AKMT3	ENSG00000123427
1.687	5.573	CDS2	ENSG00000101290
1.686	4.242	ARNTL	ENSG00000133794
1.683	4.53	RORA	ENSG00000069667
1.683	8.414	DRAM1	ENSG00000136048
1.681	6.772	BAG1	ENSG00000107262
1.681	7.038	TSC22D1	ENSG00000102804
1.678	7.15	ADA2	ENSG00000093072
1.678	6.234	ERN 1.00	ENSG00000178607
1.676	3.716	ZBTB2	ENSG00000181472
1.676	2.131	AP4M1	ENSG00000221838
1.673	3.098	INTS14	ENSG00000138614
1.673	6.557	MOB3B	ENSG00000120162
1.672	4.081	DDIT3	ENSG00000175197
1.668	4.047	SLC37A1	ENSG00000160190
1.667	3.029	AC066613.2	ENSG00000259678
1.665	4.821	NKIRAS2	ENSG00000168256
1.663	5.163	TMEM63A	ENSG00000196187
1.663	1.993	MAST4	ENSG00000069020
1.663	1.993	ITPR3	ENSG00000096433
1.663	1.993	SLC38A1	ENSG00000111371
1.663	4.315	C1orf21	ENSG00000116667
1.663	4.315	TBC1D22B	ENSG00000065491
1.663	4.315	AL512603.2	ENSG00000287124
1.662	9.296	FPR3	ENSG00000187474
1.661	3.975	P2RX7	ENSG00000089041
1.659	2.957	VSIG10L	ENSG00000186806
1.658	5.264	FAM111A	ENSG00000166801
1.654	5.993	CIR1	ENSG00000138433
1.653	6.068	BCOR	ENSG00000183337
1.647	1.841	OLFML3	ENSG00000116774
1.647	1.841	STC2	ENSG00000113739
1.647	1.841	LINC01410	ENSG00000238113
1.647	1.841	AL132800.1	ENSG00000258744
1.647	1.841	SRPX	ENSG00000101955
1.644	5.9	GLIS3	ENSG00000107249
1.642	2.8	IFFO2	ENSG00000169991
1.64	7.363	OPTN	ENSG00000123240
1.638	5.35	BMT2	ENSG00000164603
1.637	5.21	RAB12	ENSG00000206418
1.636	4.553	PFKP	ENSG00000067057
1.636	7.522	PTAFR	ENSG00000169403
1.632	2.715	SDHAF4	ENSG00000154079
1.632	2.715	THY1	ENSG00000154096
1.632	4.3	INSIG2	ENSG00000125629
1.632	5.956	GRAMD1A	ENSG00000089351
1.63	4.503	PLEKHG2	ENSG00000090924
1.628	4.682	NSUN3	ENSG00000178694
1.628	7.17	ARID4B	ENSG00000054267
1.627	1.67	PTPN14	ENSG00000152104
1.627	1.67	AC083798.2	ENSG00000272758
1.627	1.67	MAGEF1	ENSG00000177383
1.627	1.67	HMMR	ENSG00000072571
1.627	1.67	MOXD1	ENSG00000079931
1.627	1.67	AEBP1	ENSG00000106624
1.627	1.67	LARP6	ENSG00000166173
1.627	1.67	ZNF784	ENSG00000179922
1.625	4.24	CDKN1C	ENSG00000129757
1.625	5.653	CASP3	ENSG00000164305
1.625	7.266	ARHGAP25	ENSG00000163219
1.622	8.231	B4GALT1	ENSG00000086062
1.62	4.425	GPBAR1	ENSG00000179921
1.619	3.194	AL354740.1	ENSG00000225339
1.619	5.516	TOR1AIP1	ENSG00000143337
1.618	5.062	AL050309.1	ENSG00000227486
1.617	4.398	GPANK1	ENSG00000204438
1.614	6.274	LINC00278	ENSG00000231535
1.614	6.032	PPP2R2A	ENSG00000221914
1.613	4.37	DIPK1A	ENSG00000154511
1.612	8.225	TANK	ENSG00000136560
1.608	7.411	ADAM17	ENSG00000151694
1.608	2.528	AL512625.3	ENSG00000287168
1.608	2.528	CHRFAM7A	ENSG00000166664
1.608	4.85	NUP205	ENSG00000155561
1.607	3.84	GRB10	ENSG00000106070
1.607	3.84	LINC02649	ENSG00000215244
1.603	9.622	MAML2	ENSG00000184384
1.602	5.483	LRRK2	ENSG00000188906
1.601	4.936	TINF2	ENSG00000092330
1.601	5.177	FUT8	ENSG00000033170
1.599	11.57	SOD2	ENSG00000112096
1.598	6.266	AKIRIN2	ENSG00000135334
1.598	4.624	PRR5	ENSG00000186654
1.596	6.609	SELENOK	ENSG00000113811
1.595	6.193	CYLD	ENSG00000083799
1.593	2.424	RARA-AS1	ENSG00000265666
1.591	7.581	C1orf122	ENSG00000197982
1.591	5.313	ARL6IP6	ENSG00000177917
1.591	2.991	CCDC80	ENSG00000091986
1.591	2.991	SH2B2	ENSG00000160999
1.591	2.991	PRSS23	ENSG00000150687
1.591	9.239	KLF6	ENSG00000067082
1.59	5.489	RBM23	ENSG00000100461
1.59	8.454	SLC11A1	ENSG00000018280
1.589	3.397	ERRFI1	ENSG00000116285
1.588	4.193	SDSL	ENSG00000139410
1.587	7.838	CLIC4	ENSG00000169504
1.587	6.626	EHD4	ENSG00000103966
1.586	7.928	RNF144B	ENSG00000137393
1.583	6.997	PARP4	ENSG00000102699
1.582	5.254	ADAMTSL4	ENSG00000143382
1.58	6.14	SLC30A1	ENSG00000170385
1.579	2.917	TNKS1BP1	ENSG00000149115
1.576	2.312	CEP19	ENSG00000174007
1.576	2.312	ZNF844	ENSG00000223547
1.576	7.063	TBK1	ENSG00000183735
1.575	5.629	ZBTB43	ENSG00000169155
1.574	4.298	TMEM150B	ENSG00000180061
1.572	6.196	BIRC2	ENSG00000110330
1.57	8	UTRN	ENSG00000152818
1.567	8.176	CXCL16	ENSG00000161921
1.567	4.713	SESN2	ENSG00000130766
1.565	5.052	FP671120.4	ENSG00000278996
1.564	4.238	L3MBTL4	ENSG00000154655
1.563	8.21	CYTH1	ENSG00000108669
1.563	3.818	MAMLD1	ENSG00000013619
1.563	8.83	RASGEF1B	ENSG00000138670
1.561	4.025	ELK1	ENSG00000126767
1.558	3.526	MOB3C	ENSG00000142961
1.558	3.526	AL138720.1	ENSG00000234261
1.558	3.526	ZNF44	ENSG00000197857
1.557	5.723	ARRDC3	ENSG00000113369
1.556	2.191	AL078459.1	ENSG00000223653
1.556	2.191	GPAT3	ENSG00000138678
1.556	2.191	NEDD9	ENSG00000111859
1.556	2.191	CERCAM	ENSG00000167123
1.556	2.191	ATP8B1	ENSG00000081923
1.556	3.776	DUSP16	ENSG00000111266
1.555	6.802	B4GALT5	ENSG00000158470
1.555	5.183	UBXN2A	ENSG00000173960
1.554	3.99	GPR68	ENSG00000119714
1.553	6.127	CD2AP	ENSG00000198087
1.552	2.755	VASN	ENSG00000168140
1.55	3.159	COL4A1	ENSG00000187498
1.55	7.308	PPP1R18	ENSG00000146112
1.548	6.903	THEMIS2	ENSG00000130775
1.548	3.733	C19orf38	ENSG00000214212
1.548	3.953	SOX4	ENSG00000124766
1.543	6.509	RAB8A	ENSG00000167461
1.542	4.574	SRGAP1	ENSG00000196935
1.542	7.304	LGALS9	ENSG00000168961
1.541	5.633	RAB4B	ENSG00000167578
1.541	3.915	P4HA2	ENSG00000072682
1.541	3.915	PLAT	ENSG00000104368
1.541	3.915	GCNT1	ENSG00000187210
1.541	7.193	LUCAT1	ENSG00000248323
1.54	7.844	CCR1	ENSG00000163823
1.538	3.093	SYT11	ENSG00000132718
1.538	3.093	CCZ1	ENSG00000122674
1.538	6.412	IL18	ENSG00000150782
1.536	2.667	AL133330.1	ENSG00000251194
1.534	6.879	SOCS3	ENSG00000184557
1.534	3.876	FAS	ENSG00000026103
1.533	4.97	ARHGAP32	ENSG00000134909
1.532	6.869	UNC93B1	ENSG00000110057
1.532	3.644	FKBP1B	ENSG00000119782
1.532	2.059	ZNF462	ENSG00000148143
1.532	2.059	DTX4	ENSG00000110042
1.532	2.059	TMEM116	ENSG00000198270
1.532	6.814	AQP9	ENSG00000103569
1.532	2.059	ZNF776	ENSG00000152443
1.526	7.824	SPPL2A	ENSG00000138600
1.526	3.836	PAX8-AS1	ENSG00000189223
1.524	7.061	ANO6	ENSG00000177119
1.522	4.006	OSBPL5	ENSG00000021762
1.521	4.324	RMC1	ENSG00000141452
1.518	2.573	TMEM44-AS1	ENSG00000231770
1.518	2.573	ARRDC3-AS1	ENSG00000281357
1.518	3.795	IL1R2	ENSG00000115590
1.517	6.071	ANKIB1	ENSG00000001629
1.517	5.302	RUFY3	ENSG00000018189
1.517	7.826	RAB5IF	ENSG00000101084
1.514	8.297	CFLAR	ENSG00000003402
1.513	3.548	TGIF2	ENSG00000118707
1.513	5.769	CALCOCO2	ENSG00000136436
1.513	9.686	KYNU	ENSG00000115919
1.508	6.295	MFSD12	ENSG00000161091
1.507	4.742	SLC35A4	ENSG00000176087
1.505	6.758	AGPAT3	ENSG00000160216
1.504	8.168	DOCK10	ENSG00000135905
1.504	5.005	NUCB2	ENSG00000070081
1.503	8.135	LCP2	ENSG00000043462
1.503	1.913	IFT22	ENSG00000128581
1.503	6.001	P2RY6	ENSG00000171631
1.503	1.913	GDPD5	ENSG00000158555
1.503	1.913	AL355001.2	ENSG00000275964
1.503	5.083	SGPP1	ENSG00000126821
1.503	1.913	TGFB1I1	ENSG00000140682
1.502	5.433	TMEM26	ENSG00000196932
1.501	4.366	PEF1	ENSG00000162517
1.499	8.048	FNIP2	ENSG00000052795
1.499	3.894	CENPJ	ENSG00000151849
1.498	7.621	CDKN1A	ENSG00000124762
1.497	2.472	CAMK2N1	ENSG00000162545
1.496	4.204	FSIP1	ENSG00000150667
1.495	5.124	TCN2	ENSG00000185339
1.494	2.874	SMIM1	ENSG00000235169
1.494	2.874	KPNA5	ENSG00000196911
1.494	2.874	SLC35A2	ENSG00000102100
1.494	4.459	LRP12	ENSG00000147650
1.494	6.456	MCUB	ENSG00000005059
1.493	10.51	IER3	ENSG00000137331
1.493	5.996	BCL6	ENSG00000113916
1.493	8.502	GLRX	ENSG00000173221
1.491	9.205	ETV6	ENSG00000139083
1.488	4.547	ADCY9	ENSG00000162104
1.488	4.653	ADARB1	ENSG00000197381
1.488	6.429	HBP1	ENSG00000105856
1.487	5.365	MIA3	ENSG00000154305
1.486	7.815	USP15	ENSG00000135655
1.484	7.582	RABAC1	ENSG00000105404
1.483	4.63	CREB3	ENSG00000107175
1.483	4.63	MRPL17	ENSG00000158042
1.482	4.14	FZR1	ENSG00000105325
1.482	3.986	TRIP10	ENSG00000125733
1.481	3.814	RARRES2	ENSG00000106538
1.48	3.618	PHKA2	ENSG00000044446
1.48	5.203	C5orf15	ENSG00000113583
1.478	4.708	SPACA6	ENSG00000182310
1.478	3.123	GOLPH3L	ENSG00000143457
1.478	3.123	TRIM41	ENSG00000146063
1.478	3.123	SLC39A13	ENSG00000165915
1.476	2.793	MEI1	ENSG00000167077
1.476	7.001	NFAT5	ENSG00000102908
1.475	4.873	GOPC	ENSG00000047932
1.473	2.364	XKR8	ENSG00000158156
1.473	2.364	S100A16	ENSG00000188643
1.473	2.364	PPIC	ENSG00000168938
1.473	2.364	NRSN2-AS1	ENSG00000225377
1.473	3.949	SERPINH1	ENSG00000149257
1.473	8.309	ABI1	ENSG00000136754
1.472	5.357	BLNK	ENSG00000095585
1.469	5.155	KANSL1L	ENSG00000144445
1.469	6.782	SAT2	ENSG00000141504
1.468	8.402	ELL2	ENSG00000118985
1.467	5.278	CPEB3	ENSG00000107864
1.467	1.751	DDAH1	ENSG00000153904
1.467	1.751	BHLHE40-AS1	ENSG00000235831
1.467	4.558	NUP160	ENSG00000030066
1.467	1.751	DSEL	ENSG00000171451
1.467	5.451	SNN	ENSG00000184602
1.462	9.278	UBC	ENSG00000150991
1.459	6.244	WDFY1	ENSG00000085449
1.458	6.715	PIM3	ENSG00000198355
1.458	7.035	DISC1	ENSG00000162946
1.457	5.92	TMX1	ENSG00000139921
1.456	5.029	MAP3K13	ENSG00000073803
1.455	3.872	C4orf33	ENSG00000151470
1.455	3.872	CDKL5	ENSG00000008086
1.453	4.154	SLC35A5	ENSG00000138459
1.452	5.599	DERL1	ENSG00000136986
1.452	4.39	ATXN7L3	ENSG00000087152
1.451	7.664	PPP1R15A	ENSG00000087074
1.45	4.002	NOL4L	ENSG00000197183
1.448	5.997	HBEGF	ENSG00000113070
1.448	4.673	ATP2B1-AS1	ENSG00000271614
1.446	6.189	ATF3	ENSG00000162772
1.445	2.247	LPP-AS2	ENSG00000270959
1.445	2.247	LRRCC1	ENSG00000133739
1.445	3.469	LINC01588	ENSG00000214900
1.445	2.247	AC002558.3	ENSG00000262265
1.445	2.247	ZNF836	ENSG00000196267
1.445	3.832	TOB2	ENSG00000183864
1.445	2.247	AL732509.1	ENSG00000286724
1.445	2.984	TAFA2	ENSG00000198673
1.445	2.984	FICD	ENSG00000198855
1.444	7.612	MMP19	ENSG00000123342
1.443	5.355	PDLIM7	ENSG00000196923
1.443	5.239	LRCH4	ENSG00000077454
1.442	6.627	ZCCHC7	ENSG00000147905
1.442	4.456	ERO1B	ENSG00000086619
1.442	4.456	FP236383.3	ENSG00000280441
1.442	6.736	CREBRF	ENSG00000164463
1.438	7.159	TGFB1	ENSG00000105329
1.438	5.992	DENND3	ENSG00000105339
1.437	5.153	TRADD	ENSG00000102871
1.436	4.088	DSCAM	ENSG00000171587
1.436	7.197	GTF2I	ENSG00000263001
1.436	6.714	SLC7A7	ENSG00000155465
1.434	7.062	TLE4	ENSG00000106829
1.433	7.682	MCL1	ENSG00000143384
1.433	2.615	KCNMB3	ENSG00000171121
1.432	6.987	C9orf72	ENSG00000147894
1.432	5.821	FOXN2	ENSG00000170802
1.432	8.66	PILRA	ENSG00000085514
1.431	7.335	ETS2	ENSG00000157557
1.431	3.928	ZNF487	ENSG00000243660
1.43	4.305	TSFM	ENSG00000123297
1.43	5.556	JPX	ENSG00000225470
1.429	7.642	C4orf3	ENSG00000164096
1.426	6.172	TLK2	ENSG00000146872
1.426	2.909	LMO7	ENSG00000136153
1.426	2.909	CAVIN1	ENSG00000177469
1.425	9.495	TPM4	ENSG00000167460
1.422	6.245	NRBP1	ENSG00000115216
1.421	3.152	PAK4	ENSG00000130669
1.42	6.264	QSOX1	ENSG00000116260
1.417	7.095	TMBIM1	ENSG00000135926
1.417	3.36	AC002091.1	ENSG00000265975
1.417	4.945	RNF138	ENSG00000134758
1.414	3.542	RIMKLB	ENSG00000166532
1.413	6.293	TRPV2	ENSG00000187688
1.412	2.119	PTPRG	ENSG00000144724
1.412	2.119	AC004847.1	ENSG00000260997
1.412	2.119	CLECL1	ENSG00000184293
1.412	2.119	NPTN-IT1	ENSG00000281183
1.412	2.119	ZNF613	ENSG00000176024
1.41	5.052	CDK17	ENSG00000059758
1.41	6.505	ZNF277	ENSG00000198839
1.409	4.614	TOR1A	ENSG00000136827
1.407	4.102	SWT1	ENSG00000116668
1.407	7.562	FAM49A	ENSG00000197872
1.407	2.517	PHF13	ENSG00000116273
1.407	2.517	AC009951.5	ENSG00000283118
1.407	2.517	PLCB1	ENSG00000182621
1.407	2.517	BCORL1	ENSG00000085185
1.407	6.424	LMO2	ENSG00000135363
1.406	7.171	ST8SIA4	ENSG00000113532
1.405	8.325	PFKFB3	ENSG00000170525
1.405	6.183	CD55	ENSG00000196352
1.404	2.829	MED7	ENSG00000155868
1.404	2.829	IGFBP6	ENSG00000167779
1.404	2.829	KLF5	ENSG00000102554
1.404	6.289	AZI2	ENSG00000163512
1.402	3.085	ZBTB22	ENSG00000236104
1.402	3.085	SYT17	ENSG00000103528
1.399	7.544	CREM	ENSG00000095794
1.399	5.981	CDC27	ENSG00000004897
1.399	3.659	ZNF577	ENSG00000161551
1.399	3.659	PMEPA1	ENSG00000124225
1.399	9.337	SAMSN1	ENSG00000155307
1.398	6.13	OXSR1	ENSG00000172939
1.398	5.613	SLC4A2	ENSG00000164889
1.397	4.068	NEK3	ENSG00000136098
1.396	6.15	UBA6	ENSG00000033178
1.396	6.15	AMBRA1	ENSG00000110497
1.395	4.935	SNRNP27	ENSG00000124380
1.395	5.059	OSER1	ENSG00000132823
1.395	9.924	CXCL2	ENSG00000081041
1.389	7.298	RAB8B	ENSG00000166128
1.387	7.647	OSBPL1A	ENSG00000141447
1.387	3.906	C6orf47	ENSG00000204439
1.387	6.146	PTPRA	ENSG00000132670
1.386	5.901	GYPC	ENSG00000136732
1.385	6.589	IGFBP5	ENSG00000115461
1.384	7.052	MED13	ENSG00000108510
1.384	3.243	ZDHHC13	ENSG00000177054
1.383	8.084	GSTO1	ENSG00000148834
1.382	3.015	THAP1	ENSG00000131931
1.381	6.766	KMO	ENSG00000117009
1.381	4.426	MAGED2	ENSG00000102316
1.381	5.125	RUBCNL	ENSG00000102445
1.381	6.257	PARP8	ENSG00000151883
1.38	2.745	DPYD-AS1	ENSG00000232878
1.38	2.745	HAUS3	ENSG00000214367
1.38	2.745	BDH2	ENSG00000164039
1.38	2.745	PROSER3	ENSG00000167595
1.379	4.943	SDF2	ENSG00000132581
1.377	2.412	MMAA	ENSG00000151611
1.376	4.657	CDKN1B	ENSG00000111276
1.375	5.405	HNRNPLL	ENSG00000143889
1.374	4.49	TSC22D3	ENSG00000157514
1.374	5.308	NFATC2IP	ENSG00000176953
1.373	6.014	STK17A	ENSG00000164543
1.373	4.398	RTL5	ENSG00000242732
1.371	1.979	ACOT7	ENSG00000097021
1.371	1.979	PRDM8	ENSG00000152784
1.371	1.979	FAM83H	ENSG00000180921
1.371	1.979	ARHGAP11B	ENSG00000284906
1.371	1.979	LBP	ENSG00000129988
1.368	7.759	NR3C1	ENSG00000113580
1.366	8.734	WTAP	ENSG00000146457
1.365	5.866	SMURF1	ENSG00000198742
1.364	8.069	VAV3	ENSG00000134215
1.363	8.995	CLIC1	ENSG00000213719
1.362	4.271	FAM241A	ENSG00000174749
1.361	6.529	RIC1	ENSG00000107036
1.36	2.941	SOCS2	ENSG00000120833
1.36	4.164	RHOB	ENSG00000143878
1.359	5.21	VCPIP1	ENSG00000175073
1.355	7.272	AAK1	ENSG00000115977
1.353	2.655	DDR2	ENSG00000162733
1.353	2.655	USP30	ENSG00000135093
1.353	2.655	CEP112	ENSG00000154240
1.351	3.328	USP28	ENSG00000048028
1.351	3.328	IFT43	ENSG00000119650
1.351	6.556	NFIL3	ENSG00000165030
1.35	5.908	B3GNT2	ENSG00000170340
1.349	4.845	IGF2BP2	ENSG00000073792
1.347	4.313	MAML1	ENSG00000161021
1.347	4.313	IFT74	ENSG00000096872
1.346	3.632	SESN3	ENSG00000149212
1.345	3.114	SIRPD	ENSG00000125900
1.344	4.475	TRIP6	ENSG00000087077
1.344	5.162	KITLG	ENSG00000049130
1.344	6.258	RYBP	ENSG00000163602
1.342	2.298	ZNF687	ENSG00000143373
1.342	2.298	CHN1	ENSG00000128656
1.342	2.298	C12orf75	ENSG00000235162
1.342	4.62	CXorf38	ENSG00000185753
1.342	3.883	HDAC6	ENSG00000094631
1.336	4.804	DAXX	ENSG00000204209
1.335	2.863	CSRNP2	ENSG00000110925
1.334	4.596	DDX59	ENSG00000118197
1.334	6.227	MRPS18C	ENSG00000163319
1.333	4.177	FAM160B1	ENSG00000151553
1.333	5.224	IER5	ENSG00000162783
1.331	8.824	GAB2	ENSG00000033327
1.33	6.145	ANKFY1	ENSG00000185722
1.33	3.584	MFSD6	ENSG00000151690
1.329	4.901	PPA1	ENSG00000180817
1.328	6.73	IL6ST	ENSG00000134352
1.327	5.777	HPS5	ENSG00000110756
1.327	4.421	SIGLEC5	ENSG00000105501
1.325	6.877	PPP2R5C	ENSG00000078304
1.325	6.028	CNIH4	ENSG00000143771
1.324	5.636	EDEM1	ENSG00000134109
1.324	6.05	GALNT6	ENSG00000139629
1.322	3.408	AC009313.1	ENSG00000224467
1.322	3.408	AC025171.1	ENSG00000177738
1.322	5.282	SLC7A5	ENSG00000103257
1.322	1.823	AL390957.1	ENSG00000285280
1.322	1.823	AC079921.1	ENSG00000249207
1.322	2.56	SLC7A11-AS1	ENSG00000250033
1.322	1.823	KCP	ENSG00000135253
1.322	1.823	PRKG1	ENSG00000185532
1.322	1.823	BDNF	ENSG00000176697
1.322	1.823	GAL	ENSG00000069482
1.322	1.823	AC087286.2	ENSG00000259367
1.322	1.823	GNGT2	ENSG00000167083
1.322	1.823	SCAT1	ENSG00000267123
1.322	4.325	ADPRH	ENSG00000144843
1.32	7.884	ELF1	ENSG00000120690
1.319	7.124	SH3GLB1	ENSG00000097033
1.318	5.979	BBX	ENSG00000114439
1.316	5.68	TXNDC11	ENSG00000153066
1.315	3.802	BTN2A2	ENSG00000124508
1.315	9.957	S100A10	ENSG00000197747
1.315	5.303	ZDHHC17	ENSG00000186908
1.313	5.937	CLEC2B	ENSG00000110852
1.313	7.733	LILRB1	ENSG00000104972
1.312	3.207	TVP23B	ENSG00000171928
1.311	8.822	CREG1	ENSG00000143162
1.31	7.299	C6orf62	ENSG00000112308
1.308	2.781	FAM110B	ENSG00000169122
1.308	5.324	TMEM60	ENSG00000135211
1.307	7.922	DEK	ENSG00000124795
1.307	5.516	CMC2	ENSG00000103121
1.307	8.72	CYP1B1	ENSG00000138061
1.306	6.635	PGAM1	ENSG00000171314
1.306	5.918	OGA	ENSG00000198408
1.306	4.89	F11R	ENSG00000158769
1.306	4.89	LRSAM1	ENSG00000148356
1.304	5.393	AC025048.4	ENSG00000267416
1.304	6.558	PNRC2	ENSG00000189266
1.303	6.468	MESD	ENSG00000117899
1.303	3.352	OSBPL10	ENSG00000144645
1.303	3.352	AP1G2	ENSG00000213983
1.302	8.11	NAGK	ENSG00000124357
1.302	8.353	ANPEP	ENSG00000166825
1.301	2.175	NICN1	ENSG00000145029
1.301	2.175	MCC	ENSG00000171444
1.301	2.175	TTC9	ENSG00000133985
1.301	2.175	AC069368.2	ENSG00000287494
1.301	2.175	CDH1	ENSG00000039068
1.301	2.175	CDRT4	ENSG00000239704
1.301	2.175	AP005671.1	ENSG00000266288
1.3	6.382	TBC1D9	ENSG00000109436
1.3	7.476	RAB13	ENSG00000143545
1.3	6.439	TMEM138	ENSG00000149483
1.299	5.258	DTX2	ENSG00000091073
1.297	2.973	MIER3	ENSG00000155545
1.297	2.973	MAP1LC3B2	ENSG00000258102
1.297	2.973	ITGAL	ENSG00000005844
1.297	5.945	UBE2J1	ENSG00000198833
1.297	4.749	GPR108	ENSG00000125734
1.294	6.599	PDE4A	ENSG00000065989
1.292	8.014	FOXO3	ENSG00000118689
1.291	7.988	WIPF1	ENSG00000115935
1.29	3.604	PRRG4	ENSG00000135378
1.29	5.667	PANK2	ENSG00000125779
1.289	7.882	NT5C2	ENSG00000076685
1.288	4.308	PRR14	ENSG00000156858
1.287	6.529	PKN2	ENSG00000065243
1.287	2.457	RAB33B	ENSG00000172007
1.287	2.457	CACNA2D1	ENSG00000153956
1.287	2.457	ZWILCH	ENSG00000174442
1.286	6.016	ADCY7	ENSG00000121281
1.286	5.418	LMO4	ENSG00000143013
1.285	6.34	RAB3GAP1	ENSG00000115839
1.285	4.378	TEP1	ENSG00000129566
1.283	6.08	VPS37C	ENSG00000167987
1.283	7.526	DIP2B	ENSG00000066084
1.282	3.293	TMEM175	ENSG00000127419
1.282	5.737	RNF19A	ENSG00000034677
1.281	3.819	CCND1	ENSG00000110092
1.281	4.925	DCK	ENSG00000156136
1.279	5.574	SMU1	ENSG00000122692
1.278	9.107	NINJ1	ENSG00000131669
1.277	4.568	CISD1	ENSG00000122873
1.274	4.349	AC022098.1	ENSG00000267169
1.274	6.544	HIVEP1	ENSG00000095951
1.274	4.006	AC027097.2	ENSG00000267787
1.273	3.555	PLEKHA7	ENSG00000166689
1.271	5.18	ARSA	ENSG00000100299
1.27	5.818	DLD	ENSG00000091140
1.27	2.896	TLE1	ENSG00000196781
1.269	3.671	RASAL3	ENSG00000105122
1.268	4.172	ADAM28	ENSG00000042980
1.266	5.692	PDE7A	ENSG00000205268
1.265	5.857	NBPF14	ENSG00000270629
1.264	3.074	S100A2	ENSG00000196754
1.264	3.074	DLL1	ENSG00000198719
1.264	4.659	HUS1	ENSG00000136273
1.264	3.074	VPS33B	ENSG00000184056
1.263	6.593	PRKCD	ENSG00000163932
1.26	4.455	TOB1	ENSG00000141232
1.26	3.969	CEP68	ENSG00000011523
1.26	3.232	WDR74	ENSG00000133316
1.258	4.518	EGR1	ENSG00000120738
1.258	6.467	DDIT4	ENSG00000168209
1.258	6.784	LILRB3	ENSG00000204577
1.258	4.914	CARD6	ENSG00000132357
1.257	6.74	WDFY2	ENSG00000139668
1.257	8.13	MSN	ENSG00000147065
1.256	8.685	HNMT	ENSG00000150540
1.256	5.005	MRPL16	ENSG00000166902
1.255	5.298	MRPL40	ENSG00000185608
1.255	5.333	BRWD3	ENSG00000165288
1.254	6.294	EPHB2	ENSG00000133216
1.254	5.368	WIPF2	ENSG00000171475
1.253	4.291	IMPA1	ENSG00000133731
1.252	7.557	FLOT1	ENSG00000137312
1.252	5.923	LPCAT2	ENSG00000087253
1.251	8.507	HCK	ENSG00000101336
1.251	2.039	GPR89B	ENSG00000188092
1.251	2.039	SH3BP5-AS1	ENSG00000224660
1.251	2.039	AC018797.3	ENSG00000286242
1.251	2.039	PALLD	ENSG00000129116
1.251	2.039	FAM221A	ENSG00000188732
1.251	2.039	CREB3L1	ENSG00000157613
1.251	2.039	RELA-DT	ENSG00000285533
1.251	2.039	EFEMP2	ENSG00000172638
1.251	2.039	TDRD9	ENSG00000156414
1.251	2.039	NUDT7	ENSG00000140876
1.251	2.039	IL12RB1	ENSG00000096996
1.251	2.039	PRAF2	ENSG00000243279
1.249	3.734	TMTC1	ENSG00000133687
1.247	3.836	TRMT1L	ENSG00000121486
1.245	6.466	HSPA1A	ENSG00000204389
1.245	6.308	AGTRAP	ENSG00000177674
1.244	9.445	RAB31	ENSG00000168461
1.244	6.189	PSMA3	ENSG00000100567
1.242	2.6	AC026202.2	ENSG00000233912
1.242	2.6	PGBD1	ENSG00000137338
1.242	2.6	ICA1	ENSG00000003147
1.242	2.6	SPA17	ENSG00000064199
1.242	2.6	SIRT6	ENSG00000077463
1.241	8.623	PIK3AP1	ENSG00000155629
1.239	6.903	SLC38A2	ENSG00000134294
1.239	4.466	TIA1	ENSG00000116001
1.238	7.725	FCGR3A	ENSG00000203747
1.237	3.003	TAF1C	ENSG00000103168
1.235	8.624	SAMHD1	ENSG00000101347
1.235	7.205	WASHC4	ENSG00000136051
1.233	6.888	G0S2	ENSG00000123689
1.233	5.037	HELB	ENSG00000127311
1.233	3.452	BCLAF3	ENSG00000173681
1.233	9.111	MBNL1	ENSG00000152601
1.233	8.036	LILRB2	ENSG00000131042
1.23	10.67	RPL28	ENSG00000108107
1.23	3.984	CHI3L1	ENSG00000133048
1.23	3.984	TOP3A	ENSG00000177302
1.23	8.41	MAP3K8	ENSG00000107968
1.229	7.12	CNDP2	ENSG00000133313
1.227	7.043	ANTXR2	ENSG00000163297
1.226	5.104	AIFM2	ENSG00000042286
1.224	6.641	HS3ST1	ENSG00000002587
1.219	5.243	SPATA13	ENSG00000182957
1.217	6.72	RPS6KC1	ENSG00000136643
1.217	4.344	SPARC	ENSG00000113140
1.216	6.457	ERP44	ENSG00000023318
1.214	6.66	KIFC3	ENSG00000140859
1.214	7.468	PLD1	ENSG00000075651
1.214	6.031	PTK2B	ENSG00000120899
1.213	5.265	PAG1	ENSG00000076641
1.213	3.643	KSR1	ENSG00000141068
1.213	5.151	EXOC6	ENSG00000138190
1.211	4.982	SENP7	ENSG00000138468
1.211	3.398	PIP4K2C	ENSG00000166908
1.211	5.637	CHIC2	ENSG00000109220
1.211	4.89	MR1	ENSG00000153029
1.21	6.377	SOAT1	ENSG00000057252
1.209	5.909	GALNT2	ENSG00000143641
1.209	5.424	NABP1	ENSG00000173559
1.209	3.102	MFGE8	ENSG00000140545
1.208	5.322	UNK	ENSG00000132478
1.207	6.056	BRD2	ENSG00000204256
1.205	5.093	UBP1	ENSG00000153560
1.205	2.729	TSPAN13	ENSG00000106537
1.205	5.537	RBBP6	ENSG00000122257
1.205	2.729	ZNF821	ENSG00000102984
1.205	2.729	AC011933.4	ENSG00000265987
1.205	6.189	KDM6A	ENSG00000147050
1.203	4.918	FCGR2B	ENSG00000072694
1.202	2.5	AC027097.1	ENSG00000267040
1.201	6.321	DNAJC7	ENSG00000168259
1.2	7.008	RESF1	ENSG00000174718
1.199	5.493	NOSIP	ENSG00000142546
1.198	2.226	YOD1	ENSG00000180667
1.198	2.226	AC092919.1	ENSG00000240497
1.198	2.226	UCHL1	ENSG00000154277
1.198	2.226	SLF1	ENSG00000133302
1.198	2.226	FKBPL	ENSG00000204315
1.198	2.226	FBXO32	ENSG00000156804
1.198	2.226	SUOX	ENSG00000139531
1.198	2.226	RNASE2	ENSG00000169385
1.198	2.226	PPP1R3D	ENSG00000132825
1.198	4.548	WDR45	ENSG00000196998
1.197	6.296	SMARCA5	ENSG00000153147
1.197	5.88	MAX	ENSG00000125952
1.196	6.029	ZBED1	ENSG00000214717
1.193	11.58	FCER1G	ENSG00000158869
1.193	7.345	KDM2A	ENSG00000173120
1.192	7.626	LINC01619	ENSG00000257242
1.192	8.841	SLC16A10	ENSG00000112394
1.192	7.896	CD164	ENSG00000135535
1.191	3.473	LRIF1	ENSG00000121931
1.191	1.888	PF4	ENSG00000163737
1.191	1.888	TIFA	ENSG00000145365
1.191	1.888	LINC02757	ENSG00000255363
1.191	1.888	PAWR	ENSG00000177425
1.191	1.888	CEP170B	ENSG00000099814
1.191	1.888	AC092142.1	ENSG00000261235
1.191	1.888	AC090617.5	ENSG00000263050
1.19	9.555	CYBA	ENSG00000051523
1.189	6.206	RRAGC	ENSG00000116954
1.189	6.454	STK24	ENSG00000102572
1.189	4.132	GTF2H3	ENSG00000111358
1.188	6.623	ARHGEF11	ENSG00000132694
1.188	6.011	IRF5	ENSG00000128604
1.188	7.689	ATP6V1B2	ENSG00000147416
1.187	5.989	ROCK2	ENSG00000134318
1.187	4.049	TESK2	ENSG00000070759
1.187	4.878	CLK1	ENSG00000013441
1.186	6.82	STAU1	ENSG00000124214
1.185	11.24	S100A11	ENSG00000163191
1.185	6.588	CYB5R3	ENSG00000100243
1.184	5.679	SLC9A8	ENSG00000197818
1.184	4.395	NID1	ENSG00000116962
1.184	4.395	GIMAP6	ENSG00000133561
1.183	7.192	SLC11A2	ENSG00000110911
1.183	7.491	ACSL4	ENSG00000068366
1.181	5.594	GTF2E2	ENSG00000197265
1.181	10.74	DOCK4	ENSG00000128512
1.181	9.322	ATOX1	ENSG00000177556
1.18	12.18	MALAT1	ENSG00000251562
1.18	3.032	ZNF697	ENSG00000143067
1.177	4.809	FPR1	ENSG00000171051
1.176	3.661	AL390728.6	ENSG00000259865
1.175	4.098	FCGR1A	ENSG00000150337
1.174	5.373	ATXN7	ENSG00000163635
1.174	8.308	PLEK	ENSG00000115956
1.174	2.848	DNAJB2	ENSG00000135924
1.173	7.94	SEC61G	ENSG00000132432
1.173	7.76	SLC43A2	ENSG00000167703
1.172	6.272	DYSF	ENSG00000135636
1.169	5.048	AREG	ENSG00000109321
1.169	4.296	USPL1	ENSG00000132952
1.168	3.923	AL078604.4	ENSG00000286533
1.167	4.788	KDM5C	ENSG00000126012
1.166	2.638	SLC12A8	ENSG00000221955
1.166	2.638	AL162253.2	ENSG00000286162
1.166	2.638	USP35	ENSG00000118369
1.166	2.638	MAP3K10	ENSG00000130758
1.163	4.682	MILR1	ENSG00000271605
1.163	5.495	GTF2B	ENSG00000137947
1.163	6.392	TBC1D1	ENSG00000065882
1.162	9.396	RGL1	ENSG00000143344
1.162	5.603	TSC22D2	ENSG00000196428
1.162	3.281	FBXL14	ENSG00000171823
1.162	3.281	AP4S1	ENSG00000100478
1.162	3.281	TMEM159	ENSG00000011638
1.162	3.281	AC008105.3	ENSG00000267121
1.161	9.334	ACSL1	ENSG00000151726
1.16	3.725	ZBTB21	ENSG00000173276
1.158	8.619	PDE4DIP	ENSG00000178104
1.158	5.812	DIAPH1	ENSG00000131504
1.157	7.662	CMKLR1	ENSG00000174600
1.156	6.438	RSF1	ENSG00000048649
1.155	2.392	WAKMAR2	ENSG00000237499
1.155	2.392	ZP3	ENSG00000188372
1.155	4.894	BTK	ENSG00000010671
1.155	3.129	AC010980.1	ENSG00000267034
1.155	3.129	TMEM41A	ENSG00000163900
1.155	3.129	FADD	ENSG00000168040
1.155	3.129	ERI2	ENSG00000196678
1.154	8.268	ANXA1	ENSG00000135046
1.152	4.191	SNIP1	ENSG00000163877
1.151	4.796	NRROS	ENSG00000174004
1.15	5.221	PAM	ENSG00000145730
1.15	3.494	SLC25A25	ENSG00000148339
1.149	8.78	CCL18	ENSG00000275385
1.148	6.329	MAP2K3	ENSG00000034152
1.148	4.112	MBOAT7	ENSG00000125505
1.147	2.958	DDR1	ENSG00000204580
1.147	5.28	COQ10B	ENSG00000115520
1.147	6.895	ZC3H12C	ENSG00000149289
1.146	5.83	NLRP3	ENSG00000162711
1.146	3.785	GALNS	ENSG00000141012
1.146	3.785	INO80C	ENSG00000153391
1.145	5.243	CCDC32	ENSG00000128891
1.143	3.363	LAMB2	ENSG00000172037
1.141	5.166	SHISA5	ENSG00000164054
1.14	2.094	SEL1L3	ENSG00000091490
1.14	2.094	NAIF1	ENSG00000171169
1.14	2.094	POSTN	ENSG00000133110
1.14	2.094	LINC00511	ENSG00000227036
1.14	3.679	HEXD	ENSG00000169660
1.139	8.078	CAST	ENSG00000153113
1.138	5.834	RNF24	ENSG00000101236
1.138	8.194	TMEM123	ENSG00000152558
1.137	6.069	TNPO3	ENSG00000064419
1.136	2.764	ZNF142	ENSG00000115568
1.136	2.764	SFR1	ENSG00000156384
1.136	2.764	YAP1	ENSG00000137693
1.136	2.764	RNASE4	ENSG00000258818
1.136	6.74	TLE5	ENSG00000104964
1.136	5.646	LRCH1	ENSG00000136141
1.135	5.285	ARHGAP5	ENSG00000100852
1.133	3.565	RABGGTA	ENSG00000100949
1.133	6.577	CYB561A3	ENSG00000162144
1.133	3.844	CYP1B1-AS1	ENSG00000232973
1.133	3.844	RABEP2	ENSG00000177548
1.131	4.611	CD109	ENSG00000156535
1.131	6.829	BEST1	ENSG00000167995
1.129	5.605	BANP	ENSG00000172530
1.128	7.96	LHFPL2	ENSG00000145685
1.125	3.441	ZUP1	ENSG00000153975
1.125	3.441	GAL3ST4	ENSG00000197093
1.124	5.466	WBP4	ENSG00000120688
1.124	3.059	HMGN5	ENSG00000198157
1.124	8.951	LPP	ENSG00000145012
1.122	2.54	NCKAP1	ENSG00000061676
1.122	2.54	LINC02018	ENSG00000272690
1.122	2.54	SLC22A23	ENSG00000137266
1.122	2.54	RAD51-AS1	ENSG00000245849
1.122	4.862	FBRS	ENSG00000156860
1.122	2.54	SCN1B	ENSG00000105711
1.121	9.909	CD44	ENSG00000026508
1.12	5.484	RHBDD2	ENSG00000005486
1.12	5.05	EXT2	ENSG00000151348
1.118	3.632	LENG1	ENSG00000105617
1.118	7.758	DHRSX	ENSG00000169084
1.117	6.262	ECPAS	ENSG00000136813
1.116	8.645	GRINA	ENSG00000178719
1.115	5.741	MFSD14B	ENSG00000148110
1.114	5.471	TP53BP2	ENSG00000143514
1.114	5.239	ARHGAP12	ENSG00000165322
1.112	4.841	PHLPP1	ENSG00000081913
1.111	2.879	DHRS12	ENSG00000102796
1.109	6.028	NUP62	ENSG00000213024
1.109	3.953	PAF1	ENSG00000006712
1.106	8.139	TNFAIP2	ENSG00000185215
1.106	5.057	RUNX3	ENSG00000020633
1.106	7.206	PSEN1	ENSG00000080815
1.105	6.107	MSANTD3	ENSG00000066697
1.105	3.697	FUNDC1	ENSG00000069509
1.103	4.501	NIPSNAP3A	ENSG00000136783
1.103	9.236	CCL13	ENSG00000181374
1.103	7.769	SLC15A3	ENSG00000110446
1.101	2.274	SLC41A3	ENSG00000114544
1.101	2.274	SRR	ENSG00000167720
1.101	2.274	MICAL3	ENSG00000243156
1.101	4.596	DYNLRB1	ENSG00000125971
1.101	6.744	SELENOS	ENSG00000131871
1.098	4.77	C12orf57	ENSG00000111678
1.098	7.546	GK	ENSG00000198814
1.096	5.106	EXT1	ENSG00000182197
1.096	4.537	MIR22HG	ENSG00000186594
1.094	2.674	C3orf35	ENSG00000198590
1.094	2.674	RMRP	ENSG00000269900
1.094	4.259	MINDY3	ENSG00000148481
1.094	2.674	MTRNR2L8	ENSG00000255823
1.094	2.674	PAQR5	ENSG00000137819
1.094	2.674	KCTD2	ENSG00000180901
1.094	4.259	SERTAD3	ENSG00000167565
1.093	3.759	THAP6	ENSG00000174796
1.093	3.759	RBM7	ENSG00000076053
1.092	5.397	NFKBIE	ENSG00000146232
1.091	5.668	MPZL1	ENSG00000197965
1.091	4.877	ZNF281	ENSG00000162702
1.091	4.475	TMEM19	ENSG00000139291
1.09	6.236	MORC3	ENSG00000159256
1.089	2.987	BTBD3	ENSG00000132640
1.089	6.708	INO80D	ENSG00000114933
1.089	5.021	ZMIZ2	ENSG00000122515
1.088	4.055	SCIMP	ENSG00000161929
1.088	6.966	STAT3	ENSG00000168610
1.088	4.662	SP1	ENSG00000185591
1.087	4.183	MFSD13A	ENSG00000138111
1.085	7.673	DENND1A	ENSG00000119522
1.085	4.41	KIF3B	ENSG00000101350
1.084	5.436	NUP50	ENSG00000093000
1.084	3.461	ERMAP	ENSG00000164010
1.083	7.618	TRIP12	ENSG00000153827
[truncated: 8,879 more rows]

## Sheet: Macro 5FU+Oxali vs Mock
logFC	AveExpr	gene_names	Gene
11.06	2.426	IL33	ENSG00000137033
9.791	1.79	CSF3	ENSG00000108342
8.481	1.135	ACOD1	ENSG00000102794
7.906	0.8478	IL13RA2	ENSG00000123496
7.864	8.31	CCL20	ENSG00000115009
7.837	3.621	INHBA	ENSG00000122641
7.677	3.055	STC1	ENSG00000159167
6.94	6.473	AC015912.3	ENSG00000274213
6.693	7.275	TFPI2	ENSG00000105825
6.301	3.215	IL11	ENSG00000095752
6.284	3.737	HES4	ENSG00000188290
6.145	5.012	GADD45A	ENSG00000116717
6.133	1.546	CSF2	ENSG00000164400
6.113	2.759	IL23A	ENSG00000110944
6.064	1.512	TRPA1	ENSG00000104321
5.992	2.698	AC009522.1	ENSG00000258216
5.96	2.682	NT5E	ENSG00000135318
5.947	2.19	AC022816.1	ENSG00000230647
5.916	1.438	AL591846.2	ENSG00000237605
5.916	1.438	ZNF341-AS1	ENSG00000230753
5.9	2.167	IER3-AS1	ENSG00000272273
5.887	3.298	TNFRSF11B	ENSG00000164761
5.824	2.614	DUSP8	ENSG00000184545
5.802	2.118	DIO2	ENSG00000211448
5.751	3.471	MMP3	ENSG00000149968
5.713	2.559	BDKRB1	ENSG00000100739
5.661	1.31	TCIM	ENSG00000176907
5.622	5.321	GDF15	ENSG00000130513
5.584	2.009	AC010864.1	ENSG00000273008
5.564	1.262	DKK 1.00	ENSG00000107984
5.564	1.262	TLCD2	ENSG00000185561
5.564	1.262	AP001437.2	ENSG00000287637
5.506	2.455	AC132192.2	ENSG00000268403
5.471	4.675	PMAIP1	ENSG00000141682
5.435	4.256	TM4SF1	ENSG00000169908
5.432	3.07	CDKN2B	ENSG00000147883
5.327	1.88	PRRX1	ENSG00000116132
5.317	2.361	AC002456.1	ENSG00000223969
5.317	2.361	SLC6A15	ENSG00000072041
5.297	4.498	C11orf96	ENSG00000187479
5.265	2.335	GEM	ENSG00000164949
5.235	4.036	FGF2	ENSG00000138685
5.225	4.151	POLG2	ENSG00000256525
5.188	2.658	HIF1A-AS1	ENSG00000258777
5.099	2.614	TSLP	ENSG00000145777
5.099	1.766	DNAJC27-AS1	ENSG00000224165
5.099	2.251	OSMR	ENSG00000145623
5.071	3.337	HSD11B1	ENSG00000117594
5.055	3.67	LINC00862	ENSG00000203721
5.052	2.591	MSC	ENSG00000178860
5.039	6.044	PHLDA2	ENSG00000181649
5.014	1.724	VEGFC	ENSG00000150630
4.976	2.19	FST	ENSG00000134363
4.924	1.679	ITGB1-DT	ENSG00000229656
4.871	4.756	TNFRSF10D	ENSG00000173530
4.842	2.123	WNT5A	ENSG00000114251
4.827	1.63	AC135279.4	ENSG00000277895
4.827	1.63	AC061992.2	ENSG00000266970
4.794	2.462	KRT17	ENSG00000128422
4.746	5.571	IL1A	ENSG00000115008
4.736	2.433	AC007032.1	ENSG00000273320
4.724	1.579	AC098487.1	ENSG00000248161
4.724	1.579	AL162231.2	ENSG00000230074
4.682	4.593	MMP1	ENSG00000196611
4.663	3.75	ELOVL7	ENSG00000164181
4.663	3.75	PTGES	ENSG00000148344
4.533	4.371	MFAP4	ENSG00000166482
4.522	2.856	LINC02062	ENSG00000248489
4.49	7.466	SERPINE2	ENSG00000135919
4.475	5.436	GNG11	ENSG00000127920
4.381	4.215	CXCL6	ENSG00000124875
4.347	10.56	C15orf48	ENSG00000166920
4.319	2.755	CCL5	ENSG00000271503
4.278	3.789	POLH	ENSG00000170734
4.274	3.424	CDKN2A	ENSG00000147889
4.267	2.935	HEY1	ENSG00000164683
4.263	4.312	SNHG1	ENSG00000255717
4.263	2.727	PHLDA3	ENSG00000174307
4.256	3.977	ITGA2	ENSG00000164171
4.251	2.19	STPG4	ENSG00000239605
4.239	1.822	FAP	ENSG00000078098
4.239	1.822	SERPINB9P1	ENSG00000230438
4.239	1.822	ID4	ENSG00000172201
4.239	1.822	AC145285.6	ENSG00000275807
4.239	1.822	C1QTNF1	ENSG00000173918
4.232	3.965	CLU	ENSG00000120885
4.217	2.91	GPRC5A	ENSG00000013588
4.217	2.91	TMEM202-AS1	ENSG00000261423
4.206	2.698	AEN	ENSG00000181026
4.19	2.449	GJA1	ENSG00000152661
4.18	4.194	LINC00884	ENSG00000233058
4.166	2.148	DPP4	ENSG00000197635
4.143	3.49	FDXR	ENSG00000161513
4.1	6.064	IL7R	ENSG00000168685
4.083	4.222	AL118516.1	ENSG00000260708
4.076	2.103	ABHD17C	ENSG00000136379
4.076	2.103	BEX2	ENSG00000133134
4.073	4.289	ZNF821	ENSG00000102984
4.041	2.375	AC016727.1	ENSG00000270820
4.041	2.375	ATP6V1FNB	ENSG00000272899
4.041	2.375	ZNF408	ENSG00000175213
4.018	6.73	RSRP1	ENSG00000117616
4.017	6.063	TXNIP	ENSG00000265972
4.017	2.604	FKBP10	ENSG00000141756
3.982	4.015	AC025164.1	ENSG00000245904
3.979	2.054	AK4	ENSG00000162433
3.979	2.054	HSPA2	ENSG00000126803
3.979	2.054	AC025580.1	ENSG00000259342
3.979	2.054	AC092120.3	ENSG00000287351
3.961	2.335	SPSB1	ENSG00000171621
3.961	2.335	SPAG5-AS1	ENSG00000227543
3.949	2.569	GIPC2	ENSG00000137960
3.949	2.569	COA6-AS1	ENSG00000231663
3.941	7.183	TNFAIP6	ENSG00000123610
3.932	2.948	AC006460.2	ENSG00000284052
3.921	3.248	TCF21	ENSG00000118526
3.921	3.248	BDNF	ENSG00000176697
3.876	2.74	AC079305.3	ENSG00000229337
3.876	2.74	DBN1	ENSG00000113758
3.876	2.003	HIST1H3E	ENSG00000274750
3.876	2.003	SPAG6	ENSG00000077327
3.876	2.292	NID2	ENSG00000087303
3.876	2.003	CA12	ENSG00000074410
3.876	2.003	RHCG	ENSG00000140519
3.876	2.74	ALDOC	ENSG00000109107
3.855	4.314	RND3	ENSG00000115963
3.845	3.771	RBKS	ENSG00000171174
3.84	4.542	PLK2	ENSG00000145632
3.838	7.663	BCL2A1	ENSG00000140379
3.813	3.755	SERPINE1	ENSG00000106366
3.811	2.707	GNAL	ENSG00000141404
3.8	2.495	AC008438.1	ENSG00000249637
3.8	2.495	AL161421.1	ENSG00000275202
3.786	2.247	BAG2	ENSG00000112208
3.782	3.178	BEX1	ENSG00000133169
3.765	1.947	PDLIM4	ENSG00000131435
3.765	1.947	AC009630.1	ENSG00000253133
3.765	1.947	ETS1	ENSG00000134954
3.765	1.947	OSER1-DT	ENSG00000223891
3.759	2.861	AL355075.4	ENSG00000259001
3.754	4.129	CLMP	ENSG00000166250
3.742	2.673	AC103706.1	ENSG00000261220
3.712	3.705	DNAJB5	ENSG00000137094
3.69	3.784	ZP3	ENSG00000188372
3.67	2.637	FAM229A	ENSG00000225828
3.67	3.374	AC091271.1	ENSG00000273702
3.662	3.584	UCHL1	ENSG00000154277
3.65	3.244	TSPYL2	ENSG00000184205
3.645	1.887	AC015813.1	ENSG00000264112
3.639	5.018	RARRES2	ENSG00000106538
3.635	2.413	DLGAP1-AS2	ENSG00000262001
3.622	3.75	AP002336.2	ENSG00000254604
3.618	4.537	COL8A1	ENSG00000144810
3.605	3.827	THY1	ENSG00000154096
3.601	3.219	ADORA2A	ENSG00000128271
3.592	4.048	ADAMTS1	ENSG00000154734
3.588	5.029	TNF	ENSG00000232810
3.587	2.148	TNFRSF18	ENSG00000186891
3.587	2.148	PRKAB2	ENSG00000131791
3.587	2.148	AP004609.3	ENSG00000278376
3.587	4.47	THAP2	ENSG00000173451
3.583	3.544	S100A16	ENSG00000188643
3.569	8.177	DCN	ENSG00000011465
3.545	2.368	TMEM44	ENSG00000145014
3.535	2.91	GSTO2	ENSG00000065621
3.534	4.019	IGFBP6	ENSG00000167779
3.514	2.559	CAV1	ENSG00000105974
3.514	2.559	IL2RA	ENSG00000134460
3.506	5.334	PTGDS	ENSG00000107317
3.489	2.727	CRYAB	ENSG00000109846
3.485	5.648	NXF1	ENSG00000162231
3.473	3.989	GJB2	ENSG00000165474
3.47	2.878	OLFML3	ENSG00000116774
3.47	2.878	UBR5-AS1	ENSG00000246263
3.464	10.82	TIMP1	ENSG00000102265
3.457	3.833	FSTL1	ENSG00000163430
3.454	3.014	LTBP1	ENSG00000049323
3.449	3.905	SNHG9	ENSG00000255198
3.445	5.412	LUM	ENSG00000139329
3.435	4.039	LINC01089	ENSG00000212694
3.429	2.516	HIST1H4H	ENSG00000158406
3.429	2.516	SPESP1	ENSG00000258484
3.413	2.689	GNAI1	ENSG00000127955
3.403	3.551	SFRP1	ENSG00000104332
3.378	4.773	AC083837.1	ENSG00000285744
3.372	5.947	IGFBP7	ENSG00000163453
3.356	3.617	SLC39A10	ENSG00000196950
3.356	2.032	ACTA2	ENSG00000107796
3.346	2.268	DNAAF1	ENSG00000154099
3.346	2.268	LIF	ENSG00000128342
3.339	2.471	AC092910.3	ENSG00000242622
3.339	2.471	SLC9B2	ENSG00000164038
3.339	2.471	OMG	ENSG00000126861
3.339	2.471	CRLF1	ENSG00000006016
3.332	4.289	CCN1	ENSG00000142871
3.329	2.807	HIST1H2BD	ENSG00000158373
3.326	5.738	ATP2B1-AS1	ENSG00000271614
3.322	3.08	ZNF669	ENSG00000188295
3.322	3.08	FERMT2	ENSG00000073712
3.316	3.411	KMT2E-AS1	ENSG00000239569
3.307	4.04	SPON2	ENSG00000159674
3.305	4.275	TNFRSF12A	ENSG00000006327
3.299	5.202	FGF7	ENSG00000140285
3.298	5.389	SDC4	ENSG00000124145
3.286	5.677	SERTAD1	ENSG00000197019
3.272	6.062	S100A13	ENSG00000189171
3.262	3.17	AC008124.1	ENSG00000273015
3.26	3.048	RBM43	ENSG00000184898
3.26	3.048	PF4	ENSG00000163737
3.256	6.336	SPHK1	ENSG00000176170
3.242	2.423	SLC16A4	ENSG00000168679
3.242	2.423	AC004130.2	ENSG00000271133
3.235	2.213	ADPRM	ENSG00000170222
3.232	5.305	TP53INP2	ENSG00000078804
3.229	7.697	AL627171.2	ENSG00000282885
3.224	1.966	FAM43A	ENSG00000185112
3.224	1.966	RWDD2A	ENSG00000013392
3.224	1.966	AC060765.2	ENSG00000254394
3.224	1.966	PAPLN	ENSG00000100767
3.224	4.288	NNMT	ENSG00000166741
3.22	3.459	MXRA7	ENSG00000182534
3.216	4.117	LTO1	ENSG00000149716
3.197	5.388	MMP2	ENSG00000087245
3.196	3.778	LINC01003	ENSG00000261455
3.184	2.879	CFH	ENSG00000000971
3.176	5.702	MIR22HG	ENSG00000186594
3.173	4.314	MAD2L1BP	ENSG00000124688
3.171	4.82	ALOX12-AS1	ENSG00000215067
3.17	6.159	PNP	ENSG00000198805
3.16	4.452	DDB2	ENSG00000134574
3.134	5.381	HGF	ENSG00000019991
3.133	5.119	C1S	ENSG00000182326
3.126	5.058	TRIAP1	ENSG00000170855
3.122	7.957	G0S2	ENSG00000123689
3.119	5.249	TMEM158	ENSG00000249992
3.115	2.152	CAV2	ENSG00000105971
3.111	6.375	CCL3L1	ENSG00000276085
3.109	2.841	CLDN12	ENSG00000157224
3.109	2.841	KHDRBS3	ENSG00000131773
3.106	3.306	DCP1B	ENSG00000151065
3.103	3.938	DNAJB2	ENSG00000135924
3.088	2.687	SLCO4A1	ENSG00000101187
3.08	3.479	AC104695.2	ENSG00000229951
3.08	3.479	TMEM44-AS1	ENSG00000231770
3.076	4.808	PLAT	ENSG00000104368
3.074	3.076	ADAMTS5	ENSG00000154736
3.072	6.792	POLR2A	ENSG00000181222
3.066	3.92	MICALL2	ENSG00000164877
3.062	2.513	AC026979.2	ENSG00000271869
3.058	4.257	TRAF1	ENSG00000056558
3.055	3.849	CSRNP2	ENSG00000110925
3.053	2.945	UBE2D3-AS1	ENSG00000246560
3.05	8.522	CDKN1A	ENSG00000124762
3.047	12.7	CXCL8	ENSG00000169429
3.044	4.607	HIST1H2BK	ENSG00000197903
3.028	2.316	TUBB3	ENSG00000258947
3.01	3.354	RAI14	ENSG00000039560
3.005	3.041	AP002381.2	ENSG00000285693
2.999	6.142	SELENOM	ENSG00000198832
2.998	2.642	ADGRL2	ENSG00000117114
2.998	2.642	CFAP58-DT	ENSG00000231233
2.983	2.087	CLDN11	ENSG00000013297
2.983	2.087	AP001816.1	ENSG00000254531
2.97	6.67	NFKB2	ENSG00000077150
2.966	4.211	GREM1	ENSG00000166923
2.963	3.131	LINC01082	ENSG00000269186
2.959	2.462	CLCF1	ENSG00000175505
2.959	2.462	ST20-AS1	ENSG00000259642
2.959	2.462	ZNF295-AS1	ENSG00000237232
2.956	3.73	LINC00513	ENSG00000233559
2.956	5.98	HIF1A-AS3	ENSG00000258667
2.952	3.325	AL356356.1	ENSG00000237781
2.952	3.325	ISG20	ENSG00000172183
2.941	5.308	CKS2	ENSG00000123975
2.938	7.809	PTGS2	ENSG00000073756
2.937	3.649	DYRK3	ENSG00000143479
2.935	5.281	SLC25A37	ENSG00000147454
2.933	4.59	COL6A2	ENSG00000142173
2.926	5.3	LINC01004	ENSG00000228393
2.919	3.399	FHL2	ENSG00000115641
2.901	2.593	MDK	ENSG00000110492
2.901	2.593	FOXF1	ENSG00000103241
2.901	2.593	ZNF20	ENSG00000132010
2.897	2.867	CEP170B	ENSG00000099814
2.893	4.751	SOX4	ENSG00000124766
2.892	3.295	LNCTAM34A	ENSG00000234546
2.892	3.295	AC010618.3	ENSG00000269439
2.89	3.469	MXRA8	ENSG00000162576
2.889	3.624	PERP	ENSG00000112378
2.868	4.162	ERRFI1	ENSG00000116285
2.863	7.009	BRD2	ENSG00000204256
2.855	6.537	KDM6B	ENSG00000132510
2.853	2.714	FGFRL1	ENSG00000127418
2.85	4.101	IL32	ENSG00000008517
2.848	3.991	FBLN1	ENSG00000077942
2.848	2.406	CAMTA1-DT	ENSG00000237436
2.848	2.406	AEBP1	ENSG00000106624
2.848	2.406	TMEM132A	ENSG00000006118
2.848	2.406	LINC00926	ENSG00000247982
2.84	4.885	COL6A1	ENSG00000142156
2.839	3.6	CHST2	ENSG00000175040
2.839	2.015	TRAF4	ENSG00000076604
2.839	4.337	MAP1LC3A	ENSG00000101460
2.839	2.015	A4GALT	ENSG00000128274
2.835	3.441	MED18	ENSG00000130772
2.835	3.441	PCOLCE	ENSG00000106333
2.835	3.441	BBC3	ENSG00000105327
2.822	3.061	AL135905.2	ENSG00000285976
2.82	4.874	HIVEP2	ENSG00000010818
2.812	5.632	TPM2	ENSG00000198467
2.809	5.265	MIR3945HG	ENSG00000251230
2.809	3.972	TNFSF15	ENSG00000181634
2.802	10.22	IL1B	ENSG00000125538
2.801	4.705	CCND1	ENSG00000110092
2.798	2.542	PRR16	ENSG00000184838
2.783	7.141	EIF1B	ENSG00000114784
2.777	3.775	GPX3	ENSG00000211445
2.777	2.19	CTHRC1	ENSG00000164932
2.777	2.19	AVIL	ENSG00000135407
2.772	6.978	ATF3	ENSG00000162772
2.767	6.306	UBE2S	ENSG00000108106
2.762	4.651	ZBTB21	ENSG00000173276
2.754	3.481	CSRP2	ENSG00000175183
2.753	4.38	PDRG1	ENSG00000088356
2.749	4.498	EDNRB	ENSG00000136160
2.746	3.023	STXBP5-AS1	ENSG00000233452
2.734	3.547	SYNJ2	ENSG00000078269
2.727	2.346	MINCR	ENSG00000253716
2.727	2.346	UNC119B	ENSG00000175970
2.727	2.346	TIGD7	ENSG00000140993
2.725	4.857	MS4A14	ENSG00000166928
2.719	3.112	SGCB	ENSG00000163069
2.715	5.889	MARCKSL1	ENSG00000175130
2.715	3.61	C1R	ENSG00000159403
2.713	5.509	FN1	ENSG00000115414
2.698	3.67	LY6K	ENSG00000160886
2.698	6.419	ALOX5AP	ENSG00000132965
2.697	3.453	PXDN	ENSG00000130508
2.695	3.196	NMB	ENSG00000197696
2.695	3.196	BMERB1	ENSG00000166780
2.692	2.885	AL645728.1	ENSG00000215014
2.692	2.885	FCHSD1	ENSG00000197948
2.692	2.885	RFX3-AS1	ENSG00000232104
2.692	2.885	PAPPA	ENSG00000182752
2.687	4.071	TNFSF9	ENSG00000125657
2.687	2.486	FKBP7	ENSG00000079150
2.687	2.486	STC2	ENSG00000113739
2.687	2.486	ABTB2	ENSG00000166016
2.687	2.486	BICD1	ENSG00000151746
2.687	2.486	TBX2	ENSG00000121068
2.672	3.959	MFGE8	ENSG00000140545
2.672	6.386	SLFN5	ENSG00000166750
2.669	4.672	HSPB6	ENSG00000004776
2.668	3.783	PIM2	ENSG00000102096
2.664	4.158	F3	ENSG00000117525
2.656	10.25	CXCL1	ENSG00000163739
2.654	2.614	MN1	ENSG00000169184
2.648	5.912	AREG	ENSG00000109321
2.646	3.644	LGALS3BP	ENSG00000108679
2.637	3.422	FAM200A	ENSG00000221909
2.636	10.68	EIF1	ENSG00000173812
2.632	2.118	FMO4	ENSG00000076258
2.632	2.118	ATAT1	ENSG00000137343
2.632	2.118	DUSP14	ENSG00000276023
2.626	2.731	AL121603.2	ENSG00000258738
2.626	8.192	PPIF	ENSG00000108179
2.607	3.813	AC097709.1	ENSG00000287037
2.596	2.28	EFEMP1	ENSG00000115380
2.596	2.28	NECTIN3	ENSG00000177707
2.596	2.28	DPYSL3	ENSG00000113657
2.596	2.28	HMMR	ENSG00000072571
2.596	2.28	CFB	ENSG00000243649
2.596	2.28	COQ3	ENSG00000132423
2.596	2.28	AP005019.1	ENSG00000256633
2.596	2.28	LARP6	ENSG00000166173
2.594	6.197	SERPINB9	ENSG00000170542
2.581	3.677	ZNF529-AS1	ENSG00000233527
2.574	3.391	AP000331.1	ENSG00000286153
2.573	5.565	CAMLG	ENSG00000164615
2.57	3.734	AL158152.1	ENSG00000269929
2.567	2.426	PIGV	ENSG00000060642
2.567	2.426	VPS13B-DT	ENSG00000253948
2.567	2.426	DSEL	ENSG00000171451
2.567	2.426	SRPX	ENSG00000101955
2.561	3.46	TBCC	ENSG00000124659
2.551	5.836	THUMPD3-AS1	ENSG00000206573
2.55	4.101	AC006449.6	ENSG00000277969
2.549	3.527	NBL1	ENSG00000158747
2.547	5.535	TFPI	ENSG00000003436
2.547	3.122	ZNF200	ENSG00000010539
2.543	2.559	HCG20	ENSG00000228022
2.543	2.559	AL355001.2	ENSG00000275964
2.543	4.88	MEPCE	ENSG00000146834
2.53	10.13	CCL3	ENSG00000277632
2.525	5.123	IRGQ	ENSG00000167378
2.523	2.68	AC112220.2	ENSG00000271643
2.518	5.293	ZC3H12A	ENSG00000163874
2.518	3.708	COX7A1	ENSG00000161281
2.508	6.166	TNIP3	ENSG00000050730
2.508	3.358	VASN	ENSG00000168140
2.506	2.791	EFEMP2	ENSG00000172638
2.498	4.166	CLK2	ENSG00000176444
2.498	3.429	PBLD	ENSG00000108187
2.497	5.438	CCRL2	ENSG00000121797
2.494	3.87	POMZP3	ENSG00000146707
2.492	4.207	LINC00909	ENSG00000264247
2.492	5.792	EMD	ENSG00000102119
2.492	6.932	MAFG	ENSG00000197063
2.491	2.895	AL359762.1	ENSG00000284882
2.488	3.497	PTTG1	ENSG00000164611
2.481	3.968	CAVIN3	ENSG00000170955
2.478	2.992	ZNF687	ENSG00000143373
2.474	4.607	AC015871.1	ENSG00000180953
2.472	2.038	LEKR1	ENSG00000197980
2.472	2.038	AL354920.1	ENSG00000254473
2.472	2.038	ANGPTL2	ENSG00000136859
2.472	2.038	AC139530.1	ENSG00000262049
2.472	2.038	AP006565.1	ENSG00000265737
2.47	8.145	C1orf122	ENSG00000197982
2.466	3.082	SLAMF9	ENSG00000162723
2.466	3.082	TNC	ENSG00000041982
2.466	3.082	ST6GALNAC2	ENSG00000070731
2.455	5.178	DLST	ENSG00000119689
2.452	3.793	ZNF697	ENSG00000143067
2.452	2.208	PLEKHN1	ENSG00000187583
2.452	2.208	MOXD1	ENSG00000079931
2.452	2.208	EGFR	ENSG00000146648
2.452	2.208	MIR31HG	ENSG00000171889
2.452	4.53	IFITM1	ENSG00000185885
2.452	2.208	ZNF213-AS1	ENSG00000263072
2.452	2.208	AC016876.1	ENSG00000233223
2.445	4.859	LINC00847	ENSG00000245060
2.436	2.361	PRSS3	ENSG00000010438
2.436	2.361	MIR100HG	ENSG00000255248
2.436	2.361	INTS6-AS1	ENSG00000236778
2.436	2.361	KRBA2	ENSG00000184619
2.436	2.361	ZNF460	ENSG00000197714
2.435	4.958	ZNF580	ENSG00000213015
2.432	3.396	CPT1B	ENSG00000205560
2.432	5.209	CCDC71L	ENSG00000253276
2.426	3.465	TNKS1BP1	ENSG00000149115
2.423	2.498	AC106865.2	ENSG00000287216
2.423	2.498	RASL11A	ENSG00000122035
2.423	2.498	ADPGK-AS1	ENSG00000260898
2.423	2.498	CEMIP	ENSG00000103888
2.423	2.498	LINC00324	ENSG00000178977
2.423	2.498	AC243829.4	ENSG00000277089
2.413	4.609	IL24	ENSG00000162892
2.412	5.617	CLK1	ENSG00000013441
2.412	2.624	LRRC37A3	ENSG00000176809
2.402	2.74	AL078459.1	ENSG00000223653
2.402	5.062	MRPL44	ENSG00000135900
2.399	5.106	DUSP4	ENSG00000120875
2.399	7.373	RBM8A	ENSG00000265241
2.394	2.847	TMEM42	ENSG00000169964
2.388	2.947	YOD1	ENSG00000180667
2.386	3.97	FKBP11	ENSG00000134285
2.382	3.04	SERPING1	ENSG00000149131
2.382	3.04	C17orf75	ENSG00000108666
2.382	3.04	TIMP3	ENSG00000100234
2.378	5.898	SNHG16	ENSG00000163597
2.375	4.148	LEPR	ENSG00000116678
2.374	7.981	IFITM3	ENSG00000142089
2.373	4.19	LRIF1	ENSG00000121931
2.371	5.22	PGRMC1	ENSG00000101856
2.367	3.288	LINC02802	ENSG00000232527
2.365	7.141	DYNLT1	ENSG00000146425
2.363	4.38	DUSP5	ENSG00000138166
2.355	5.86	IER5	ENSG00000162783
2.351	5.633	CARD16	ENSG00000204397
2.351	4.64	PTX3	ENSG00000163661
2.35	6.235	RBBP6	ENSG00000122257
2.35	7.579	CHMP1B	ENSG00000255112
2.349	3.684	ZCWPW2	ENSG00000206559
2.347	3.741	ZNF302	ENSG00000089335
2.345	4.782	SHC1	ENSG00000160691
2.343	3.848	PLXNA3	ENSG00000130827
2.34	6.528	BTG3	ENSG00000154640
2.339	3.947	INAFM1	ENSG00000257704
2.337	7.823	CCL7	ENSG00000108688
2.336	4.04	FGFR1	ENSG00000077782
2.336	4.04	CA2	ENSG00000104267
2.334	5.138	IRF7	ENSG00000185507
2.317	5.88	CLDND1	ENSG00000080822
2.314	6.046	SF3B4	ENSG00000143368
2.31	7.319	AKR1C1	ENSG00000187134
2.291	4.107	GABPB1-AS1	ENSG00000244879
2.291	4.58	CCL23	ENSG00000274736
2.291	2.433	KCP	ENSG00000135253
2.291	2.564	NCDN	ENSG00000020129
2.291	3.595	DNAJB4	ENSG00000162616
2.291	3.467	CNN3	ENSG00000117519
2.291	2.288	FAM177B	ENSG00000197520
2.291	2.128	EMILIN1	ENSG00000138080
2.291	2.288	BHLHE40-AS1	ENSG00000235831
2.291	2.684	FBLN2	ENSG00000163520
2.291	2.128	AC083798.2	ENSG00000272758
2.291	2.128	MASP1	ENSG00000127241
2.291	2.684	GPAT3	ENSG00000138678
2.291	2.128	MAP1B	ENSG00000131711
2.291	4.23	DCBLD1	ENSG00000164465
2.291	4.269	AL592429.2	ENSG00000226571
2.291	2.288	SNHG26	ENSG00000228649
2.291	2.795	SLC39A14	ENSG00000104635
2.291	2.995	FBXL6	ENSG00000182325
2.291	2.288	LURAP1L	ENSG00000153714
2.291	4.063	TOR1B	ENSG00000136816
2.291	2.128	ADIRF-AS1	ENSG00000272734
2.291	2.564	IFIT2	ENSG00000119922
2.291	4.415	MED19	ENSG00000156603
2.291	2.564	TUT1	ENSG00000149016
2.291	3.467	YAP1	ENSG00000137693
2.291	2.795	RAD52	ENSG00000002016
2.291	2.795	MGP	ENSG00000111341
2.291	2.128	LINC02340	ENSG00000275294
2.291	2.288	PLK1	ENSG00000166851
2.291	5.603	OSGIN1	ENSG00000140961
2.291	2.128	PLCD3	ENSG00000161714
2.291	3.326	COG1	ENSG00000166685
2.291	2.128	AC064805.1	ENSG00000261222
2.291	2.898	ANGPTL4	ENSG00000167772
2.291	2.128	ZNF574	ENSG00000105732
2.291	2.684	LYPD3	ENSG00000124466
2.291	4.727	ZNF28	ENSG00000198538
2.291	2.564	LBP	ENSG00000129988
2.291	3.085	ANKRD54	ENSG00000100124
2.291	2.128	KDELR3	ENSG00000100196
2.291	2.684	DNAL4	ENSG00000100246
2.267	4.923	AL138963.4	ENSG00000273149
2.265	4.795	MTG2	ENSG00000101181
2.259	4.532	KLHL21	ENSG00000162413
2.258	7.066	SELENOK	ENSG00000113811
2.249	5.138	SLC35B2	ENSG00000157593
2.249	4.128	COL14A1	ENSG00000187955
2.248	4.085	GBP1	ENSG00000117228
2.244	4.983	PLPP5	ENSG00000147535
2.243	3.947	GBP2	ENSG00000162645
2.234	3.684	S100A2	ENSG00000196754
2.231	3.625	SLC39A13	ENSG00000165915
2.226	3.5	CRISPLD2	ENSG00000103196
2.223	6.771	NRBP1	ENSG00000115216
2.221	10.42	CXCL3	ENSG00000163734
2.22	4.38	PLOD2	ENSG00000152952
2.219	6.938	ADRM1	ENSG00000130706
2.215	4.873	TSPYL1	ENSG00000189241
2.215	5.867	PDLIM7	ENSG00000196923
2.212	7.686	BZW1	ENSG00000082153
2.207	3.127	HELZ2	ENSG00000130589
2.205	4.106	FOSL1	ENSG00000175592
2.205	4.684	AL445524.1	ENSG00000233461
2.201	3.04	AC009303.2	ENSG00000235066
2.201	3.04	ZNHIT2	ENSG00000174276
2.199	6.916	RPL22L1	ENSG00000163584
2.199	5.006	HMGCL	ENSG00000117305
2.199	5.587	OSER1	ENSG00000132823
2.198	10.89	RPS19	ENSG00000105372
2.196	4.959	SPARC	ENSG00000113140
2.193	4.499	ZSWIM4	ENSG00000132003
2.193	7.159	ZFAS1	ENSG00000177410
2.191	4.466	TEPSIN	ENSG00000167302
2.188	2.847	AL645465.1	ENSG00000240963
2.188	2.847	AC090114.2	ENSG00000273270
2.188	2.847	AC138150.1	ENSG00000224505
2.188	5.169	TREM1	ENSG00000124731
2.185	7.501	MGST1	ENSG00000008394
2.182	3.767	CHTF8	ENSG00000168802
2.181	6.661	EIF4A2	ENSG00000156976
2.18	2.74	RASSF8	ENSG00000123094
2.179	7.187	CD300E	ENSG00000186407
2.177	4.287	TMED1	ENSG00000099203
2.177	4.698	CCNG1	ENSG00000113328
2.171	2.624	MYLIP	ENSG00000007944
2.171	2.624	YTHDF3-AS1	ENSG00000270673
2.171	2.624	AC023906.5	ENSG00000259712
2.171	5.432	FAM53C	ENSG00000120709
2.171	4.209	RPP25L	ENSG00000164967
2.169	6.41	HGS	ENSG00000185359
2.167	5.158	HEXIM1	ENSG00000186834
2.163	3.531	TRMT5	ENSG00000126814
2.16	2.498	ZNF684	ENSG00000117010
2.16	2.498	GPR161	ENSG00000143147
2.16	2.498	MCF2L2	ENSG00000053524
2.16	2.498	SPACA9	ENSG00000165698
2.16	2.498	DIABLO	ENSG00000184047
2.156	7.1	IGFBP5	ENSG00000115461
2.156	4.039	EPB41L4A-AS1	ENSG00000224032
2.154	8.786	DYNLL1	ENSG00000088986
2.151	3.396	PITX1	ENSG00000069011
2.151	3.396	ENDOV	ENSG00000173818
2.147	2.361	SGIP1	ENSG00000118473
2.147	3.946	EPM2AIP1	ENSG00000178567
2.147	2.361	HACD1	ENSG00000165996
2.143	3.324	TCTEX1D2	ENSG00000213123
2.143	3.324	RMRP	ENSG00000269900
2.142	6.121	RHBDD2	ENSG00000005486
2.142	3.897	SH2B1	ENSG00000178188
2.141	6.469	HBEGF	ENSG00000113070
2.135	3.248	IBA57	ENSG00000181873
2.135	3.248	ZNF761	ENSG00000160336
2.131	2.208	PDLIM1	ENSG00000107438
2.131	2.208	PRAP1	ENSG00000165828
2.131	2.208	PPP1R12A-AS1	ENSG00000257557
2.131	2.208	AC060780.1	ENSG00000267002
2.131	5.016	TOB1	ENSG00000141232
2.131	2.208	MPV17L2	ENSG00000254858
2.131	2.208	RTL6	ENSG00000188636
2.127	8.744	MTRNR2L12	ENSG00000269028
2.126	3.167	DDR2	ENSG00000162733
2.126	3.167	ARMH4	ENSG00000139971
2.126	3.167	SIRT6	ENSG00000077463
2.124	9.393	CCL18	ENSG00000275385
2.118	6.099	CLEC4E	ENSG00000166523
2.118	3.682	PRKAB1	ENSG00000111725
2.118	3.682	APBA3	ENSG00000011132
2.115	4.395	SERPINH1	ENSG00000149257
2.111	3.623	ZCCHC3	ENSG00000247315
2.111	2.038	RBM34	ENSG00000188739
2.111	2.038	MAGEF1	ENSG00000177383
2.111	2.038	MTFR2	ENSG00000146410
2.111	2.038	SLC25A45	ENSG00000162241
2.111	2.038	AC006581.2	ENSG00000282022
2.111	2.038	BCDIN3D	ENSG00000186666
2.111	2.038	ZNF525	ENSG00000203326
2.11	7.937	EIF5	ENSG00000100664
2.106	4.323	TSPAN31	ENSG00000135452
2.105	2.992	HIST2H2BE	ENSG00000184678
2.105	5.314	DAXX	ENSG00000204209
2.105	2.992	CD274	ENSG00000120217
2.103	5.146	BSDC1	ENSG00000160058
2.103	3.561	COL4A1	ENSG00000187498
2.102	3.968	MIB2	ENSG00000197530
2.097	4.513	AL078604.4	ENSG00000286533
2.096	4.247	TMEM222	ENSG00000186501
2.096	5.731	RHOC	ENSG00000155366
2.093	4.709	FBXO22	ENSG00000167196
2.093	8.221	IL6	ENSG00000136244
2.092	2.895	NKIRAS1	ENSG00000197885
2.092	2.895	DALRD3	ENSG00000178149
2.085	4.651	AC007384.1	ENSG00000237513
2.082	6.28	TRA2A	ENSG00000164548
2.079	5.385	C12orf57	ENSG00000111678
2.078	7.412	RIT1	ENSG00000143622
2.077	2.791	NIFK-AS1	ENSG00000236859
2.077	2.791	GINS4	ENSG00000147536
2.077	2.791	RARA-AS1	ENSG00000265666
2.077	2.791	CASTOR1	ENSG00000239282
2.077	4.376	TJAP1	ENSG00000137221
2.077	5.599	RELA	ENSG00000173039
2.075	5.949	ZKSCAN1	ENSG00000106261
2.075	3.358	CAVIN1	ENSG00000177469
2.074	7.526	CYCS	ENSG00000172115
2.072	4.081	ZNF121	ENSG00000197961
2.072	7.863	NDUFA6	ENSG00000184983
2.071	4.56	CKAP4	ENSG00000136026
2.067	4.723	XAB2	ENSG00000076924
2.066	8.785	UBB	ENSG00000170315
2.063	3.284	SPATA33	ENSG00000167523
2.055	5.736	TNFRSF10B	ENSG00000120889
2.055	5.453	SCML1	ENSG00000047634
2.047	4.185	MAMLD1	ENSG00000013619
2.044	5.582	CYTH2	ENSG00000105443
2.04	2.559	PALLD	ENSG00000129116
2.04	2.559	PRAF2	ENSG00000243279
2.034	3.527	AL354740.1	ENSG00000225339
2.032	4.101	POLR1C	ENSG00000171453
2.031	4.51	MOAP1	ENSG00000165943
2.031	4.965	ATG2A	ENSG00000110046
2.027	6.244	DDX39B	ENSG00000198563
2.027	5.292	AC025580.2	ENSG00000259354
2.026	4.803	ZFAND2A	ENSG00000178381
2.025	4.282	MED26	ENSG00000105085
2.024	4.057	AF117829.1	ENSG00000251136
2.024	6.277	PCF11	ENSG00000165494
2.024	5.469	AHSA1	ENSG00000100591
2.023	3.789	ELAC1	ENSG00000141642
2.022	3.46	TMEM263	ENSG00000151135
2.022	3.46	MAP1LC3B2	ENSG00000258102
2.021	6.361	EIF3I	ENSG00000084623
2.02	4.619	RHOB	ENSG00000143878
2.02	3.034	MRC2	ENSG00000011028
2.02	3.034	CD320	ENSG00000167775
2.018	6.608	UPP1	ENSG00000183696
2.016	4.011	TRIM69	ENSG00000185880
2.016	2.426	TIFA	ENSG00000145365
2.016	2.426	VARS2	ENSG00000137411
2.013	3.734	WDR74	ENSG00000133316
2.009	3.391	FEZ1	ENSG00000149557
2.005	4.373	YRDC	ENSG00000196449
2.005	4.373	FCMR	ENSG00000162894
2.002	2.94	HCG11	ENSG00000228223
2.002	2.94	DNASE1	ENSG00000213918
2.002	2.94	FENDRR	ENSG00000268388
1.994	3.318	TMEM80	ENSG00000177042
1.994	3.318	A2M	ENSG00000175899
1.993	5.897	ZSWIM8	ENSG00000214655
1.991	5.39	KLHL9	ENSG00000198642
1.991	5.39	FP671120.4	ENSG00000278996
1.99	6.757	ATF4	ENSG00000128272
1.99	3.618	PDGFRA	ENSG00000134853
1.99	3.618	DNAJC14	ENSG00000135392
1.988	6.242	CD52	ENSG00000169442
1.987	2.28	IGSF8	ENSG00000162729
1.987	2.28	KIAA0319	ENSG00000137261
1.987	2.28	IDO2	ENSG00000188676
1.987	2.28	ZNF484	ENSG00000127081
1.987	2.28	PRKG1	ENSG00000185532
1.987	2.28	AC007216.4	ENSG00000263307
1.987	2.28	EID2B	ENSG00000176401
1.982	4.261	DNAJC9	ENSG00000213551
1.982	4.261	TRIM66	ENSG00000166436
1.982	4.261	C11orf68	ENSG00000175573
1.981	2.839	WWTR1	ENSG00000018408
1.981	2.839	ANKRD37	ENSG00000186352
1.978	3.241	ABRAXAS1	ENSG00000163322
1.978	3.241	PAQR5	ENSG00000137819
1.978	3.241	ENO3	ENSG00000108515
1.977	3.555	BAG3	ENSG00000151929
1.975	4.032	ENAH	ENSG00000154380
1.974	10.85	GAPDH	ENSG00000111640
1.973	4.539	ARMCX1	ENSG00000126947
1.972	4.8	AL133415.1	ENSG00000234961
1.968	5.515	CXCR4	ENSG00000121966
1.967	5.191	PPP1R10	ENSG00000204569
1.967	4.889	MBD6	ENSG00000166987
1.965	4.353	ELK1	ENSG00000126767
1.965	4.181	ZBTB48	ENSG00000204859
1.963	3.759	MAP11	ENSG00000146826
1.96	3.16	RUVBL1	ENSG00000175792
1.96	3.16	LINC00243	ENSG00000214894
1.96	3.16	RBPMS	ENSG00000157110
1.96	3.16	ZNF79	ENSG00000196152
1.957	2.731	POLR3D	ENSG00000168495
1.957	2.731	HOMER3-AS1	ENSG00000269019
1.955	9.904	MIF	ENSG00000240972
1.95	3.703	PPP2R5B	ENSG00000068971
1.95	2.118	ASS1	ENSG00000130707
1.95	2.118	INPP5E	ENSG00000148384
1.95	2.118	PEX5	ENSG00000139197
1.95	2.118	MHENCR	ENSG00000232442
1.95	2.118	PCDH11X	ENSG00000102290
1.948	4.278	BX284668.5	ENSG00000238142
1.946	3.422	SMG8	ENSG00000167447
1.945	4.096	AL451165.2	ENSG00000272288
1.945	4.096	EGFL7	ENSG00000172889
1.941	3.888	BET1	ENSG00000105829
1.939	6.878	XBP1	ENSG00000100219
1.937	6.921	PSMB4	ENSG00000159377
1.936	3.644	ZNF397	ENSG00000186812
1.934	4.052	CYB5D2	ENSG00000167740
1.932	5.688	PROCR	ENSG00000101000
1.93	5.942	MAGOH	ENSG00000162385
1.929	4.199	TOB2	ENSG00000183864
1.929	2.614	NECAB3	ENSG00000125967
1.929	3.351	SPP1	ENSG00000118785
1.929	4.489	PRKCH	ENSG00000027075
1.929	6.239	EMC6	ENSG00000127774
1.929	3.351	PLA2G4C	ENSG00000105499
1.926	4.823	SNHG32	ENSG00000204387
1.922	6.43	IGFBP4	ENSG00000141753
1.919	6.078	PSMC4	ENSG00000013275
1.918	4.158	SERPINF1	ENSG00000132386
1.917	2.983	IRF4	ENSG00000137265
1.917	4.568	RBM14	ENSG00000239306
1.91	5.126	IP6K2	ENSG00000068745
1.91	3.276	ZSCAN32	ENSG00000140987
1.91	4.861	FCER2	ENSG00000104921
1.906	6.985	CSMD1	ENSG00000183117
1.904	3.519	COL5A2	ENSG00000204262
1.904	3.519	MRPL10	ENSG00000159111
1.901	4.922	RCN1	ENSG00000049449
1.901	4.922	KLHL28	ENSG00000179454
1.901	9.618	HSP90AA1	ENSG00000080824
1.901	3.728	TTC32	ENSG00000183891
1.901	3.728	ZNF808	ENSG00000198482
1.9	6.088	ILF2	ENSG00000143621
1.895	2.486	TNFRSF9	ENSG00000049249
1.895	2.486	ACKR3	ENSG00000144476
1.895	2.486	AC027644.3	ENSG00000272831
1.895	2.486	RELA-DT	ENSG00000285533
1.895	2.486	HYPK	ENSG00000242028
1.895	2.486	ZNF552	ENSG00000178935
1.894	6.066	IFITM2	ENSG00000185201
1.891	2.885	CACNA2D1	ENSG00000153956
1.891	2.885	PRMT5	ENSG00000100462
1.891	2.885	CKB	ENSG00000166165
1.888	3.196	KBTBD8	ENSG00000163376
1.888	3.196	TSPAN13	ENSG00000106537
1.888	3.196	IQCN	ENSG00000130518
1.886	9.628	EMP3	ENSG00000142227
1.884	3.859	FADS3	ENSG00000221968
1.884	3.859	UBFD1	ENSG00000103353
1.884	3.859	ZNF444	ENSG00000167685
1.883	7.626	PEA15	ENSG00000162734
1.88	6.573	CCL4L2	ENSG00000276070
1.875	6.288	VAMP2	ENSG00000220205
1.873	7.614	ABCB1	ENSG00000085563
1.872	4.726	PRR14	ENSG00000156858
1.87	3.979	MDC 1.00	ENSG00000137337
1.866	3.382	NIPBL-DT	ENSG00000285967
1.866	7.55	WDR83OS	ENSG00000105583
1.864	3.112	AC245297.3	ENSG00000274265
1.864	3.112	AC135050.3	ENSG00000260911
1.864	3.112	MIS12	ENSG00000167842
1.861	2.779	CCNT2-AS1	ENSG00000224043
1.861	2.779	CTSF	ENSG00000174080
1.861	2.779	C14orf28	ENSG00000179476
1.861	2.779	EHD2	ENSG00000024422
1.855	2.346	CRELD1	ENSG00000163703
1.855	2.346	GAS8	ENSG00000141013
1.855	4.668	PEF1	ENSG00000162517
1.854	5.079	BCAS2	ENSG00000116752
1.853	3.752	TTC4	ENSG00000243725
1.85	5.696	HIST1H2AC	ENSG00000180573
1.846	4.638	JAGN1	ENSG00000171135
1.844	3.309	NR2F1	ENSG00000175745
1.844	3.309	TRIM36	ENSG00000152503
1.844	4.046	DUSP16	ENSG00000111266
1.842	4.804	AP003086.1	ENSG00000254420
1.84	6.327	EIF6	ENSG00000242372
1.837	6.811	PHLDA1	ENSG00000139289
1.837	5.345	FBRS	ENSG00000156860
1.837	3.023	TMEM265	ENSG00000281991
1.836	4.868	POLG	ENSG00000140521
1.836	6.157	CSTA	ENSG00000121552
1.835	3.695	PHLDB1	ENSG00000019144
1.834	4.498	CCNT1	ENSG00000129315
1.83	4.38	BRD8	ENSG00000112983
1.826	2.666	SPINDOC	ENSG00000168005
1.826	2.666	SIAE	ENSG00000110013
1.826	4.251	APBB3	ENSG00000113108
1.824	3.829	TRIM22	ENSG00000132274
1.824	3.829	ALKBH6	ENSG00000239382
1.819	4.816	DDX56	ENSG00000136271
1.819	3.231	TRAF3IP2	ENSG00000056972
1.818	4.964	RNF40	ENSG00000103549
1.817	5.809	SLU7	ENSG00000164609
1.816	3.636	LINC00520	ENSG00000258791
1.806	2.19	NBPF3	ENSG00000142794
1.806	2.19	EXO5	ENSG00000164002
1.806	2.19	GREM2	ENSG00000180875
1.806	2.19	SYNGAP1	ENSG00000197283
1.806	2.19	AL356599.1	ENSG00000235652
1.806	2.19	MKLN1-AS	ENSG00000236753
1.806	2.19	SYCE1L	ENSG00000205078
1.806	2.19	NEURL4	ENSG00000215041
1.806	2.19	LYRM9	ENSG00000232859
1.806	2.19	AL117335.1	ENSG00000276649
1.806	3.412	FLAD1	ENSG00000160688
1.806	2.927	FAM131A	ENSG00000175182
1.806	2.927	DIMT1	ENSG00000086189
1.806	2.927	TRIM52	ENSG00000183718
1.806	2.927	YAE1	ENSG00000241127
1.806	3.412	TAF1C	ENSG00000103168
1.806	2.927	YDJC	ENSG00000161179
1.804	5.921	TM4SF19	ENSG00000145107
1.803	5.504	PRDX4	ENSG00000123131
1.803	5.296	SLC35E3	ENSG00000175782
1.801	5.543	ZNF622	ENSG00000173545
1.798	8.966	COX6A1	ENSG00000111775
1.798	11.67	S100A11	ENSG00000163191
1.797	5.865	ZBTB43	ENSG00000169155
1.796	8.609	TNFAIP2	ENSG00000185215
1.796	8.979	NDUFA4	ENSG00000189043
1.795	3.574	AC010980.1	ENSG00000267034
1.795	3.574	TNFRSF10A	ENSG00000104689
1.795	3.574	EIF2B2	ENSG00000119718
1.794	5.656	PALM2-AKAP2	ENSG00000157654
1.792	3.148	ZNF276	ENSG00000158805
1.792	3.148	UBOX5	ENSG00000185019
1.788	5.839	NABP1	ENSG00000173559
1.788	5.138	GAS5	ENSG00000234741
1.787	6.74	MDM2	ENSG00000135679
1.784	2.542	AL691432.2	ENSG00000272106
1.784	2.542	ITM2C	ENSG00000135916
1.784	2.542	SRD5A1	ENSG00000145545
1.784	2.542	NDFIP2	ENSG00000102471
1.784	4.864	CIC	ENSG00000079432
1.784	2.542	ZNF845	ENSG00000213799
1.784	7.862	CREM	ENSG00000095794
1.78	3.851	TUBB2A	ENSG00000137267
1.779	4.526	AC010642.2	ENSG00000283103
1.778	4.773	KMT2B	ENSG00000272333
1.773	3.509	AC025159.1	ENSG00000257815
1.773	3.509	COL4A2	ENSG00000134871
1.773	3.509	UNKL	ENSG00000059145
1.772	4.9	KPNA2	ENSG00000182481
1.771	2.824	ARRDC3-AS1	ENSG00000281357
1.771	2.824	AC127502.2	ENSG00000270055
1.771	2.824	HOXB2	ENSG00000173917
1.771	5.146	C19orf25	ENSG00000119559
1.771	4.409	PAF1	ENSG00000006712
1.771	2.824	SNHG11	ENSG00000174365
1.769	4.083	ZNF350	ENSG00000256683
1.766	3.661	OVCA2	ENSG00000262664
1.766	3.661	TUBG1	ENSG00000131462
1.766	4.811	SLC52A2	ENSG00000185803
1.763	4.874	SIRT7	ENSG00000187531
1.761	3.061	ADAM12	ENSG00000148848
1.758	5.638	OSM	ENSG00000099985
1.758	11.54	SAT1	ENSG00000130066
1.755	5.103	GPR108	ENSG00000125734
1.754	7.388	SNHG29	ENSG00000175061
1.754	3.263	PARVA	ENSG00000197702
1.754	3.263	FICD	ENSG00000198855
1.752	7.984	RAN	ENSG00000132341
1.751	6.004	JOSD1	ENSG00000100221
1.75	5.254	TRIM56	ENSG00000169871
1.747	6.416	ATG12	ENSG00000145782
1.744	3.6	AC007952.4	ENSG00000262202
1.744	2.015	NEXN	ENSG00000162614
1.744	2.015	DDAH1	ENSG00000153904
1.744	2.015	HFM1	ENSG00000162669
1.744	2.015	AC008957.1	ENSG00000250155
1.744	2.015	EDIL3	ENSG00000164176
1.744	2.015	AL138724.1	ENSG00000272269
1.744	2.015	EYA4	ENSG00000112319
1.744	2.015	ERV3-1	ENSG00000213462
1.744	2.015	LINC01006	ENSG00000182648
1.744	2.015	ZBTB26	ENSG00000171448
1.744	4.337	TAOK2	ENSG00000149930
1.744	2.015	RNFT1-DT	ENSG00000267302
1.74	3.742	LINC01588	ENSG00000214900
1.737	3.872	EFCAB2	ENSG00000203666
1.737	5.112	ZC3H3	ENSG00000014164
1.735	2.406	INKA2	ENSG00000197852
1.735	2.406	SFT2D3	ENSG00000173349
1.735	2.406	GRAMD2B	ENSG00000155324
1.735	2.406	CERCAM	ENSG00000167123
1.735	2.406	CREB3L1	ENSG00000157613
1.735	2.406	MAP1A	ENSG00000166963
1.735	2.406	PKIG	ENSG00000168734
1.735	2.406	SMARCA1	ENSG00000102038
1.732	5.397	DHX34	ENSG00000134815
1.73	2.714	LINC01137	ENSG00000233621
1.73	2.714	LBX2	ENSG00000179528
1.73	2.714	S100P	ENSG00000163993
1.73	2.714	FKBP14	ENSG00000106080
1.73	2.714	STAMBPL1	ENSG00000138134
1.73	4.299	USE1	ENSG00000053501
1.727	4.472	TBC1D22B	ENSG00000065491
1.726	4.552	FBP1	ENSG00000165140
1.726	2.967	RBM4B	ENSG00000173914
1.726	2.967	DNAJA4	ENSG00000140403
1.726	2.967	AC005332.4	ENSG00000274712
1.723	3.183	CCDC80	ENSG00000091986
1.723	3.183	SFR1	ENSG00000156384
1.722	8.003	SSR4	ENSG00000180879
1.722	4.895	CDK9	ENSG00000136807
1.721	4.955	SLAMF7	ENSG00000026751
1.721	3.37	IFI27L1	ENSG00000165948
1.721	5.012	PGRMC2	ENSG00000164040
1.719	3.536	CDKL3	ENSG00000006837
1.719	5.172	UBE2Q1	ENSG00000160714
1.718	3.685	MICA	ENSG00000204520
1.718	3.685	ENGASE	ENSG00000167280
1.718	3.685	ZNF587	ENSG00000198466
1.717	5.361	FCGBP	ENSG00000275395
1.717	6.59	PRDX6	ENSG00000117592
1.716	5.604	TUG1	ENSG00000253352
1.716	4.056	FILIP1L	ENSG00000168386
1.714	4.26	POLR2C	ENSG00000102978
1.712	4.739	PHF5A	ENSG00000100410
1.712	4.87	EGR1	ENSG00000120738
1.712	4.87	TSSC4	ENSG00000184281
1.711	4.989	TMUB2	ENSG00000168591
1.709	7.999	TAGLN2	ENSG00000158710
1.706	7.353	PHPT1	ENSG00000054148
1.703	5.611	TMED4	ENSG00000158604
1.703	5.324	TUBA4A	ENSG00000127824
1.702	5.23	SDF2	ENSG00000132581
1.7	4.565	PRPF4	ENSG00000136875
1.699	8.68	RPSA	ENSG00000168028
1.698	4.22	MTA2	ENSG00000149480
1.697	4.01	RNF123	ENSG00000164068
1.697	5.518	PURB	ENSG00000146676
1.696	3.893	NCS1	ENSG00000107130
1.696	3.893	CREBZF	ENSG00000137504
1.696	3.893	MYL9	ENSG00000101335
1.694	3.624	NRIP3	ENSG00000175352
1.694	3.624	SARM1	ENSG00000004139
1.694	5.886	ZNF24	ENSG00000172466
1.693	6.3	UBE2Z	ENSG00000159202
1.691	3.295	KANK1	ENSG00000107104
1.691	3.295	TXNL4B	ENSG00000140830
1.691	7.901	FLOT1	ENSG00000137312
1.689	3.097	TMEM187	ENSG00000177854
1.687	4.533	IMPDH2	ENSG00000178035
1.686	2.867	ANAPC2	ENSG00000176248
1.686	2.867	AL157392.3	ENSG00000239665
1.683	6.133	EHD1	ENSG00000110047
1.681	2.593	OTUD3	ENSG00000169914
1.681	2.593	AC025682.1	ENSG00000263766
1.681	2.593	KLHL26	ENSG00000167487
1.68	8.419	ARL6IP1	ENSG00000170540
1.679	4.79	SNHG3	ENSG00000242125
1.679	4.79	KIAA1191	ENSG00000122203
1.677	3.962	LAT	ENSG00000213658
1.675	2.256	C1orf109	ENSG00000116922
1.675	2.256	AC078850.1	ENSG00000248187
1.675	2.256	FAM83H	ENSG00000180921
1.675	2.256	LINC02757	ENSG00000255363
1.675	2.256	CDK2	ENSG00000123374
1.675	2.256	PAN2	ENSG00000135473
1.675	2.256	ZNF23	ENSG00000167377
1.675	5.715	NFKBIB	ENSG00000104825
1.675	2.256	ZNF776	ENSG00000152443
1.672	3.708	MRPL49	ENSG00000149792
1.672	3.708	ZMYND15	ENSG00000141497
1.671	6.495	DNTTIP2	ENSG00000067334
1.671	4.89	TRAPPC6A	ENSG00000007255
1.67	7.187	SNHG6	ENSG00000245910
1.668	3.562	PIGA	ENSG00000165195
1.665	6.115	VEGFA	ENSG00000112715
1.665	6.499	SNRPB2	ENSG00000125870
1.663	3.399	QPCTL	ENSG00000011478
1.662	6.006	MPDU1	ENSG00000129255
1.661	6.13	YIPF3	ENSG00000137207
1.659	5.774	RBM42	ENSG00000126254
1.658	3.215	GLI4	ENSG00000250571
1.653	7.334	SNHG5	ENSG00000203875
1.653	4.664	OSCAR	ENSG00000170909
1.653	7.374	LUCAT1	ENSG00000248323
1.652	3.787	EID2	ENSG00000176396
1.652	5.372	CCNL2	ENSG00000221978
1.651	5.844	TAF13	ENSG00000197780
1.65	4.59	DAPK3	ENSG00000167657
1.649	9.839	RPLP0	ENSG00000089157
1.649	4.195	GPN2	ENSG00000142751
1.646	3.649	NBPF9	ENSG00000269713
1.646	3.649	NR1D1	ENSG00000126368
1.643	4.431	CACNA2D4	ENSG00000151062
1.642	4.935	NKIRAS2	ENSG00000168256
1.642	5.987	ADM	ENSG00000148926
1.641	10.5	PPIA	ENSG00000196262
1.64	9.551	TMBIM6	ENSG00000139644
1.639	2.759	AC026785.2	ENSG00000248223
1.639	2.759	SVEP1	ENSG00000165124
1.639	2.759	POC1B-AS1	ENSG00000270344
1.637	8.18	EEF2	ENSG00000167658
1.637	6.543	TMEM208	ENSG00000168701
1.635	12.1	B2M	ENSG00000166710
1.634	8.866	H3F3B	ENSG00000132475
1.632	10.25	RPL37A	ENSG00000197756
1.631	4.91	CDKN1B	ENSG00000111276
1.628	6.433	SYF2	ENSG00000117614
1.627	4.395	ARMCX6	ENSG00000198960
1.626	5.002	XPC	ENSG00000154767
1.624	2.462	NBPF15	ENSG00000266338
1.624	2.462	MINDY1	ENSG00000143409
1.624	2.462	AGBL5	ENSG00000084693
1.624	2.462	CTBP1-DT	ENSG00000196810
1.624	2.462	SEL1L3	ENSG00000091490
1.624	5.269	HEIH	ENSG00000278970
1.624	2.462	DXO	ENSG00000204348
1.624	2.462	RAB23	ENSG00000112210
1.624	2.462	IFI27	ENSG00000165949
1.623	5.386	YIF1A	ENSG00000174851
1.622	4.306	SLC25A28	ENSG00000155287
1.62	3.131	PRSS23	ENSG00000150687
1.619	7.477	CIAO2B	ENSG00000166595
1.618	3.587	ZNF426	ENSG00000130818
1.617	3.932	C6orf226	ENSG00000221821
1.616	4.211	ASNSD1	ENSG00000138381
1.616	4.211	ANKRD49	ENSG00000168876
1.614	6.141	BAG6	ENSG00000204463
1.612	7.343	BSG	ENSG00000172270
1.612	5.435	RRM2B	ENSG00000048392
1.611	4.571	KHNYN	ENSG00000100441
1.61	4.109	SLC7A6OS	ENSG00000103061
1.609	3.808	ZUP1	ENSG00000153975
1.608	3.427	RGP1	ENSG00000107185
1.606	2.907	AC016831.1	ENSG00000226380
1.606	2.907	FAM155A	ENSG00000204442
1.606	2.907	CACTIN	ENSG00000105298
1.604	6.401	ISG15	ENSG00000187608
1.604	5.852	SLC2A6	ENSG00000160326
1.604	4.267	AKR1C3	ENSG00000196139
1.603	10.1	RPL39	ENSG00000198918
1.602	9.607	ATP6V0B	ENSG00000117410
1.601	6.832	PNRC2	ENSG00000189266
1.601	6.299	POLR2K	ENSG00000147669
1.6	2.087	CATSPERE	ENSG00000179397
1.6	2.087	C2orf42	ENSG00000115998
1.6	2.087	AC009506.1	ENSG00000224152
1.6	2.087	DUSP28	ENSG00000188542
1.6	2.087	FJX1	ENSG00000179431
1.6	2.087	MEN1	ENSG00000133895
1.6	2.087	CD248	ENSG00000174807
1.6	2.087	KCTD21	ENSG00000188997
1.6	2.087	CCDC122	ENSG00000151773
1.6	2.087	EFNB2	ENSG00000125266
1.6	2.087	IPO4	ENSG00000196497
1.6	2.087	ZNF771	ENSG00000179965
1.6	2.087	PIPOX	ENSG00000179761
1.6	2.087	NDUFV2-AS1	ENSG00000266053
1.6	2.087	MATK	ENSG00000007264
1.597	4.169	TRIP10	ENSG00000125733
1.597	9.563	RPL9	ENSG00000163682
1.596	8.08	MAP1LC3B	ENSG00000140941
1.595	3.247	THAP1	ENSG00000131931
1.595	3.247	KLC2	ENSG00000174996
1.593	4.321	H2AFX	ENSG00000188486
1.593	4.321	CBX4	ENSG00000141582
1.592	12.03	RPLP1	ENSG00000137818
1.592	5.53	CPNE1	ENSG00000214078
1.59	7.195	PSMD8	ENSG00000099341
1.589	4.064	UBQLN4	ENSG00000160803
1.589	4.064	C16orf91	ENSG00000174109
1.588	3.522	ZC3H6	ENSG00000188177
1.588	8.252	UQCRB	ENSG00000156467
1.587	6.967	SAT2	ENSG00000141504
1.585	2.642	CPTP	ENSG00000224051
1.585	2.642	CAMK2N1	ENSG00000162545
1.585	2.642	LRRC14	ENSG00000160959
1.585	2.642	LPAR2	ENSG00000064547
1.585	5.449	MTF1	ENSG00000188786
1.583	3.752	MRPS2	ENSG00000122140
1.583	10.07	YBX1	ENSG00000065978
1.58	5.473	SNHG8	ENSG00000269893
1.58	4.904	SLC35A4	ENSG00000176087
1.579	8.751	RPL36AL	ENSG00000165502
1.578	4.997	CDK16	ENSG00000102225
1.578	4.626	MRPL32	ENSG00000106591
1.578	3.041	THEM4	ENSG00000159445
1.578	3.041	MED7	ENSG00000155868
1.578	3.041	TTI2	ENSG00000129696
1.574	5.867	TMEM35B	ENSG00000243749
1.572	6.996	SUPT4H1	ENSG00000213246
1.572	5.03	DESI1	ENSG00000100418
1.57	5.932	UROD	ENSG00000126088
1.57	3.611	SEPSECS	ENSG00000109618
1.57	3.611	AC008105.3	ENSG00000267121
1.57	6.654	COL3A1	ENSG00000168542
1.568	5.803	RBM4	ENSG00000173933
1.568	3.828	ZNF830	ENSG00000198783
1.566	4.018	HIST1H2BC	ENSG00000180596
1.565	4.185	NOL3	ENSG00000140939
1.564	6.317	COL1A2	ENSG00000164692
1.562	6.257	SLC30A1	ENSG00000170385
1.56	6.028	GDI1	ENSG00000203879
1.56	6.154	BCL6	ENSG00000113916
1.56	6.233	TCP1	ENSG00000120438
1.559	7.574	SAP18	ENSG00000150459
1.559	5.325	TM2D2	ENSG00000169490
1.559	5.462	TMUB1	ENSG00000164897
1.559	6.51	PSME2	ENSG00000100911
1.558	5.756	MRPL18	ENSG00000112110
1.558	5.808	DDA1	ENSG00000130311
1.557	6.49	TRAPPC3	ENSG00000054116
1.554	3.694	RAMP1	ENSG00000132329
1.554	4.242	ZMIZ1-AS1	ENSG00000224596
1.554	5.722	SPTY2D1	ENSG00000179119
1.554	3.694	DVL2	ENSG00000004975
1.554	5.203	PRDX2	ENSG00000167815
1.554	4.638	FP236383.3	ENSG00000280441
1.554	4.242	CRKL	ENSG00000099942
1.554	2.316	PTPRG	ENSG00000144724
1.554	2.801	SDHAF4	ENSG00000154079
1.554	2.316	B4GALT1-AS1	ENSG00000233554
1.554	2.316	AKR1C2	ENSG00000151632
1.554	2.316	BICC1	ENSG00000122870
1.554	2.801	WRAP53	ENSG00000141499
1.554	3.164	TRAPPC2B	ENSG00000256060
1.554	2.316	PET117	ENSG00000232838
1.554	2.801	MIR155HG	ENSG00000234883
1.554	3.901	CXCL12	ENSG00000107562
1.554	3.453	YES1	ENSG00000176105
1.553	9.85	RPL36	ENSG00000130255
1.55	5.377	ZMIZ2	ENSG00000122515
1.549	5.232	FXYD6	ENSG00000137726
1.545	5.881	BICRAL	ENSG00000112624
1.544	4.142	ZNF646	ENSG00000167395
1.544	4.142	TBC1D17	ENSG00000104946
1.542	3.97	MAPKAPK5-AS1	ENSG00000234608
1.542	3.97	CLEC4G	ENSG00000182566
1.542	3.97	SLC6A8	ENSG00000130821
1.54	3.773	NIBAN1	ENSG00000135842
1.54	5.358	C5orf15	ENSG00000113583
1.539	8.585	ANXA1	ENSG00000135046
1.539	8.122	BTF3	ENSG00000145741
1.538	3.546	CNNM4	ENSG00000158158
1.538	3.546	ZKSCAN5	ENSG00000196652
1.538	3.546	AC002091.1	ENSG00000265975
1.538	3.546	POFUT2	ENSG00000186866
1.536	6.367	DPH3	ENSG00000154813
1.536	4.349	CDK11A	ENSG00000008128
1.536	4.349	MAFK	ENSG00000198517
1.535	3.277	GOLPH3L	ENSG00000143457
1.533	4.759	TEN1	ENSG00000257949
1.532	5.078	NCBP2	ENSG00000114503
1.532	6.534	HTATIP2	ENSG00000109854
1.53	2.945	AC007566.1	ENSG00000244055
1.53	2.945	GCC1	ENSG00000179562
1.53	2.945	AL162253.2	ENSG00000286162
1.53	2.945	ZNF227	ENSG00000131115
1.528	12.2	RPL41	ENSG00000229117
1.528	3.849	ZNF513	ENSG00000163795
1.528	3.849	GGH	ENSG00000137563
1.528	3.849	DUS3L	ENSG00000141994
1.525	9.848	CYBA	ENSG00000051523
1.525	5.294	TICAM1	ENSG00000127666
1.524	4.257	NIP7	ENSG00000132603
1.524	5.458	FAM120AOS	ENSG00000188938
1.523	4.932	DYNLRB1	ENSG00000125971
1.521	2.513	BCS1L	ENSG00000074582
1.521	2.513	CHPF	ENSG00000123989
1.521	2.513	SPRY1	ENSG00000164056
1.521	2.513	PPIC	ENSG00000168938
1.521	2.513	PPFIBP1	ENSG00000110841
1.521	2.513	EPOP	ENSG00000273604
1.521	2.513	L3MBTL1	ENSG00000185513
1.521	4.835	WDR45	ENSG00000196998
1.521	4.098	VIM-AS1	ENSG00000229124
1.52	9.136	RPS5	ENSG00000083845
1.519	4.449	LINC00877	ENSG00000241163
1.519	4.449	TRIM21	ENSG00000132109
1.519	8.494	TPI1	ENSG00000111669
1.517	10.06	UBA52	ENSG00000221983
1.513	5.528	UNC50	ENSG00000115446
1.512	4.496	SF3A2	ENSG00000104897
1.512	4.496	MANBAL	ENSG00000101363
1.511	5.464	NME1	ENSG00000239672
1.511	10.5	RPL12	ENSG00000197958
1.506	3.988	CDYL2	ENSG00000166446
1.505	5.422	CDC26	ENSG00000176386
1.505	5.422	DOT1L	ENSG00000104885
1.505	4.542	ATXN7L3	ENSG00000087152
1.504	7.979	DAD1	ENSG00000129562
1.503	11.86	FCER1G	ENSG00000158869
1.503	4.216	LINC00467	ENSG00000153363
1.503	4.216	PPP1R35	ENSG00000160813
1.503	5.801	GOLGA7	ENSG00000147533
1.503	3.479	TAGLN	ENSG00000149591
1.502	7.613	SCAND1	ENSG00000171222
1.5	4.413	CALD1	ENSG00000122786
1.5	5.282	CHMP1A	ENSG00000131165
1.5	4.975	MON1B	ENSG00000103111
1.497	4.053	TMEM128	ENSG00000132406
1.496	5.714	UPF1	ENSG00000005007
1.496	4.881	PHF1	ENSG00000112511
1.495	6.09	MORF4L2	ENSG00000123562
1.495	2.687	ATPSCKMT	ENSG00000150756
1.495	2.687	HCG17	ENSG00000270604
1.495	2.687	WAKMAR2	ENSG00000237499
1.495	2.687	TJP1	ENSG00000104067
1.495	2.687	KAT2A	ENSG00000108773
1.494	5.126	CD2BP2	ENSG00000169217
1.492	3.195	ZNF197	ENSG00000186448
1.492	3.195	MMP8	ENSG00000118113
1.491	4.916	BTN2A1	ENSG00000112763
1.49	3.57	SPDYA	ENSG00000163806
1.49	3.57	MAGI2-AS3	ENSG00000234456
1.489	8.863	COX7A2	ENSG00000112695
1.488	4.115	NAXD	ENSG00000213995
1.488	4.115	GTPBP1	ENSG00000100226
1.487	4.509	ISG20L2	ENSG00000143319
1.487	4.672	PTRH2	ENSG00000141378
1.487	4.672	AKT1S1	ENSG00000204673
1.486	5.072	KDM5C	ENSG00000126012
1.486	5.185	DDT	ENSG00000099977
1.486	6.84	SNX10	ENSG00000086300
1.482	7.026	MARCO	ENSG00000019169
1.482	10.57	RPLP2	ENSG00000177600
1.48	4.174	EBPL	ENSG00000123179
1.478	3.656	NELFA	ENSG00000185049
1.477	3.306	HARS2	ENSG00000112855
1.477	3.306	LETMD1	ENSG00000050426
1.477	4.891	MBD1	ENSG00000141644
1.476	9.866	RPS16	ENSG00000105193
1.476	4.752	ECI1	ENSG00000167969
1.474	2.841	ANTXR1	ENSG00000169604
1.474	2.841	AC008443.1	ENSG00000233937
1.474	2.841	BX255925.3	ENSG00000284976
1.474	2.841	ZNF10	ENSG00000256223
1.474	2.841	FAM174B	ENSG00000185442
1.473	5.483	TMEM167B	ENSG00000215717
1.472	5.745	NFE2L1	ENSG00000082641
1.471	4.005	CCDC127	ENSG00000164366
1.471	4.005	U62317.4	ENSG00000273272
1.47	4.641	CNOT3	ENSG00000088038
1.469	6.865	UBXN1	ENSG00000162191
1.468	2.152	SELENBP1	ENSG00000143416
1.468	2.152	PRDM8	ENSG00000152784
1.468	2.152	NR2F1-AS1	ENSG00000237187
1.468	2.152	LINC02541	ENSG00000230943
1.468	2.152	APTR	ENSG00000214293
1.468	2.152	AP4M1	ENSG00000221838
1.468	2.152	SNAI3-AS1	ENSG00000260630
1.468	2.152	RECQL5	ENSG00000108469
1.468	2.152	FSTL3	ENSG00000070404
1.468	2.152	ZSWIM1	ENSG00000168612
1.468	2.152	CBY1	ENSG00000100211
1.468	2.152	PPP1R3F	ENSG00000049769
1.468	2.152	ZDHHC9	ENSG00000188706
1.468	4.474	SNIP1	ENSG00000163877
1.468	4.474	SNHG7	ENSG00000233016
1.468	7.65	RNF181	ENSG00000168894
1.467	6.806	ABL2	ENSG00000143322
1.465	5.348	AAMP	ENSG00000127837
1.464	3.408	FKBP2	ENSG00000173486
1.463	4.521	GNL1	ENSG00000204590
1.462	6.505	AC006001.2	ENSG00000226824
1.461	5.675	CCNDBP1	ENSG00000166946
1.46	4.339	KIFC2	ENSG00000167702
1.46	4.339	ZFPL1	ENSG00000162300
1.459	3.814	C3orf14	ENSG00000114405
1.458	6.271	HNRNPA0	ENSG00000177733
1.457	2.981	SLC35A2	ENSG00000102100
1.456	7.047	MIEN1	ENSG00000141741
1.454	4.935	TES	ENSG00000135269
1.453	3.504	GLYCTK	ENSG00000168237
1.453	3.504	BPGM	ENSG00000172331
1.453	3.504	TRMT6	ENSG00000089195
1.452	4.61	EIF4EBP3	ENSG00000243056
1.451	8.637	HINT1	ENSG00000169567
1.451	7.316	PSMD7	ENSG00000103035
1.45	6.155	TAF7	ENSG00000178913
1.449	4.189	ZFYVE27	ENSG00000155256
1.448	5.602	CHKB	ENSG00000100288
1.447	5.793	ARRDC3	ENSG00000113369
1.446	5.519	TMEM60	ENSG00000135211
1.443	4.246	ZNF317	ENSG00000130803
1.443	2.371	SAMD11	ENSG00000187634
1.443	2.371	THAP3	ENSG00000041988
1.443	2.371	AC009961.1	ENSG00000226266
1.443	3.108	SMAD3	ENSG00000166949
1.443	2.371	ZNF844	ENSG00000223547
1.443	3.594	TMEM254	ENSG00000133678
1.443	3.594	ACVRL1	ENSG00000139567
1.442	5.933	MAF 1.00	ENSG00000179632
1.441	5.336	SEMA3C	ENSG00000075223
1.44	6.173	GSTM3	ENSG00000134202
1.437	4.022	LRRC8A	ENSG00000136802
1.435	3.678	LRR1	ENSG00000165501
1.435	3.678	MZF1	ENSG00000099326
1.434	6.603	CHMP5	ENSG00000086065
1.433	11.5	LGALS1	ENSG00000100097
1.433	6.866	HSPA9	ENSG00000113013
1.433	4.978	ELOF1	ENSG00000130165
1.432	7.817	SLC3A2	ENSG00000168003
1.432	3.225	TRIM41	ENSG00000146063
1.432	3.225	C16orf58	ENSG00000140688
1.429	6.762	PPP4C	ENSG00000149923
1.427	3.758	SPTBN1	ENSG00000115306
1.426	7.032	SELENOS	ENSG00000131871
1.425	2.561	PTCD1	ENSG00000106246
1.425	2.561	DYRK1B	ENSG00000105204
1.425	2.561	ZNF616	ENSG00000204611
1.425	4.883	ITGB8	ENSG00000105855
1.424	8.382	HLA-E	ENSG00000204592
1.424	5.074	C16orf72	ENSG00000182831
1.423	6.492	FLII	ENSG00000177731
1.421	3.333	MYL5	ENSG00000215375
1.421	3.333	NPM3	ENSG00000107833
1.419	5.789	SLC26A3	ENSG00000091138
1.419	4.204	ING4	ENSG00000111653
1.417	6.73	MAPK1IP1L	ENSG00000168175
1.417	11.44	RPS12	ENSG00000112306
1.415	4.986	MRPS10	ENSG00000048544
1.415	4.545	ZMYM5	ENSG00000132950
1.415	4.26	HARS	ENSG00000170445
1.414	7.022	IER2	ENSG00000160888
1.414	7.244	DNAJA1	ENSG00000086061
1.414	3.905	ARFIP2	ENSG00000132254
1.414	3.905	MAPK7	ENSG00000166484
1.414	7.03	TSC22D1	ENSG00000102804
1.411	5.375	FLCN	ENSG00000154803
1.411	6.174	TERF2IP	ENSG00000166848
1.411	11.32	RPS28	ENSG00000233927
1.411	5.222	DEDD2	ENSG00000160570
1.41	4.314	POLR2D	ENSG00000144231
1.41	2.729	OCIAD2	ENSG00000145247
1.41	2.729	GRPEL2	ENSG00000164284
1.41	2.729	SPDL1	ENSG00000040275
1.41	2.729	COL12A1	ENSG00000111799
1.41	2.729	YARS2	ENSG00000139131
1.408	3.974	ANKRA2	ENSG00000164331
1.408	6.596	PSMD4	ENSG00000159352
1.407	5.425	MANF	ENSG00000145050
1.406	8.99	CHCHD2	ENSG00000106153
1.406	4.366	NOLC1	ENSG00000166197
1.405	3.528	KIAA1586	ENSG00000168116
1.404	5.868	TAF9	ENSG00000273841
1.403	4.039	ADPRHL2	ENSG00000116863
1.401	10.2	RPL30	ENSG00000156482
1.399	6.569	UBE2A	ENSG00000077721
1.398	2.879	HINFP	ENSG00000172273
1.398	2.879	RHOF	ENSG00000139725
1.398	2.879	FLRT2	ENSG00000185070
1.398	4.995	RTL8A	ENSG00000203950
1.397	8.021	SNRPD2	ENSG00000125743
1.396	5.027	ARFGAP2	ENSG00000149182
1.395	4.511	METTL6	ENSG00000206562
1.395	6.096	LLPH	ENSG00000139233
1.394	4.162	AC096667.1	ENSG00000283839
1.392	5.284	MSL1	ENSG00000188895
1.392	5.63	B3GNT5	ENSG00000176597
1.389	3.015	PPP1R3E	ENSG00000235194
1.389	3.015	ZNF175	ENSG00000105497
1.389	9.675	RPL35A	ENSG00000182899
1.388	7.058	HIST1H4C	ENSG00000197061
1.387	3.778	TTC31	ENSG00000115282
1.387	3.778	NSMCE3	ENSG00000185115
1.387	11.07	CD74	ENSG00000019582
1.387	10.17	RPS27A	ENSG00000143947
1.386	9.737	RPL18A	ENSG00000105640
1.386	4.274	GATD1	ENSG00000177225
1.385	6.618	CCNL1	ENSG00000163660
1.383	4.684	CREB5	ENSG00000146592
1.383	4.328	UCK1	ENSG00000130717
1.382	3.853	TWISTNB	ENSG00000105849
1.381	6.831	MRPL33	ENSG00000243147
1.381	8.75	NOP10	ENSG00000182117
1.381	5.462	MED10	ENSG00000133398
1.381	4.725	LIN7C	ENSG00000148943
1.38	5.264	NOP56	ENSG00000101361
1.378	5.291	PBDC1	ENSG00000102390
1.378	5.508	TNIP2	ENSG00000168884
1.377	5.864	CNIH1	ENSG00000100528
1.377	4.429	COL6A3	ENSG00000163359
1.377	4.429	FRMD8	ENSG00000126391
1.376	10.61	RNASEK	ENSG00000219200
1.375	6.516	CIRBP	ENSG00000099622
1.374	3.254	ZNF7	ENSG00000147789
1.371	9.45	SRP14	ENSG00000140319
1.368	8.91	NME2	ENSG00000243678
1.368	3.36	RNF25	ENSG00000163481
1.368	3.36	NAF1	ENSG00000145414
1.368	3.36	MTERF1	ENSG00000127989
1.367	4.117	STK16	ENSG00000115661
1.367	4.611	TRIP6	ENSG00000087077
1.364	4.177	AAR2	ENSG00000131043
1.363	3.459	TEX30	ENSG00000151287
1.362	4.695	PDZD11	ENSG00000120509
1.362	9.821	RPL32	ENSG00000144713
1.361	9.156	RPL29	ENSG00000162244
1.36	5.625	TOX4	ENSG00000092203
1.36	5.401	OLR1	ENSG00000173391
1.359	1.966	KLHL17	ENSG00000187961
1.359	1.966	AL390957.1	ENSG00000285280
1.359	1.966	SLC25A38	ENSG00000144659
1.359	1.966	ZNF35	ENSG00000169981
1.359	1.966	MYLK	ENSG00000065534
1.359	1.966	HCP5	ENSG00000206337
1.359	1.966	TRGV5	ENSG00000211697
1.359	1.966	STX17-AS1	ENSG00000255145
1.359	1.966	ST5	ENSG00000166444
1.359	1.966	GAL	ENSG00000069482
1.359	1.966	OVCH1-AS1	ENSG00000257599
1.359	1.966	GEMIN4	ENSG00000179409
1.359	1.966	ASB16-AS1	ENSG00000267080
1.359	1.966	TOM1L1	ENSG00000141198
1.359	1.966	DLGAP1	ENSG00000170579
1.359	3.551	TFB2M	ENSG00000162851
1.359	5.426	SLC7A5	ENSG00000103257
1.359	3.551	CNTROB	ENSG00000170037
1.358	8.124	EEF1B2	ENSG00000114942
1.357	8.224	PSMA6	ENSG00000100902
1.356	9.102	COX6C	ENSG00000164919
1.355	4.848	PRPF3	ENSG00000117360
1.355	6.808	SSR2	ENSG00000163479
1.355	3.638	SMIM13	ENSG00000224531
1.355	5.223	CASP4	ENSG00000196954
1.354	4.392	FUT11	ENSG00000196968
1.354	4.392	LIG4	ENSG00000174405
1.354	4.884	DVL3	ENSG00000161202
1.352	6.189	C14orf119	ENSG00000179933
1.352	4.441	PIGP	ENSG00000185808
1.351	3.72	SLC25A25	ENSG00000148339
1.351	3.72	DCUN1D2	ENSG00000150401
1.35	6.4	MRPS24	ENSG00000062582
1.35	7.952	MMP24OS	ENSG00000126005
1.349	10.51	RPS27	ENSG00000177954
1.348	3.798	POLD2	ENSG00000106628
1.348	2.213	AC004847.1	ENSG00000260997
1.348	2.213	GPR85	ENSG00000164604
1.348	4.535	FMC1	ENSG00000164898
1.348	2.213	CACNB2	ENSG00000165995
1.348	3.798	NCR3LG1	ENSG00000188211
1.348	2.213	RPUSD4	ENSG00000165526
1.348	2.213	AC007262.2	ENSG00000284959
1.348	2.213	PDP2	ENSG00000172840
1.348	2.213	FBXL8	ENSG00000135722
1.348	2.213	AC123912.1	ENSG00000268081
1.348	2.213	ZNF234	ENSG00000263002
1.348	3.798	ZNF226	ENSG00000167380
1.348	2.213	ZNF551	ENSG00000204519
1.346	4.579	CEP95	ENSG00000258890
1.345	7.033	ARF4	ENSG00000168374
1.345	8.855	ATP6V1G1	ENSG00000136888
1.345	3.871	PLRG1	ENSG00000171566
1.345	3.871	ABT1	ENSG00000146109
1.344	11.33	CXCL5	ENSG00000163735
1.344	5.114	TRMT10C	ENSG00000174173
1.344	6.014	LENG8	ENSG00000167615
1.343	3.941	CDC37L1	ENSG00000106993
1.342	5.549	AKAP17A	ENSG00000197976
1.342	4.705	TBC1D7	ENSG00000145979
1.34	2.423	AL391832.2	ENSG00000238005
1.34	2.423	WHRN	ENSG00000095397
1.34	2.423	TYSND1	ENSG00000156521
1.34	2.423	CPB2-AS1	ENSG00000235903
1.34	2.423	SERPINB10	ENSG00000242550
1.34	2.423	ZNF614	ENSG00000142556
1.34	2.423	MIR222HG	ENSG00000270069
1.34	4.008	CCDC130	ENSG00000104957
1.338	4.072	LINC00486	ENSG00000230876
1.338	9.636	RPL18	ENSG00000063177
1.336	5.718	RAB5B	ENSG00000111540
1.336	4.133	ZNF335	ENSG00000198026
1.336	5.364	GOLT1B	ENSG00000111711
1.334	2.606	NBPF26	ENSG00000273136
1.334	2.606	GGPS1	ENSG00000152904
1.334	2.606	TIGD6	ENSG00000164296
1.334	2.606	KLC4	ENSG00000137171
1.334	2.606	NPDC1	ENSG00000107281
1.334	2.606	DHCR7	ENSG00000172893
1.334	2.606	ZNF500	ENSG00000103199
1.334	2.606	KANK2	ENSG00000197256
1.334	2.606	PLCB1	ENSG00000182621
1.334	4.928	SMCR8	ENSG00000176994
1.333	4.962	FXYD2	ENSG00000137731
1.333	6.559	TCEAL9	ENSG00000185222
1.333	5.833	BANP	ENSG00000172530
1.331	4.302	TEX10	ENSG00000136891
1.33	2.769	SYNC	ENSG00000162520
1.33	2.769	ZBTB37	ENSG00000185278
1.33	2.769	NCKAP1	ENSG00000061676
1.33	2.769	ATRIP	ENSG00000164053
1.329	8.288	FLNA	ENSG00000196924
1.328	10.57	CD63	ENSG00000135404
1.328	9.312	COX8A	ENSG00000176340
1.326	2.915	SLC1A4	ENSG00000115902
1.326	2.915	ZNF707	ENSG00000181135
1.324	4.59	HOTAIRM1	ENSG00000233429
1.324	4.59	RAMAC	ENSG00000169612
1.323	3.048	BTBD19	ENSG00000222009
1.323	3.048	TMEM216	ENSG00000187049
1.322	4.675	ELP5	ENSG00000170291
1.322	9.833	FAU	ENSG00000149806
1.322	7.737	KRTCAP2	ENSG00000163463
1.321	5.468	POLE3	ENSG00000148229
1.321	6.608	SF3B6	ENSG00000115128
1.321	3.17	ZKSCAN8	ENSG00000198315
1.321	3.17	LAMB1	ENSG00000091136
1.321	3.17	LINC00106	ENSG00000236871
1.321	3.17	ASMTL-AS1	ENSG00000236017
1.32	6.353	SURF4	ENSG00000148248
1.32	9.694	LAPTM5	ENSG00000162511
1.319	5.56	VPS37B	ENSG00000139722
1.319	5.582	VHL	ENSG00000134086
1.318	3.282	LAMA4	ENSG00000112769
1.318	3.282	ZNF3	ENSG00000166526
1.318	5.625	TLNRD1	ENSG00000140406
1.316	4.971	DPM2	ENSG00000136908
1.316	10.03	RPS2	ENSG00000140988
1.316	5.728	PRRC2A	ENSG00000204469
1.315	3.483	LINC00476	ENSG00000175611
1.315	3.483	TIMM29	ENSG00000142444
1.315	3.483	RBFOX2	ENSG00000100320
1.313	3.574	C6orf136	ENSG00000204564
1.312	3.659	AL450998.2	ENSG00000179743
1.312	3.659	FLNB	ENSG00000136068
1.312	3.659	NAA30	ENSG00000139977
1.312	5.244	SCAF1	ENSG00000126461
1.312	3.659	ZNF814	ENSG00000204514
1.31	3.817	TCAF1	ENSG00000198420
1.31	3.817	MED12	ENSG00000184634
1.31	7.289	CDC37	ENSG00000105401
1.308	11.09	CSTB	ENSG00000160213
1.308	4.024	DOHH	ENSG00000129932
1.306	5.772	SAR1A	ENSG00000079332
1.305	4.262	DANCR	ENSG00000226950
1.305	4.315	PRPF38A	ENSG00000134748
1.305	4.315	KHDC4	ENSG00000132680
1.304	5.918	GRAMD1A	ENSG00000089351
1.304	4.367	DNAJC4	ENSG00000110011
1.304	4.417	NOP16	ENSG00000048162
1.303	4.465	CHAMP1	ENSG00000198824
1.303	8.882	NDUFA1	ENSG00000125356
1.301	4.725	SUPT7L	ENSG00000119760
1.301	4.764	MAP1S	ENSG00000130479
1.301	7.599	CFD	ENSG00000197766
1.301	4.803	HMGB2	ENSG00000164104
1.3	6.437	PSMB5	ENSG00000100804
1.3	4.876	PPM1D	ENSG00000170836
1.3	4.876	SMARCD2	ENSG00000108604
1.3	9.947	RPL15	ENSG00000174748
1.3	5.012	GRPEL1	ENSG00000109519
1.299	5.195	INTS6	ENSG00000102786
1.298	5.223	TIMM10	ENSG00000134809
1.296	5.814	AKIRIN1	ENSG00000174574
1.295	6.246	ARGLU1	ENSG00000134884
1.29	9.609	RPS9	ENSG00000170889
1.289	6.624	P2RX4	ENSG00000135124
1.286	5.486	DDRGK1	ENSG00000198171
1.285	6.991	PSME1	ENSG00000092010
1.285	5.364	MTHFD2L	ENSG00000163738
1.284	6.778	CYB561A3	ENSG00000162144
1.283	9.54	RPL8	ENSG00000161016
1.282	4.849	BCL2L13	ENSG00000099968
1.282	11.1	MYL6	ENSG00000092841
1.281	4.695	BAP1	ENSG00000163930
1.281	4.654	PLD2	ENSG00000129219
1.279	8.845	HLA-C	ENSG00000204525
1.278	8.593	PPDPF	ENSG00000125534
1.278	4.328	ZNF12	ENSG00000164631
1.278	4.275	EDC4	ENSG00000038358
1.277	4.22	KCTD9	ENSG00000104756
1.275	6.829	IL6ST	ENSG00000134352
1.275	3.975	GET1	ENSG00000182093
1.274	10.32	RPS24	ENSG00000138326
1.274	3.907	TSTD1	ENSG00000215845
1.274	5.492	MED28	ENSG00000118579
1.274	3.907	P4HA2	ENSG00000072682
1.272	3.76	URGCP	ENSG00000106608
1.272	5.319	EXT1	ENSG00000182197
1.272	9.155	HLA-DRB5	ENSG00000198502
1.271	6.499	C9orf16	ENSG00000171159
1.271	10.06	S100A10	ENSG00000197747
1.271	3.68	SNHG15	ENSG00000232956
1.271	3.68	ZNF140	ENSG00000196387
1.27	3.596	PELO	ENSG00000152684
1.27	3.596	STK19	ENSG00000204344
1.269	5.151	IKBIP	ENSG00000166130
1.269	5.151	RHOT2	ENSG00000140983
1.269	5.882	MPZL1	ENSG00000197965
1.269	5.122	NAB1	ENSG00000138386
1.268	3.506	FXR2	ENSG00000129245
1.267	10.33	RPS15	ENSG00000115268
1.267	5.028	WDR6	ENSG00000178252
1.267	4.996	PPA1	ENSG00000180817
1.267	3.411	NOP2	ENSG00000111641
1.266	6.559	MRFAP1	ENSG00000179010
1.266	4.962	MCRIP1	ENSG00000225663
1.265	3.309	RRNAD1	ENSG00000143303
1.265	3.309	TVP23B	ENSG00000171928
1.265	3.309	ZNF564	ENSG00000249709
1.265	3.309	TTPAL	ENSG00000124120
1.264	6.07	MRPS36	ENSG00000134056
1.263	5.543	SRSF6	ENSG00000124193
1.263	4.784	DTWD1	ENSG00000104047
1.263	9.96	HLA-DRB1	ENSG00000196126
1.262	4.745	TXNDC5	ENSG00000239264
1.262	8.699	HLA-A	ENSG00000206503
1.261	4.705	ACAT2	ENSG00000120437
1.261	6.799	UXT	ENSG00000126756
1.261	7.003	NORAD	ENSG00000260032
1.26	3.08	CAD	ENSG00000084774
1.26	3.08	TNFRSF21	ENSG00000146072
1.26	3.08	KIF27	ENSG00000165115
1.26	3.08	ASB6	ENSG00000148331
1.26	3.08	CRYBB1	ENSG00000100122
1.259	9.836	HLA-B	ENSG00000234745
1.257	2.95	TRIM39	ENSG00000204599
1.257	4.535	PEX16	ENSG00000121680
1.257	2.95	NAT9	ENSG00000109065
1.257	6.629	DYNLT3	ENSG00000165169
1.256	9.693	RPL35	ENSG00000136942
1.255	4.441	ZBTB10	ENSG00000205189
1.255	5.159	ANKRD9	ENSG00000156381
1.255	8.982	TMA7	ENSG00000232112
1.254	2.807	SFN	ENSG00000175793
1.254	2.807	BDH2	ENSG00000164039
1.254	2.807	PTPRK	ENSG00000152894
1.254	2.807	KCNQ1OT1	ENSG00000269821
1.254	2.807	AP002807.1	ENSG00000255031
1.254	2.807	MSANTD2	ENSG00000120458
1.254	2.807	PIGW	ENSG00000277161
1.253	7.015	BEST1	ENSG00000167995
1.252	5.068	OTUD6B-AS1	ENSG00000253738
1.251	4.289	KRR1	ENSG00000111615
1.251	4.289	TRMT2A	ENSG00000099899
1.251	5.503	OSGIN2	ENSG00000164823
1.25	8.866	RPL24	ENSG00000114391
1.25	2.649	INTS5	ENSG00000185085
1.249	4.937	MAP2K7	ENSG00000076984
1.247	5.357	DERL2	ENSG00000072849
1.245	8.98	RPL36A	ENSG00000241343
1.245	10.75	HLA-DRA	ENSG00000204287
1.244	8.816	MYL12A	ENSG00000101608
1.244	2.471	LTBP3	ENSG00000168056
1.244	4.793	SNAPC1	ENSG00000023608
1.244	2.471	CDAN1	ENSG00000140326
1.244	2.471	TMEM91	ENSG00000142046
1.24	5.166	KANSL1L	ENSG00000144445
1.24	4.675	SESN2	ENSG00000130766
1.24	8.531	RPL31	ENSG00000071082
1.24	3.924	EEF1AKNMT	ENSG00000010165
1.237	2.268	KAZN	ENSG00000189337
1.237	2.268	AMY2B	ENSG00000240038
1.237	2.268	FAIM	ENSG00000158234
1.237	2.268	MCC	ENSG00000171444
1.237	2.268	AC069368.2	ENSG00000287494
1.237	2.268	LYSMD4	ENSG00000183060
1.237	2.268	SNAI1	ENSG00000124216
1.235	7.088	EIF5A	ENSG00000132507
1.233	6.684	HCST	ENSG00000126264
1.232	8.922	HSP90AB1	ENSG00000096384
1.232	8.115	DAZAP2	ENSG00000183283
1.231	9.469	RPL6	ENSG00000089009
1.231	3.7	SLC39A4	ENSG00000147804
1.231	3.7	ZNF577	ENSG00000161551
1.231	3.7	PMEPA1	ENSG00000124225
1.227	2.032	DPH2	ENSG00000132768
1.227	2.032	BOLA1	ENSG00000178096
1.227	3.617	SLC26A6	ENSG00000225697
1.227	2.032	GIN1	ENSG00000145723
1.227	2.032	LTC4S	ENSG00000213316
1.227	2.032	PPP1R3C	ENSG00000119938
1.227	2.032	CRTAM	ENSG00000109943
1.227	3.617	SPRYD4	ENSG00000176422
1.227	3.617	PATL2	ENSG00000229474
1.227	2.032	CRTC3-AS1	ENSG00000259736
1.227	2.032	NR2F2	ENSG00000185551
1.227	2.032	NATD1	ENSG00000274180
1.227	2.032	AC145207.5	ENSG00000263731
1.227	2.032	TRIB3	ENSG00000101255
1.227	10.23	CST3	ENSG00000101439
1.226	5.922	STIP1	ENSG00000168439
1.225	7.416	WBP2	ENSG00000132471
1.225	5.144	SMOX	ENSG00000088826
1.224	4.764	EBNA1BP2	ENSG00000117395
1.223	3.529	TMEM214	ENSG00000119777
1.223	7.222	RBM3	ENSG00000102317
1.223	11.57	SERF2	ENSG00000140264
1.222	4.247	ATXN1L	ENSG00000224470
1.222	7.279	UQCRFS1	ENSG00000169021
1.221	7.787	APOE	ENSG00000130203
1.221	5.795	GABARAPL1	ENSG00000139112
1.22	4.191	EEF1E1	ENSG00000124802
1.22	4.191	ZNRD1	ENSG00000066379
1.219	5.318	SMIM14	ENSG00000163683
1.219	3.435	ZBTB6	ENSG00000186130
1.219	3.435	GNPNAT1	ENSG00000100522
1.219	3.435	ZNF766	ENSG00000196214
1.218	7.662	NDUFA2	ENSG00000131495
1.217	4.987	TOPORS	ENSG00000197579
1.217	4.132	FZR1	ENSG00000105325
1.216	7.916	BRK1	ENSG00000254999
1.216	6.931	MRPL51	ENSG00000111639
1.215	6.905	CIB1	ENSG00000185043
1.214	8.799	CYP1B1	ENSG00000138061
1.213	3.334	LINC01128	ENSG00000228794
1.213	3.334	PBX1	ENSG00000185630
1.213	3.334	ADO	ENSG00000181915
1.213	3.334	CXorf40B	ENSG00000197021
1.213	3.334	CETN2	ENSG00000147400
1.212	9.328	RPL38	ENSG00000172809
1.211	4.884	CHTOP	ENSG00000160679
1.21	4.007	ARL 16.00	ENSG00000214087
1.209	8.99	RPS11	ENSG00000142534
1.208	4.465	PFKP	ENSG00000067057
1.208	4.465	GZF1	ENSG00000125812
1.207	3.226	TYW5	ENSG00000162971
1.207	4.811	DNAJB9	ENSG00000128590
1.207	3.226	MORC2	ENSG00000133422
1.207	3.226	HMGN5	ENSG00000198157
1.207	9.195	RPS20	ENSG00000008988
1.207	8.073	EEF1D	ENSG00000104529
1.205	4.773	PTGS1	ENSG00000095303
1.205	5.298	PUF60	ENSG00000179950
1.204	6.436	SRSF10	ENSG00000188529
1.203	6.085	DGUOK	ENSG00000114956
1.202	4.366	GPR157	ENSG00000180758
1.202	4.366	TP53I3	ENSG00000115129
1.202	4.366	HSDL1	ENSG00000103160
1.202	3.871	RAD1	ENSG00000113456
1.202	3.871	RIDA	ENSG00000132541
1.2	3.11	ZEB2-AS1	ENSG00000238057
1.2	4.695	DST	ENSG00000151914
1.2	3.11	NOB1	ENSG00000141101
1.199	4.962	CNEP1R1	ENSG00000205423
1.198	8.81	AKR1B1	ENSG00000085662
1.198	5.187	ALG2	ENSG00000119523
1.197	12.32	S100A6	ENSG00000197956
1.197	3.797	MUL1	ENSG00000090432
1.197	7.662	PPP1R15A	ENSG00000087074
1.196	5.158	MYADM	ENSG00000179820
1.194	9.969	RPS18	ENSG00000231500
1.194	8.115	GSTO1	ENSG00000148834
1.194	6.377	COX20	ENSG00000203667
1.194	6.466	NAA50	ENSG00000121579
1.194	6.466	OSTC	ENSG00000198856
1.192	2.983	TRIM52-AS1	ENSG00000248275
1.192	2.983	IGF2BP3	ENSG00000136231
1.192	4.205	LRRC47	ENSG00000130764
1.19	6.574	VDAC2	ENSG00000165637
1.189	4.82	LY6E	ENSG00000160932
1.189	4.523	TSC22D3	ENSG00000157514
1.188	8.164	SON	ENSG00000159140
1.186	3.638	RBM15	ENSG00000162775
1.186	3.638	RXRB	ENSG00000204231
1.186	3.638	CD24	ENSG00000272398
1.186	10.2	RPL13	ENSG00000167526
1.185	8.499	TOMM7	ENSG00000196683
1.184	5.194	FMNL3	ENSG00000161791
1.184	4.744	POLR2H	ENSG00000163882
1.183	4.086	D2HGDH	ENSG00000180902
1.183	4.086	FAM219A	ENSG00000164970
1.183	4.086	SLC12A5	ENSG00000124140
1.183	5.363	PLTP	ENSG00000100979
1.182	7.807	NDUFB11	ENSG00000147123
1.182	9.092	RPL27	ENSG00000131469
1.182	4.428	BLZF1	ENSG00000117475
1.182	2.843	TBL2	ENSG00000106638
1.182	2.843	OPLAH	ENSG00000178814
1.182	2.843	NDOR1	ENSG00000188566
1.182	2.843	MTRNR2L8	ENSG00000255823
1.182	2.843	KCTD2	ENSG00000180901
1.182	2.843	AC087741.1	ENSG00000262580
1.182	2.843	ZNF181	ENSG00000197841
1.182	2.843	MIS18A	ENSG00000159055
1.181	4.704	STARD4	ENSG00000164211
1.18	4.936	NDRG1	ENSG00000104419
1.18	5.873	UBE2J2	ENSG00000160087
1.18	3.551	SPATA2L	ENSG00000158792
1.179	7.565	ARHGDIA	ENSG00000141522
1.179	5.311	TRAPPC4	ENSG00000196655
1.178	4.663	LMF2	ENSG00000100258
1.177	6.332	EMC3	ENSG00000125037
1.177	5.947	PSMC3	ENSG00000165916
1.174	4.866	ZNHIT3	ENSG00000273611
1.174	7.635	ATP5F1B	ENSG00000110955
1.174	7.757	NDUFC2	ENSG00000151366
1.173	5.676	AP5Z1	ENSG00000242802
1.173	3.957	ARSD	ENSG00000006756
1.172	5.043	ZNF281	ENSG00000162702
1.172	3.458	BCL2L12	ENSG00000126453
1.172	3.458	ICOSLG	ENSG00000160223
1.172	8.145	SLC25A3	ENSG00000075415
1.171	4.829	RAP2C	ENSG00000123728
1.17	5.201	ARMCX3	ENSG00000102401
1.169	2.689	SMAD1	ENSG00000170365
1.169	2.689	AL136038.5	ENSG00000274015
1.169	2.689	AC103691.1	ENSG00000274383
1.169	2.689	NEK8	ENSG00000160602
1.167	3.888	TMEM43	ENSG00000170876
1.167	3.888	COX15	ENSG00000014919
1.167	4.533	PYCR2	ENSG00000143811
1.167	4.533	AK3	ENSG00000147853
1.166	10.94	OAZ1	ENSG00000104904
1.166	6.417	CCT6A	ENSG00000146731
1.164	10.27	RPL19	ENSG00000108298
1.164	5.681	IL1RN	ENSG00000136689
1.164	3.359	TEAD1	ENSG00000187079
1.163	4.487	HSPA13	ENSG00000155304
1.163	8.083	SRRM2	ENSG00000167978
1.163	5.113	UBXN2A	ENSG00000173960
1.162	5.264	IRF1	ENSG00000125347
1.162	4.714	ELF4	ENSG00000102034
1.161	3.815	KDM7A-DT	ENSG00000260231
1.16	5.955	HNRNPH1	ENSG00000169045
1.159	4.161	FEM1A	ENSG00000141965
1.159	6.657	TRIM28	ENSG00000130726
1.159	4.44	INPP1	ENSG00000151689
1.157	5.051	ZNF721	ENSG00000182903
1.157	5.051	CIZ1	ENSG00000148337
1.155	5.992	SYPL1	ENSG00000008282
1.154	2.516	FBXO48	ENSG00000204923
1.154	4.101	DCBLD2	ENSG00000057019
1.154	2.516	MECOM	ENSG00000085276
1.154	2.516	ARRDC1-AS1	ENSG00000203993
1.154	7.081	NQO1	ENSG00000181019
1.154	4.391	ADNP2	ENSG00000101544
1.154	3.253	FAM8A1	ENSG00000137414
1.154	3.253	LAMA2	ENSG00000196569
1.154	3.253	UBXN8	ENSG00000104691
1.154	3.253	TULP3	ENSG00000078246
1.154	3.738	C12orf73	ENSG00000204954
1.15	6.318	ORMDL2	ENSG00000123353
1.15	6.248	SDHD	ENSG00000204370
1.149	4.34	MFSD4B	ENSG00000173214
1.149	6.234	NSA2	ENSG00000164346
1.148	4.039	ST7L	ENSG00000007341
1.148	5.623	TRIM8	ENSG00000171206
1.147	4.952	FASTK	ENSG00000164896
1.146	3.658	FANCL	ENSG00000115392
1.146	3.658	GTF3C4	ENSG00000125484
1.145	9.121	RPL23A	ENSG00000198242
1.144	9.555	RPS6	ENSG00000137154
1.143	3.138	SPOUT1	ENSG00000198917
1.143	3.138	ZNF155	ENSG00000204920
1.142	7.003	CUTA	ENSG00000112514
1.141	7.652	HSBP1	ENSG00000230989
1.141	6.687	FOLR2	ENSG00000165457
1.141	3.973	POLR2M	ENSG00000255529
1.141	5.755	ARPC5L	ENSG00000136950
1.141	4.498	CBLL1	ENSG00000105879
1.141	4.498	MED31	ENSG00000108590
1.14	6.282	AZI2	ENSG00000163512
1.138	4.232	PITPNM1	ENSG00000110697
1.137	3.572	TMEM234	ENSG00000160055
1.137	3.572	NFYA	ENSG00000001167
1.137	3.572	MUS81	ENSG00000172732
1.137	3.572	ZBTB25	ENSG00000089775
1.137	3.572	ZNF765	ENSG00000196417
1.137	4.847	DDX23	ENSG00000174243
1.135	5.876	POLR2G	ENSG00000168002
1.134	2.32	KIF9	ENSG00000088727
1.134	2.32	DGKQ	ENSG00000145214
1.134	2.32	PRIMPOL	ENSG00000164306
1.134	2.32	TUBE1	ENSG00000074935
1.134	2.32	GOLM1	ENSG00000135052
1.134	2.32	C12orf75	ENSG00000235162
1.134	2.32	EEF1AKMT1	ENSG00000150456
1.134	2.32	CCNB1IP1	ENSG00000100814
1.134	2.32	RNASE2	ENSG00000169385
1.134	2.32	L3HYPDH	ENSG00000126790
1.134	2.32	TTC8	ENSG00000165533
1.134	2.32	WDR24	ENSG00000127580
1.134	2.32	EMP2	ENSG00000213853
1.134	2.32	KATNB1	ENSG00000140854
1.134	2.32	NRSN2-AS1	ENSG00000225377
1.134	3.905	RNF103	ENSG00000239305
1.134	3.905	THAP6	ENSG00000174796
1.134	3.905	MRPL2	ENSG00000112651
1.134	3.905	SDR39U1	ENSG00000100445
1.131	4.96	GTF2A1	ENSG00000165417
1.13	4.402	CHERP	ENSG00000085872
1.13	5.655	NDEL1	ENSG00000166579
1.129	3.014	RABL2B	ENSG00000079974
1.129	7.722	LAMTOR5	ENSG00000134248
1.128	7.556	PSMB6	ENSG00000142507
1.128	4.772	CTTN	ENSG00000085733
1.128	9.214	RPL17	ENSG00000265681
1.127	6.559	SERPINB1	ENSG00000021355
1.127	5.721	ANAPC13	ENSG00000129055
1.127	6.23	ATXN2L	ENSG00000168488
1.127	3.481	NBPF10	ENSG00000271425
1.127	3.481	SCRIB	ENSG00000180900
1.127	3.481	SURF6	ENSG00000148296
1.127	3.481	PIP4K2C	ENSG00000166908
1.127	3.481	ZNF701	ENSG00000167562
1.127	3.481	MOSPD1	ENSG00000101928
1.127	9.388	RPS3	ENSG00000149273
1.126	3.833	SMIM27	ENSG00000235453
1.126	3.833	DUSP18	ENSG00000167065
1.126	7.103	ALDOA	ENSG00000149925
1.125	4.115	C1orf174	ENSG00000198912
1.125	4.115	SLC35B3	ENSG00000124786
1.125	4.352	NCBP2AS2	ENSG00000270170
1.125	4.352	RBMX2	ENSG00000134597
1.124	4.555	ASL	ENSG00000126522
1.12	9.452	RPS29	ENSG00000213741
1.12	5.001	PRMT1	ENSG00000126457
1.119	6.278	RSRC2	ENSG00000111011
1.118	4.299	HOOK2	ENSG00000095066
1.118	5.639	RNF11	ENSG00000123091
1.118	5.546	PSMD3	ENSG00000108344
1.117	9.437	RPL7A	ENSG00000148303
1.117	3.757	ZNF506	ENSG00000081665
1.116	9.837	PLAUR	ENSG00000011422
1.116	5.104	PIGT	ENSG00000124155
1.114	4.651	CCDC174	ENSG00000154781
1.114	4.651	WHAMM	ENSG00000156232
1.114	9.97	RPS13	ENSG00000110700
1.113	4.463	USP19	ENSG00000172046
1.113	2.878	MINPP1	ENSG00000107789
1.113	2.878	CCDC86	ENSG00000110104
1.113	2.878	RNASE4	ENSG00000258818
1.113	2.878	LRRC29	ENSG00000125122
1.113	2.878	GRWD1	ENSG00000105447
1.113	2.878	C19orf48	ENSG00000167747
1.113	8.38	ROMO1	ENSG00000125995
1.112	4.245	SNX16	ENSG00000104497
1.111	8.12	H2AFZ	ENSG00000164032
1.111	5.399	TIGAR	ENSG00000078237
1.111	6.948	VKORC1	ENSG00000167397
1.111	7.57	MMP19	ENSG00000123342
1.11	3.989	MRPL24	ENSG00000143314
1.107	2.092	AC025178.1	ENSG00000250764
1.107	2.092	CUL7	ENSG00000044090
1.107	2.092	HABP4	ENSG00000130956
1.107	2.092	LINC00863	ENSG00000224914
1.107	2.092	TMEM52B	ENSG00000165685
1.107	2.092	ASIP	ENSG00000101440
1.107	3.677	RMI1	ENSG00000178966
1.106	6.726	AQP9	ENSG00000103569
1.105	5.622	YY1AP1	ENSG00000163374
1.105	4.188	TFIP11	ENSG00000100109
1.103	6.706	UFM1	ENSG00000120686
1.103	6.663	PSMD2	ENSG00000175166
1.102	4.864	CCNG2	ENSG00000138764
1.102	3.279	USP11	ENSG00000102226
1.102	5.893	SCD	ENSG00000099194
1.102	6.397	HNRNPH2	ENSG00000126945
1.101	3.921	ABCB8	ENSG00000197150
1.101	5.816	PCED1B-AS1	ENSG00000247774
1.1	4.364	VPS11	ENSG00000160695
1.1	4.702	CD40	ENSG00000101017
1.1	6.642	GLA	ENSG00000102393
1.097	11.57	S100A4	ENSG00000196154
1.096	8.761	GRINA	ENSG00000178719
1.096	5.38	COQ10B	ENSG00000115520
1.096	9.678	RPS25	ENSG00000118181
1.096	5.177	MAN2C1	ENSG00000140400
1.096	3.592	NOCT	ENSG00000151014
1.096	3.592	ACYP1	ENSG00000119640
[truncated: 8,715 more rows]

## Sheet: CAF O-IAV vs Mock
logFC	AveExpr	gene_names	Gene
12.49	1.969	CMPK2	ENSG00000134326
11.75	5.06	CXCL10	ENSG00000169245
10.88	1.162	CXCL11	ENSG00000169248
10.53	5.074	CSF3	ENSG00000108342
10.42	2.52	RSAD2	ENSG00000134321
9.989	3.526	OASL	ENSG00000135114
9.775	0.6112	GBP4	ENSG00000162654
9.481	0.4641	AP001610.2	ENSG00000228318
9.464	5.665	MX1	ENSG00000157601
9.213	4.854	IFIT2	ENSG00000119922
9.198	0.3227	GBP5	ENSG00000154451
8.944	0.1957	SST	ENSG00000157005
8.928	2.509	C2CD4B	ENSG00000205502
8.486	4.921	MMP10	ENSG00000166670
8.423	3.105	USP18	ENSG00000184979
8.068	-0.2423	IFNB1	ENSG00000171855
7.709	4.788	OAS1	ENSG00000089127
7.655	-0.4489	AC004551.1	ENSG00000257452
7.492	-0.5305	MT3	ENSG00000087250
7.491	4.826	OAS3	ENSG00000111331
7.364	6.718	IFIT1	ENSG00000185745
7.287	3.615	GMPR	ENSG00000137198
7.265	5.189	ISG20	ENSG00000172183
7.104	4.03	HERC5	ENSG00000138646
6.941	7.926	MMP1	ENSG00000196611
6.896	4.216	OAS2	ENSG00000111335
6.888	1.975	IL24	ENSG00000162892
6.883	4.023	BMP2	ENSG00000125845
6.823	-0.8652	CSF2	ENSG00000164400
6.708	6.545	IFIT3	ENSG00000119917
6.637	9.152	IL11	ENSG00000095752
6.634	4.769	HERC6	ENSG00000138642
6.452	8.54	IFI6	ENSG00000126709
6.412	-1.07	NRIR	ENSG00000225964
6.4	0.5084	PI15	ENSG00000137558
6.375	-1.089	IL1RL1	ENSG00000115602
6.337	3.936	BIRC3	ENSG00000023445
6.298	7.106	INHBA	ENSG00000122641
6.293	8.975	MMP3	ENSG00000149968
6.258	-1.147	DAW1	ENSG00000123977
6.252	2.55	ETV7	ENSG00000010030
6.231	0.4238	CYP27B1	ENSG00000111012
6.219	3.081	NRCAM	ENSG00000091129
6.191	1.141	CD69	ENSG00000110848
6.191	3.211	C2CD4A	ENSG00000198535
6.166	8.892	ISG15	ENSG00000187608
6.086	-1.234	CLDN14	ENSG00000159261
6.039	-1.257	CGA	ENSG00000135346
6.039	-1.257	KLHDC7B	ENSG00000130487
5.991	0.3039	SCAT8	ENSG00000236345
5.991	1.526	NKX3-1	ENSG00000167034
5.991	-1.281	MMP13	ENSG00000137745
5.96	7.915	IFI27	ENSG00000165949
5.891	4.45	MX2	ENSG00000183486
5.89	-1.332	HES7	ENSG00000179111
5.836	0.9636	MMP12	ENSG00000262406
5.818	0.2175	COL11A1	ENSG00000060718
5.745	5.005	IFIH1	ENSG00000115267
5.723	-1.415	IDO1	ENSG00000131203
5.716	6.674	DDX58	ENSG00000107201
5.685	8.372	IL33	ENSG00000137033
5.667	6.65	CEMIP	ENSG00000103888
5.666	7.749	STC1	ENSG00000159167
5.663	-1.445	CHRNA3	ENSG00000080644
5.648	5.234	IL7R	ENSG00000168685
5.636	2.934	AC025580.2	ENSG00000259354
5.631	4.422	BCL2A1	ENSG00000140379
5.6	-1.476	DRAXIN	ENSG00000162490
5.6	-1.476	ADGRL3	ENSG00000150471
5.6	-1.476	AC002076.1	ENSG00000234695
5.572	1.317	CCL5	ENSG00000271503
5.535	0.07576	FCRLA	ENSG00000132185
5.535	-1.509	BARX1	ENSG00000131668
5.53	4.103	TREM1	ENSG00000124731
5.512	0.06449	AC002480.2	ENSG00000232949
5.489	0.05304	CABP1	ENSG00000157782
5.423	0.7569	LINC02831	ENSG00000224173
5.318	-1.618	IFNA8	ENSG00000120242
5.318	-1.618	SAA1	ENSG00000173432
5.256	1.521	CYP26B1	ENSG00000003137
5.238	-1.658	XIRP1	ENSG00000168334
5.238	-1.658	AL356234.3	ENSG00000283265
5.238	-1.658	IFNA2	ENSG00000188379
5.238	-1.658	APOBEC3A	ENSG00000128383
5.238	-0.07273	CYP2J2	ENSG00000134716
5.21	-0.0866	SHH	ENSG00000164690
5.2	1.494	AC097709.1	ENSG00000287037
5.153	-1.7	AC004817.3	ENSG00000269927
5.153	0.6218	TENM1	ENSG00000009694
5.133	3.045	CD38	ENSG00000004468
5.128	3.573	GRIP2	ENSG00000144596
5.123	-0.1299	PTHLH	ENSG00000087494
5.122	5.523	IRF7	ENSG00000185507
5.067	6.071	IFI44L	ENSG00000137959
5.062	-1.745	BMPR1B	ENSG00000138696
5.044	0.5673	PDZD2	ENSG00000133401
4.981	5.354	CCL20	ENSG00000115009
4.92	4.626	HELZ2	ENSG00000130589
4.913	7.205	AREG	ENSG00000109321
4.911	7.603	NRG1	ENSG00000157168
4.905	0.4981	ADORA2A	ENSG00000128271
4.901	1.634	BTC	ENSG00000174808
4.863	-0.2599	DAZL	ENSG00000092345
4.863	5.792	LIF	ENSG00000128342
4.843	4.295	HES4	ENSG00000188290
4.827	2.044	IL1A	ENSG00000115008
4.82	8.559	CXCL5	ENSG00000163735
4.815	1.301	AC021205.3	ENSG00000273007
4.812	4.816	PFKFB4	ENSG00000114268
4.805	12.35	MT2A	ENSG00000125148
4.803	4.5	HLA-F	ENSG00000204642
4.776	8.407	IL6	ENSG00000136244
4.736	0.8987	DLL4	ENSG00000128917
4.717	3.508	RHCG	ENSG00000140519
4.711	8.487	TNFAIP6	ENSG00000123610
4.681	0.386	VNN 3.00	ENSG00000093134
4.665	6.767	C15orf48	ENSG00000166920
4.636	3.972	RASD1	ENSG00000108551
4.632	-0.3756	PCDH17	ENSG00000118946
4.632	-0.3756	BICDL2	ENSG00000162069
4.583	2.873	NGF	ENSG00000134259
4.575	1.181	TNFSF15	ENSG00000181634
4.552	5.761	CCL7	ENSG00000108688
4.55	1.458	AC025419.1	ENSG00000250748
4.546	5.745	DDX60L	ENSG00000181381
4.528	0.3094	FGF11	ENSG00000161958
4.507	3.908	RTP4	ENSG00000136514
4.501	-0.4412	PTCHD1-AS	ENSG00000233067
4.481	0.7713	LINC00536	ENSG00000249917
4.454	-0.4645	EGR4	ENSG00000135625
4.454	-0.4645	USP30-AS1	ENSG00000256262
4.42	0.7408	PPP1R14C	ENSG00000198729
4.409	2.015	MFSD2A	ENSG00000168389
4.409	3.6	DHX58	ENSG00000108771
4.407	9.094	PTGS2	ENSG00000073756
4.402	1.625	INHBA-AS1	ENSG00000224116
4.393	5.759	SAMD9L	ENSG00000177409
4.386	0.2386	CLIC6	ENSG00000159212
4.37	6.217	TNFSF13B	ENSG00000102524
4.356	-0.5134	AC068989.1	ENSG00000287188
4.356	0.2236	LINC02384	ENSG00000251301
4.346	1.803	BATF2	ENSG00000168062
4.328	1.347	AC027808.2	ENSG00000259649
4.312	0.687	AC097480.1	ENSG00000250064
4.294	0.1925	AC116407.2	ENSG00000277511
4.275	6.046	TAP1	ENSG00000168394
4.274	2.108	TMEM156	ENSG00000121895
4.267	0.6642	SLCO5A1	ENSG00000137571
4.263	6.716	IFI35	ENSG00000068079
4.259	2.245	SLCO4A1	ENSG00000101187
4.196	-0.5936	RNF144A	ENSG00000151692
4.196	-0.5936	AP000695.2	ENSG00000233818
4.158	9.815	IFITM1	ENSG00000185885
4.156	7.479	EREG	ENSG00000124882
4.155	5.285	IFI44	ENSG00000137965
4.15	4.369	CDCP1	ENSG00000163814
4.146	6.62	SAMD9	ENSG00000205413
4.129	7.254	LAP3	ENSG00000002549
4.121	2.176	AC010149.1	ENSG00000235419
4.121	0.5914	ELOVL7	ENSG00000164181
4.121	4.323	SCX	ENSG00000260428
4.11	3.136	IL4I1	ENSG00000104951
4.095	0.5786	HIST2H2AA4	ENSG00000272196
4.091	6.946	IL1B	ENSG00000125538
4.09	0.09052	AC123595.2	ENSG00000286638
4.09	0.09052	AC004825.3	ENSG00000287643
4.081	9.008	FGF2	ENSG00000138685
4.078	0.9324	RET	ENSG00000165731
4.078	-0.6526	GJB2	ENSG00000165474
4.074	7.654	TMEM158	ENSG00000249992
4.066	5.657	IL15RA	ENSG00000134470
4.047	6.71	FST	ENSG00000134363
4.038	1.83	FJX1	ENSG00000179431
4.025	3.965	SYN1	ENSG00000008056
4.02	6.087	PNPT1	ENSG00000138035
4.015	0.05304	RGS16	ENSG00000143333
4.015	-0.6839	ART3	ENSG00000156219
4.01	2.938	AC003092.1	ENSG00000236453
3.998	3.214	DNER	ENSG00000187957
3.996	6.31	PRRX1	ENSG00000116132
3.988	4.751	PARP12	ENSG00000059378
3.976	0.03354	WNT2	ENSG00000105989
3.974	1.958	CD274	ENSG00000120217
3.967	4.718	PDE3A	ENSG00000172572
3.962	8.949	PLAU	ENSG00000122861
3.95	-0.7167	LINC02725	ENSG00000273415
3.935	8.606	MT1E	ENSG00000169715
3.934	3.363	PPM1K	ENSG00000163644
3.922	1.592	TMEM52B	ENSG00000165685
3.909	3.17	LYPD3	ENSG00000124466
3.905	3.23	UCN2	ENSG00000145040
3.895	-0.007109	AC007422.1	ENSG00000235495
3.889	3.341	TNFRSF6B	ENSG00000243509
3.881	-0.7511	SLC8A3	ENSG00000100678
3.871	0.4663	AC126121.3	ENSG00000243295
3.871	0.4663	SLFN12L	ENSG00000205045
3.846	6.694	EPSTI1	ENSG00000133106
3.84	0.4509	AC008966.3	ENSG00000286048
3.829	1.097	BAALC	ENSG00000164929
3.828	5.23	DIO2	ENSG00000211448
3.825	2.391	C3orf52	ENSG00000114529
3.825	8.19	PTGES	ENSG00000148344
3.812	3.738	FBXO6	ENSG00000116663
3.811	7.143	PARP14	ENSG00000173193
3.809	-0.05019	AC012574.1	ENSG00000253471
3.809	-0.05019	EXOC3L1	ENSG00000179044
3.809	-0.7872	AC131011.1	ENSG00000233785
3.809	0.4352	LONRF3	ENSG00000175556
3.797	1.87	DNAH11	ENSG00000105877
3.788	1.077	Z97200.1	ENSG00000271811
3.782	6.373	2001-12-01	ENSG00000173077
3.777	0.4192	ROS1	ENSG00000047936
3.777	0.4192	TMEM92	ENSG00000167105
3.774	1.311	LINC02605	ENSG00000261618
3.772	6.049	TNFSF10	ENSG00000121858
3.767	5.496	HAS2	ENSG00000170961
3.757	2.731	ATP10A	ENSG00000206190
3.757	1.302	EML5	ENSG00000165521
3.754	4.108	RERG	ENSG00000134533
3.753	4.876	AK4	ENSG00000162433
3.752	4.799	ALDH1A2	ENSG00000128918
3.732	5.338	AC083837.1	ENSG00000285744
3.724	5.45	TCIM	ENSG00000176907
3.723	3.651	MLKL	ENSG00000168404
3.72	4.86	DUSP5	ENSG00000138166
3.703	4.369	DDX60	ENSG00000137628
3.701	4.261	KIRREL3	ENSG00000149571
3.7	6.029	ICAM1	ENSG00000090339
3.7	6.109	XAF1	ENSG00000132530
3.674	1.809	DLX2	ENSG00000115844
3.669	-0.12	GALNT9	ENSG00000182870
3.659	11.53	TFPI2	ENSG00000105825
3.653	-0.8652	AC002480.1	ENSG00000232759
3.653	-0.8652	AC105206.3	ENSG00000285881
3.653	0.7198	PTGDR	ENSG00000168229
3.637	4.018	LIPG	ENSG00000101670
3.635	10.1	CXCL8	ENSG00000169429
3.62	5.572	ZC3H12A	ENSG00000163874
3.619	-0.1449	DIO2-AS1	ENSG00000258766
3.614	4.769	DACT1	ENSG00000165617
3.61	3.143	CCN4	ENSG00000104415
3.601	2.478	TMEM190	ENSG00000160472
3.588	7.138	RCAN1	ENSG00000159200
3.573	3.182	ERFE	ENSG00000178752
3.568	0.3147	ALK	ENSG00000171094
3.568	0.3147	SLC18A2	ENSG00000165646
3.568	-0.9077	LOR	ENSG00000203782
3.568	-0.9077	SLC22A2	ENSG00000112499
3.518	9.022	TNC	ENSG00000041982
3.514	-0.1974	AC104777.1	ENSG00000232359
3.508	0.6476	BATF3	ENSG00000123685
3.504	1.868	IL1RN	ENSG00000136689
3.496	1.378	AL138720.1	ENSG00000234261
3.492	8.52	BST2	ENSG00000130303
3.491	0.2763	PRDM16	ENSG00000142611
3.491	0.2763	FER1L6	ENSG00000214814
3.477	-0.9528	AL109615.2	ENSG00000231881
3.477	-0.9528	AC092078.2	ENSG00000259754
3.477	-0.9528	MEI1	ENSG00000167077
3.476	4.38	TRIM14	ENSG00000106785
3.475	6.165	SMOX	ENSG00000088826
3.469	0.9175	NGF-AS1	ENSG00000228035
3.463	1.156	LINC01050	ENSG00000271216
3.459	-0.2252	AL031602.2	ENSG00000287691
3.459	-0.2252	CR1L	ENSG00000197721
3.459	-0.2252	AC097518.2	ENSG00000287544
3.459	-0.2252	LINC02454	ENSG00000256268
3.453	3.989	ITGB3	ENSG00000259207
3.447	9.484	CXCL3	ENSG00000163734
3.441	2.801	CSGALNACT1	ENSG00000147408
3.439	6.917	VEGFC	ENSG00000150630
3.424	5.452	LUCAT1	ENSG00000248323
3.417	0.8915	AC068234.2	ENSG00000263293
3.414	0.6005	AL589693.1	ENSG00000287092
3.414	0.6005	IL23A	ENSG00000110944
3.414	6.209	SLC39A14	ENSG00000104635
3.407	2.381	NEFM	ENSG00000104722
3.405	3.154	COL5A3	ENSG00000080573
3.39	0.8781	AC006160.1	ENSG00000249502
3.381	-1.001	ESM1	ENSG00000164283
3.381	-1.001	AL603756.1	ENSG00000271933
3.381	-1.001	AC068205.1	ENSG00000283217
3.381	-1.001	LINC02757	ENSG00000255363
3.381	-1.001	AC005703.7	ENSG00000286792
3.381	-1.001	AC015912.1	ENSG00000262112
3.375	6.385	LRP1B	ENSG00000168702
3.367	1.799	RASD2	ENSG00000100302
3.362	8.323	STAT1	ENSG00000115415
3.345	7.052	UBE2L6	ENSG00000156587
3.341	-0.2841	AC090023.2	ENSG00000256915
3.332	5.439	STEAP1	ENSG00000164647
3.331	11.24	CXCL1	ENSG00000163739
3.331	4.131	ODF3B	ENSG00000177989
3.326	4.625	CCL8	ENSG00000108700
3.323	4.993	PNP	ENSG00000198805
3.304	4.17	ADAMTS4	ENSG00000158859
3.296	3.847	GABRA2	ENSG00000151834
3.294	3.253	LINC01807	ENSG00000232023
3.278	0.17	AC022601.1	ENSG00000268873
3.278	-0.3154	AC000065.1	ENSG00000286742
3.278	2.221	MIR210HG	ENSG00000247095
3.277	5.287	IL13RA2	ENSG00000123496
3.277	6.024	SP110	ENSG00000135899
3.273	9.938	SOD2	ENSG00000112096
3.263	9.318	SERPINE1	ENSG00000106366
3.245	6.447	HMGA2	ENSG00000149948
3.242	7.813	COL7A1	ENSG00000114270
3.238	6.395	SAMHD1	ENSG00000101347
3.228	1.038	AL390755.1	ENSG00000275830
3.213	-0.3482	AL356414.1	ENSG00000205300
3.203	3.256	IL18R1	ENSG00000115604
3.191	3.152	KIAA1755	ENSG00000149633
3.185	4.186	CH25H	ENSG00000138135
3.177	1.836	DSP	ENSG00000096696
3.172	5.935	IL32	ENSG00000008517
3.166	3.573	ENO2	ENSG00000111674
3.162	2.731	CST1	ENSG00000170373
3.158	3.531	PDGFRL	ENSG00000104213
3.153	5.382	GFPT2	ENSG00000131459
3.146	4.496	SLC22A4	ENSG00000197208
3.145	5.885	PARP9	ENSG00000138496
3.144	-0.3826	CSMD2	ENSG00000121904
3.139	4.588	ARNTL2	ENSG00000029153
3.121	8.063	PLAUR	ENSG00000011422
3.116	7.311	TYMP	ENSG00000025708
3.115	2.036	IL12A	ENSG00000168811
3.096	5.124	P3H2	ENSG00000090530
3.088	0.4375	AL354743.2	ENSG00000287828
3.083	7.185	SLC16A3	ENSG00000141526
3.078	3.921	POU2F2	ENSG00000028277
3.074	3.919	ADAMTS12	ENSG00000151388
3.059	9.533	ACSL4	ENSG00000068366
3.058	2.297	GPR39	ENSG00000183840
3.043	2.199	AC093801.1	ENSG00000248388
3.035	6.342	RASGRF2	ENSG00000113319
3.029	0.0453	SCARA5	ENSG00000168079
3.028	10.19	CCL2	ENSG00000108691
3.023	6.127	SHFL	ENSG00000130813
3.011	1.621	AC004784.1	ENSG00000282943
3.011	1.621	ABCG1	ENSG00000160179
3.01	7.161	VEGFA	ENSG00000112715
3.008	3.735	C10orf90	ENSG00000154493
2.997	7.279	ANPEP	ENSG00000166825
2.997	5.111	GBP3	ENSG00000117226
2.995	4.421	SLC2A6	ENSG00000160326
2.992	2.429	AC078883.1	ENSG00000225205
2.99	4.295	LAMB3	ENSG00000196878
2.989	2.262	BVES	ENSG00000112276
2.989	0.6773	IFNE	ENSG00000184995
2.989	0.6773	ARNTL2-AS1	ENSG00000245311
2.979	7.596	CCDC71L	ENSG00000253276
2.974	7.251	NT5E	ENSG00000135318
2.972	5.768	PMAIP1	ENSG00000141682
2.971	7.093	EIF2AK2	ENSG00000055332
2.97	4.902	MEDAG	ENSG00000102802
2.97	1.115	AL596330.1	ENSG00000229400
2.965	8.178	G0S2	ENSG00000123689
2.961	0.3738	BTBD11	ENSG00000151136
2.961	0.3738	AC243571.2	ENSG00000277501
2.943	1.102	SLC2A5	ENSG00000142583
2.942	2.149	GJD3	ENSG00000183153
2.94	1.281	CD44-AS1	ENSG00000255443
2.933	3.299	LINC01426	ENSG00000234380
2.93	3.071	SBSN	ENSG00000189001
2.928	6.931	JARID2	ENSG00000008083
2.916	0.8818	AC024588.1	ENSG00000246214
2.916	1.269	AC005050.2	ENSG00000286013
2.916	1.088	ESAM	ENSG00000149564
2.916	0.3513	MYO16	ENSG00000041515
2.916	0.6408	SEMA7A	ENSG00000138623
2.916	0.3513	ASPHD2	ENSG00000128203
2.916	-0.4967	AL358115.1	ENSG00000236364
2.916	-0.4967	KCNS3	ENSG00000170745
2.916	-0.4967	RHEBL1	ENSG00000167550
2.916	-0.4967	TGM1	ENSG00000092295
2.916	-0.4967	PDYN-AS1	ENSG00000233896
2.904	7.914	CD82	ENSG00000085117
2.896	7.209	MYO10	ENSG00000145555
2.896	7.67	MIR31HG	ENSG00000171889
2.894	1.418	HIST2H2BF	ENSG00000203814
2.888	6.845	PHLDA2	ENSG00000181649
2.887	2.025	TNS4	ENSG00000131746
2.876	6.928	GK	ENSG00000198814
2.869	0.328	TNFRSF18	ENSG00000186891
2.855	-0.04136	C3orf67-AS1	ENSG00000242428
2.855	-0.04136	HNF1A-AS1	ENSG00000241388
2.855	-0.04136	FAM124A	ENSG00000150510
2.853	1.905	PTPRN	ENSG00000054356
2.852	4.567	LRFN5	ENSG00000165379
2.849	1.396	F2RL1	ENSG00000164251
2.842	1.668	IGFBP1	ENSG00000146678
2.841	5.955	DNAJB9	ENSG00000128590
2.841	5.033	BMP6	ENSG00000153162
2.834	3.516	HTR7	ENSG00000148680
2.832	2.812	SLC22A23	ENSG00000137266
2.831	1.046	AL135818.1	ENSG00000258875
2.831	-0.5392	AC012363.1	ENSG00000224789
2.831	-0.5392	AC114684.1	ENSG00000266905
2.828	3.328	FICD	ENSG00000198855
2.823	8.333	RNF213	ENSG00000173821
2.823	6.143	PML	ENSG00000140464
2.817	6.661	SLC25A37	ENSG00000147454
2.817	4.797	KREMEN1	ENSG00000183762
2.816	4.271	EHD4	ENSG00000103966
2.81	8.654	PID1	ENSG00000153823
2.801	4.938	IRAK2	ENSG00000134070
2.801	1.031	AC090673.1	ENSG00000256083
2.8	3.663	HBEGF	ENSG00000113070
2.8	2.333	KCNJ15	ENSG00000157551
2.793	-0.07273	LINC02458	ENSG00000246363
2.793	-0.07273	AC026470.2	ENSG00000261267
2.788	5.417	MSC	ENSG00000178860
2.788	1.872	RNF152	ENSG00000176641
2.786	3.803	APCDD1L	ENSG00000198768
2.777	2.84	ABTB2	ENSG00000166016
2.771	6.856	AP000331.1	ENSG00000286153
2.763	7.936	BNIP3	ENSG00000176171
2.762	2.777	SORCS2	ENSG00000184985
2.758	4.52	PRL	ENSG00000172179
2.754	3.7	AL391056.1	ENSG00000227619
2.749	1.491	AC025180.1	ENSG00000249899
2.749	3.438	PEG10	ENSG00000242265
2.745	1.619	CA9	ENSG00000107159
2.742	4.128	SLC16A6	ENSG00000108932
2.741	-0.5843	TPBGL	ENSG00000261594
2.741	-0.5843	KL	ENSG00000133116
2.741	-0.5843	TNFSF11	ENSG00000120659
2.739	5.776	AMPD3	ENSG00000133805
2.738	4.714	KCNG1	ENSG00000026559
2.734	3.885	SPRY4	ENSG00000187678
2.73	3.688	BRIP1	ENSG00000136492
2.73	4.186	RASGRP3	ENSG00000152689
2.727	-0.1055	KCNE5	ENSG00000176076
2.724	1.609	GPR37	ENSG00000170775
2.712	0.7798	AC009950.1	ENSG00000225963
2.712	0.7798	CPNE4	ENSG00000196353
2.704	9.416	LY6E	ENSG00000160932
2.699	6.246	SLC9B2	ENSG00000164038
2.679	5.278	SLC15A3	ENSG00000110446
2.676	4.027	ZCCHC2	ENSG00000141664
2.675	0.7613	AC010624.5	ENSG00000287001
2.668	5.668	SH2B3	ENSG00000111252
2.662	5.363	ABHD17C	ENSG00000136379
2.661	4.349	ADGRG1	ENSG00000205336
2.658	1.445	GALNT18	ENSG00000110328
2.655	1.299	MUCL1	ENSG00000172551
2.644	-0.6324	AIM2	ENSG00000163568
2.644	-0.6324	AC093110.1	ENSG00000238018
2.644	-0.6324	AC008592.1	ENSG00000250362
2.644	-0.6324	SLFN13	ENSG00000154760
2.644	-0.6324	AL021393.1	ENSG00000226772
2.638	6.321	ZNFX1	ENSG00000124201
2.633	6.172	TNIP1	ENSG00000145901
2.633	6.693	PSMB9	ENSG00000240065
2.633	5.034	PARP10	ENSG00000178685
2.631	6.036	GCH1	ENSG00000131979
2.621	1.121	CDH15	ENSG00000129910
2.62	6.927	MANF	ENSG00000145050
2.62	4.272	TDRD7	ENSG00000196116
2.617	1.89	NOTUM	ENSG00000185269
2.614	4.562	NFKB2	ENSG00000077150
2.611	0.1988	PART1	ENSG00000152931
2.611	0.1988	CYP19A1	ENSG00000137869
2.611	3.658	SLC2A1	ENSG00000117394
2.609	6.469	TAP2	ENSG00000204267
2.605	6.907	SLC7A2	ENSG00000003989
2.599	2.515	DLL1	ENSG00000198719
2.598	2.308	AC019117.2	ENSG00000236318
2.59	7.963	SDK1	ENSG00000146555
2.589	10.09	IER3	ENSG00000137331
2.589	1.972	GK-AS1	ENSG00000243055
2.588	5.762	PLA2G4A	ENSG00000116711
2.587	4.548	TGFB3	ENSG00000119699
2.586	-0.176	AL109930.1	ENSG00000271774
2.584	4.433	LRIG1	ENSG00000144749
2.575	7.19	BDKRB1	ENSG00000100739
2.57	2.563	ETV4	ENSG00000175832
2.564	2.05	PTGIR	ENSG00000160013
2.563	1.863	PIGW	ENSG00000277161
2.561	3.604	MTFP1	ENSG00000242114
2.559	8.663	PRR16	ENSG00000184838
2.557	6.785	SPHK1	ENSG00000176170
2.557	5.863	NPAS2	ENSG00000170485
2.544	9.368	HLA-B	ENSG00000234745
2.543	5.507	MYD88	ENSG00000172936
2.541	-0.6839	UNC5D	ENSG00000156687
2.541	-0.6839	ARC	ENSG00000198576
2.541	-0.6839	SAA2	ENSG00000134339
2.541	-0.6839	AC004253.1	ENSG00000263990
2.538	7.11	CFB	ENSG00000243649
2.537	6.765	SQOR	ENSG00000137767
2.531	7.715	SP100	ENSG00000067066
2.527	1.511	AC011511.2	ENSG00000266978
2.525	8.344	CLEC2B	ENSG00000110852
2.523	5.099	UNC93B1	ENSG00000110057
2.516	0.6821	TSPAN33	ENSG00000158457
2.512	4.078	TRIM69	ENSG00000185880
2.51	-0.2139	AL049820.1	ENSG00000233044
2.507	6.891	TRIM22	ENSG00000132274
2.502	2.26	LINC01500	ENSG00000258583
2.502	4.64	2003-03-01	ENSG00000173926
2.498	2.017	AC011997.1	ENSG00000222017
2.495	2.902	MAMLD1	ENSG00000013619
2.494	8.229	PSME2	ENSG00000100911
2.489	1.826	AC018682.1	ENSG00000250116
2.482	0.4238	AC024909.1	ENSG00000274021
2.482	0.4238	ZNF296	ENSG00000170684
2.479	5.748	CREB5	ENSG00000146592
2.47	3.779	RIPOR2	ENSG00000111913
2.47	2.385	CACNA1A	ENSG00000141837
2.469	4.138	PLK3	ENSG00000173846
2.451	3.289	ACKR4	ENSG00000129048
2.451	5.639	CHAC1	ENSG00000128965
2.44	4.345	UBA7	ENSG00000182179
2.43	3.759	AC096531.2	ENSG00000237413
2.43	0.1086	AC113418.1	ENSG00000261036
2.43	0.1086	MDGA1	ENSG00000112139
2.43	-0.254	AL807761.4	ENSG00000230782
2.43	0.3981	RBP4	ENSG00000138207
2.43	1.797	PRR5L	ENSG00000135362
2.43	-0.254	AC124784.1	ENSG00000257910
2.43	2.553	TMEM233	ENSG00000224982
2.43	-0.254	PITPNM3	ENSG00000091622
2.43	7.277	ANGPTL4	ENSG00000167772
2.428	4.886	TSPAN13	ENSG00000106537
2.427	5.392	WNT5A	ENSG00000114251
2.427	5.342	DUSP6	ENSG00000139318
2.427	4.338	LGR4	ENSG00000205213
2.42	3.829	NLRC5	ENSG00000140853
2.418	4.132	CMTR1	ENSG00000137200
2.413	6.383	HYOU1	ENSG00000149428
2.413	8.248	GLIS3	ENSG00000107249
2.405	7.137	UBE2S	ENSG00000108106
2.402	5.119	IFIT5	ENSG00000152778
2.402	5.079	B3GNT2	ENSG00000170340
2.402	4.44	STEAP1B	ENSG00000105889
2.399	5.797	PFKP	ENSG00000067057
2.399	5.45	TRIM25	ENSG00000121060
2.396	1.009	SOX9	ENSG00000125398
2.394	4.513	ADPRHL2	ENSG00000116863
2.391	0.826	AL110292.1	ENSG00000258081
2.391	0.826	EBI3	ENSG00000105246
2.39	8.131	CRYAB	ENSG00000109846
2.385	3.183	TMEM171	ENSG00000157111
2.382	3.514	NCR3LG1	ENSG00000188211
2.381	8.233	TNFRSF12A	ENSG00000006327
2.379	3.759	DUSP16	ENSG00000111266
2.372	3.828	TMEM62	ENSG00000137842
2.37	2.523	PLEK2	ENSG00000100558
2.369	3.874	AC019117.1	ENSG00000236039
2.369	8.248	ITGA2	ENSG00000164171
2.368	6.298	SDF2L1	ENSG00000128228
2.365	0.07576	VGF	ENSG00000128564
2.363	10.08	SAT1	ENSG00000130066
2.361	0.9913	AL357054.4	ENSG00000272463
2.353	1.424	UFSP1	ENSG00000176125
2.35	6.704	GJA1	ENSG00000152661
2.35	5.269	RAB27B	ENSG00000041353
2.348	5.509	HIST1H2BC	ENSG00000180596
2.344	3.271	ADRB2	ENSG00000169252
2.342	4.114	AL078604.4	ENSG00000286533
2.342	1.649	LINC00623	ENSG00000226067
2.34	5.202	UPP1	ENSG00000183696
2.339	2.178	ADGRE2	ENSG00000127507
2.336	1.139	CCK	ENSG00000187094
2.33	5.592	OSGIN2	ENSG00000164823
2.325	0.9733	GPR146	ENSG00000164849
2.322	8.609	PGAM1	ENSG00000171314
2.321	0.3436	SP140	ENSG00000079263
2.321	0.3436	AL157871.4	ENSG00000258666
2.321	1.929	SSTR2	ENSG00000180616
2.316	3.185	RHBDF2	ENSG00000129667
2.314	6.475	TRPA1	ENSG00000104321
2.31	4.792	SEMA6D	ENSG00000137872
2.31	0.7854	NIPAL1	ENSG00000163293
2.31	0.7854	TNF	ENSG00000232810
2.31	2.901	NEDD4L	ENSG00000049759
2.309	7.905	HLA-E	ENSG00000204592
2.306	3.795	NHS	ENSG00000188158
2.304	6.374	TNFAIP2	ENSG00000185215
2.304	5.041	PLEKHA4	ENSG00000105559
2.298	6.065	SLC7A5	ENSG00000103257
2.296	0.0414	AC107029.1	ENSG00000243089
2.296	0.0414	AL354733.3	ENSG00000235298
2.294	1.825	PPFIA4	ENSG00000143847
2.29	2.154	TCF7	ENSG00000081059
2.29	0.5692	GPC4	ENSG00000076716
2.288	0.9548	AC073316.3	ENSG00000236708
2.288	0.9548	NTM	ENSG00000182667
2.284	4.754	APOL2	ENSG00000128335
2.282	2.356	QPCT	ENSG00000115828
2.28	3.054	MASTL	ENSG00000120539
2.28	3.522	ANKRD37	ENSG00000186352
2.28	5.9	MAP2K1	ENSG00000169032
2.276	3.011	MT1A	ENSG00000205362
2.276	2.928	AP002784.1	ENSG00000250519
2.267	2.349	INSL6	ENSG00000120210
2.267	0.7642	GABBR2	ENSG00000136928
2.267	0.7642	ASAH2	ENSG00000188611
2.264	1.9	NEDD9	ENSG00000111859
2.264	0.3147	ZBTB42	ENSG00000179627
2.262	1.712	L2HGDH	ENSG00000087299
2.257	4.46	TRIM21	ENSG00000132109
2.255	-0.3416	AL020995.1	ENSG00000236065
2.255	-0.3416	CYP7B1	ENSG00000172817
2.255	-0.3416	DNAJB5-DT	ENSG00000281491
2.255	-0.3416	CFAP58	ENSG00000120051
2.255	-0.3416	DHRS13	ENSG00000167536
2.255	-0.3416	CACNA1G	ENSG00000006283
2.255	1.98	HAPLN3	ENSG00000140511
2.251	10.01	HSPA5	ENSG00000044574
2.25	0.9358	GORAB-AS1	ENSG00000231407
2.249	7.162	GBP1	ENSG00000117228
2.249	7.175	ADAR	ENSG00000160710
2.248	5.751	NDRG1	ENSG00000104419
2.246	6.802	PDZRN3	ENSG00000121440
2.243	4.496	APOBEC3G	ENSG00000239713
2.242	3.639	HS3ST3B1	ENSG00000125430
2.239	5.298	C5orf56	ENSG00000197536
2.233	2.395	OLR1	ENSG00000173391
2.229	4.92	LYSMD2	ENSG00000140280
2.226	5.608	IRF9	ENSG00000213928
2.224	0.005328	TACR1	ENSG00000115353
2.224	0.005328	AC007271.1	ENSG00000287771
2.224	0.005328	AC020651.2	ENSG00000287682
2.224	0.005328	AC004594.1	ENSG00000240499
2.224	0.005328	AC124276.2	ENSG00000255400
2.224	1.59	ANXA10	ENSG00000109511
2.218	5.406	DTX3L	ENSG00000163840
2.215	2.446	SLCO2A1	ENSG00000174640
2.206	4.64	SLC26A6	ENSG00000225697
2.206	1.47	FHOD3	ENSG00000134775
2.204	5.314	PANX1	ENSG00000110218
2.203	0.2847	AC141930.1	ENSG00000228613
2.203	4.063	TSHZ2	ENSG00000182463
2.202	3.364	PACERR	ENSG00000273129
2.201	6.495	RIPK2	ENSG00000104312
2.189	0.5186	AL133330.1	ENSG00000251194
2.188	5.716	C1GALT1C1	ENSG00000171155
2.188	4.845	APOL1	ENSG00000100342
2.183	5.613	PAQR5	ENSG00000137819
2.183	1.859	HSH2D	ENSG00000196684
2.181	6.05	PFKFB3	ENSG00000170525
2.179	0.7198	MIR3142HG	ENSG00000253522
2.179	0.7198	SYT7	ENSG00000011347
2.172	2.74	SPINT1	ENSG00000166145
2.171	0.8963	CACNA2D3	ENSG00000157445
2.171	0.8963	FAM160A1	ENSG00000164142
2.164	1.054	RCSD1	ENSG00000198771
2.162	14.03	TIMP1	ENSG00000102265
2.159	-0.3897	KIF21B	ENSG00000116852
2.159	-0.3897	AC012668.3	ENSG00000237525
2.159	-0.3897	FOXC1	ENSG00000054598
2.159	-0.3897	STEAP4	ENSG00000127954
2.152	5.715	HS3ST3A1	ENSG00000153976
2.15	2.681	CHRDL2	ENSG00000054938
2.149	5.795	CA12	ENSG00000074410
2.148	-0.03265	AC109472.1	ENSG00000286432
2.148	-0.03265	GLDC	ENSG00000178445
2.148	-0.03265	EXOC3L4	ENSG00000205436
2.148	1.552	LINC00607	ENSG00000235770
2.145	1.654	GRIP1	ENSG00000155974
2.144	5.657	PITPNC1	ENSG00000154217
2.143	9.38	NAMPT	ENSG00000105835
2.141	1.838	VSTM4	ENSG00000165633
2.141	0.2533	ACTBL2	ENSG00000169067
2.141	6.523	SIPA1L1	ENSG00000197555
2.14	5.129	BLZF1	ENSG00000117475
2.137	4.527	C1QTNF1	ENSG00000173918
2.136	0.4918	KIF14	ENSG00000118193
2.136	0.4918	KCTD14	ENSG00000151364
2.135	5.409	NT5C3A	ENSG00000122643
2.132	8.101	TNFRSF11B	ENSG00000164761
2.13	2.403	PPM1H	ENSG00000111110
2.129	0.8757	AL133227.1	ENSG00000273828
2.129	9.184	CTSL	ENSG00000135047
2.128	2.569	B3GALNT1	ENSG00000169255
2.124	4.746	SLC39A8	ENSG00000138821
2.124	4.493	GPR180	ENSG00000152749
2.122	5.787	TRIM5	ENSG00000132256
2.117	6.083	TMEM132A	ENSG00000006118
2.117	3.793	LGALS9	ENSG00000168961
2.116	8.681	CXCL2	ENSG00000081041
2.116	4.718	PMEPA1	ENSG00000124225
2.113	3.155	HMGA2-AS1	ENSG00000197301
2.11	8.15	RND3	ENSG00000115963
2.11	4.703	STEAP2	ENSG00000157214
2.103	2.841	PLEKHN1	ENSG00000187583
2.099	2.058	AC239799.2	ENSG00000287190
2.093	8.323	PLSCR1	ENSG00000188313
2.09	3.866	IKBKE	ENSG00000263528
2.089	6.893	PDPN	ENSG00000162493
2.087	0.8544	AC025164.1	ENSG00000245904
2.085	4.217	TMEM140	ENSG00000146859
2.085	2.321	CITED4	ENSG00000179862
2.084	0.6724	AC002070.1	ENSG00000248636
2.084	2.994	RNF213-AS1	ENSG00000263069
2.082	5.3	AL135905.2	ENSG00000285976
2.08	0.4641	AL355312.4	ENSG00000273132
2.08	0.4641	RAB3IP	ENSG00000127328
2.077	1.891	AC004974.1	ENSG00000285612
2.075	5.273	AGRN	ENSG00000188157
2.075	0.2205	AL731563.2	ENSG00000237768
2.075	0.2205	DERL3	ENSG00000099958
2.073	1.714	AC093865.1	ENSG00000273118
2.071	4.573	HILPDA	ENSG00000135245
2.07	4.395	PDE1C	ENSG00000154678
2.068	6.022	BTG3	ENSG00000154640
2.068	-0.07273	HIST1H2AD	ENSG00000196866
2.068	-0.07273	AC008537.4	ENSG00000282951
2.066	5.934	APOL6	ENSG00000221963
2.064	1.4	AC087521.3	ENSG00000254409
2.06	1.277	AC009554.1	ENSG00000259564
2.059	7.389	STK38L	ENSG00000211455
2.058	6.997	PSMB8	ENSG00000204264
2.056	-0.4412	AL603832.1	ENSG00000225075
2.056	-0.4412	AC019127.1	ENSG00000285577
2.056	-0.4412	AC022916.1	ENSG00000266947
2.056	-0.4412	TMEM92-AS1	ENSG00000251179
2.056	-0.4412	ANKLE1	ENSG00000160117
2.056	-0.4412	AC008735.2	ENSG00000267523
2.056	-0.4412	E2F1	ENSG00000101412
2.056	3.807	GAL	ENSG00000069482
2.054	2.305	PDXP	ENSG00000241360
2.052	6.801	MYO1B	ENSG00000128641
2.049	1.702	FZD8	ENSG00000177283
2.049	1.702	NRIP3	ENSG00000175352
2.048	6.484	IRF1	ENSG00000125347
2.048	7.331	SRGN	ENSG00000122862
2.046	3.712	SNHG26	ENSG00000228649
2.039	8.53	C11orf96	ENSG00000187479
2.034	8.299	CXCL6	ENSG00000124875
2.032	9.78	LDHA	ENSG00000134333
2.03	3.836	C3orf80	ENSG00000180044
2.027	6.093	CNP	ENSG00000173786
2.026	5.017	NUDCD1	ENSG00000120526
2.02	1.126	CLDN1	ENSG00000163347
2.012	3.889	FBXL6	ENSG00000182325
2.006	3.646	ETV1	ENSG00000006468
2.006	0.1862	AC004112.1	ENSG00000226851
2.006	4.21	ZNF295-AS1	ENSG00000237232
2.005	2.835	C12orf56	ENSG00000185306
2.004	6.116	HIVEP2	ENSG00000010818
1.999	8.833	ADAM12	ENSG00000148848
1.998	0.81	AL157371.2	ENSG00000283573
1.99	3.878	NEK10	ENSG00000163491
1.99	4.265	PPAN	ENSG00000130810
1.989	3.127	CHST2	ENSG00000175040
1.986	8.54	PGK 1.00	ENSG00000102144
1.983	1.47	MIR3936HG	ENSG00000233006
1.983	-0.1152	AC107081.2	ENSG00000236498
1.983	-0.1152	ROBO4	ENSG00000154133
1.983	-0.1152	AL139099.1	ENSG00000258377
1.983	0.6218	JAM2	ENSG00000154721
1.98	3.482	AC010198.2	ENSG00000285517
1.98	3.123	MIR155HG	ENSG00000234883
1.978	2.494	IL1RL2	ENSG00000115598
1.975	7	CHMP5	ENSG00000086065
1.974	3.25	CD1D	ENSG00000158473
1.972	4.11	CFAP69	ENSG00000105792
1.969	0.9559	WNT5A-AS1	ENSG00000244586
1.969	0.9559	LAMA1	ENSG00000101680
1.965	2.198	SIRPB1	ENSG00000101307
1.965	4.371	NUDT6	ENSG00000170917
1.964	4.545	NMI	ENSG00000123609
1.962	3.213	TLR3	ENSG00000164342
1.962	0.4052	AC002064.1	ENSG00000225498
1.962	0.4052	RTL1	ENSG00000254656
1.962	0.4052	MCF 2.00	ENSG00000101977
1.96	1.227	LINC01465	ENSG00000221949
1.96	1.227	KCNJ2	ENSG00000123700
1.959	9.683	HLA-C	ENSG00000204525
1.954	3.734	THEMIS2	ENSG00000130775
1.953	6.587	DDX21	ENSG00000165732
1.95	3.898	STARD13-AS	ENSG00000236581
1.95	7.203	SLFN5	ENSG00000166750
1.946	3.14	AC211433.1	ENSG00000232729
1.945	-0.4967	HIST2H3D	ENSG00000183598
1.945	-0.4967	NPHP3-AS1	ENSG00000248724
1.945	1.825	C4orf47	ENSG00000205129
1.945	-0.4967	CLDN20	ENSG00000171217
1.945	-0.4967	GNA14-AS1	ENSG00000231373
1.945	-0.4967	AP001977.1	ENSG00000286044
1.945	-0.4967	AL355102.1	ENSG00000258412
1.945	-0.4967	SLC22A31	ENSG00000259803
1.945	-0.4967	AC015849.1	ENSG00000270240
1.944	5.247	PAG1	ENSG00000076641
1.941	2.527	DPH2	ENSG00000132768
1.94	1.337	AC022613.1	ENSG00000256802
1.94	3.233	BX322234.1	ENSG00000226445
1.939	2.119	AL356234.2	ENSG00000230533
1.934	0.1501	AL355512.1	ENSG00000273143
1.932	3.829	NRK	ENSG00000123572
1.93	6.612	MT1M	ENSG00000205364
1.929	0.5951	AC009365.4	ENSG00000227197
1.924	7.492	ITGA5	ENSG00000161638
1.924	4.153	SALL1	ENSG00000103449
1.92	6.365	RNF114	ENSG00000124226
1.917	5.874	SPRY2	ENSG00000136158
1.916	8.112	RAI14	ENSG00000039560
1.912	2.512	ARHGAP27	ENSG00000159314
1.911	2.294	TRAF2	ENSG00000127191
1.909	5.815	RELB	ENSG00000104856
1.908	1.536	AL138724.1	ENSG00000272269
1.904	3.151	HIST2H2BE	ENSG00000184678
1.903	0.7627	AC025576.3	ENSG00000287618
1.903	0.7627	CFAP161	ENSG00000156206
1.902	5.694	TRANK1	ENSG00000168016
1.9	4.954	PATL1	ENSG00000166889
1.9	0.3738	CFAP45	ENSG00000213085
1.9	0.3738	LINC02362	ENSG00000249096
1.898	3.048	AGPAT5	ENSG00000155189
1.898	7.445	CDK14	ENSG00000058091
1.897	2.976	CBR3	ENSG00000159231
1.897	3.852	VEPH1	ENSG00000197415
1.896	2.9	PI16	ENSG00000164530
1.896	3.77	ARID5A	ENSG00000196843
1.895	4.677	NDUFA4L2	ENSG00000185633
1.894	5.739	OGFR	ENSG00000060491
1.893	-0.1603	ADCY10	ENSG00000143199
1.893	-0.1603	MME-AS1	ENSG00000240666
1.893	-0.1603	CDH23	ENSG00000107736
1.893	-0.1603	AC015853.3	ENSG00000263300
1.893	-0.1603	RNF227	ENSG00000179859
1.893	-0.1603	AC087164.1	ENSG00000266677
1.893	-0.1603	UMODL1	ENSG00000177398
1.889	4.152	SLC6A9	ENSG00000196517
1.888	3.267	APCDD1L-DT	ENSG00000231290
1.887	6.231	MFSD12	ENSG00000161091
1.887	2.971	SLC30A4	ENSG00000104154
1.886	4.213	RTTN	ENSG00000176225
1.884	5.724	ZC3HAV1	ENSG00000105939
1.883	7.593	PDIA4	ENSG00000155660
1.88	6.605	DNAJB11	ENSG00000090520
1.877	4.45	CADPS2	ENSG00000081803
1.877	4.046	PVR	ENSG00000073008
1.876	3.717	ARID3B	ENSG00000179361
1.875	4.462	ERN 1.00	ENSG00000178607
1.874	0.5673	AC009299.3	ENSG00000235724
1.874	0.5673	LINC01937	ENSG00000234279
1.874	0.5673	NTNG2	ENSG00000196358
1.874	0.5673	LDHC	ENSG00000166796
1.871	4.56	SECTM1	ENSG00000141574
1.87	3.601	SLC17A9	ENSG00000101194
1.869	7.496	LOXL2	ENSG00000134013
1.865	8.242	HM13	ENSG00000101294
1.865	1.865	AL355304.1	ENSG00000232618
1.858	0.1121	AL024508.1	ENSG00000234263
1.857	5.443	CSRNP1	ENSG00000144655
1.857	7.145	TSC22D1	ENSG00000102804
1.856	1.937	HCG20	ENSG00000228022
1.855	4.052	AP5B1	ENSG00000254470
1.854	0.7378	RAPGEF4	ENSG00000091428
1.854	0.7378	COL4A2-AS2	ENSG00000224821
1.854	0.7378	AC119868.2	ENSG00000265643
1.854	0.7378	ACTL10	ENSG00000182584
1.851	1.173	ELF3	ENSG00000163435
1.851	4.463	AC107021.1	ENSG00000243415
1.849	7.649	NINJ1	ENSG00000131669
1.848	2.202	CCNJ	ENSG00000107443
1.848	4.115	SLC43A3	ENSG00000134802
1.845	7.849	WARS	ENSG00000140105
1.843	7.136	ELN	ENSG00000049540
1.842	3.721	ZNF697	ENSG00000143067
1.841	3.358	ITGB1-DT	ENSG00000229656
1.841	6.068	BHLHE40	ENSG00000134107
1.841	1.598	BBOX1-AS1	ENSG00000254560
1.838	0.8903	PRR26	ENSG00000180525
1.835	5.672	MID1	ENSG00000101871
1.832	1.684	MYEOV	ENSG00000172927
1.828	3.208	PCSK1	ENSG00000175426
1.828	3.208	PDGFA	ENSG00000197461
1.827	3.113	GCA	ENSG00000115271
1.826	4.425	EFL1	ENSG00000140598
1.825	6.514	SMIM3	ENSG00000256235
1.821	2.656	RRM2	ENSG00000171848
1.819	5.121	SLC19A2	ENSG00000117479
1.816	2.123	AC012447.1	ENSG00000265451
1.816	0.5385	AC026765.3	ENSG00000257817
1.816	0.5385	ANGPTL6	ENSG00000130812
1.816	5.127	CTNNBL1	ENSG00000132792
1.815	8.486	TNFAIP3	ENSG00000118503
1.814	1.154	AC009404.1	ENSG00000236255
1.81	5.544	PIM3	ENSG00000198355
1.808	5.525	SIRPA	ENSG00000198053
1.806	4.944	SLC38A5	ENSG00000017483
1.802	0.7121	RNF207	ENSG00000158286
1.802	5.693	ALAS1	ENSG00000023330
1.802	6.835	HMGA1	ENSG00000137309
1.801	3.635	AC090197.1	ENSG00000253837
1.799	4.959	TVP23B	ENSG00000171928
1.799	5.278	HSPA13	ENSG00000155304
1.797	3.782	SYNPO	ENSG00000171992
1.796	-0.2084	TFAP2E	ENSG00000116819
1.796	-0.2084	AL442071.2	ENSG00000287422
1.796	-0.2084	DTL	ENSG00000143476
1.796	-0.2084	CYP27C1	ENSG00000186684
1.796	-0.2084	AC093298.2	ENSG00000286121
1.796	-0.2084	HEPHL1	ENSG00000181333
1.796	1.377	CHGB	ENSG00000089199
1.795	5.018	MOV10	ENSG00000155363
1.794	6.517	SYNJ2	ENSG00000078269
1.792	3.858	SHANK2	ENSG00000162105
1.791	0.867	RFX8	ENSG00000196460
1.791	2.452	NFKBIE	ENSG00000146232
1.79	3.876	GTPBP1	ENSG00000100226
1.789	1.903	PATL2	ENSG00000229474
1.788	4.001	NAB1	ENSG00000138386
1.783	6.655	ATP13A3	ENSG00000133657
1.782	1.007	CCR7	ENSG00000126353
1.782	5.332	TRADD	ENSG00000102871
1.78	3.355	AC011611.3	ENSG00000257453
1.778	0.07202	TREX1	ENSG00000213689
1.778	0.07202	SLCO1C1	ENSG00000139155
1.777	3.554	CDH2	ENSG00000170558
1.772	4.764	GMPPB	ENSG00000173540
1.769	1.818	LINC02649	ENSG00000215244
1.768	1.251	PITRM1-AS1	ENSG00000237399
1.766	4.286	GPR68	ENSG00000119714
1.765	0.3067	TMC1	ENSG00000165091
1.765	0.3067	DDN-AS1	ENSG00000257913
1.765	1.892	LHFPL5	ENSG00000197753
1.763	1.36	ZP3	ENSG00000188372
1.763	1.36	AP006248.4	ENSG00000279932
1.761	4.104	TLNRD1	ENSG00000140406
1.76	4.004	FMNL3	ENSG00000161791
1.754	1.555	GRIK1	ENSG00000171189
1.753	6.239	SOCS3	ENSG00000184557
1.751	2.214	AC061992.2	ENSG00000266970
1.749	0.6854	AC124798.1	ENSG00000260196
1.747	2.325	PLCG1-AS1	ENSG00000226648
1.746	3.927	NOP2	ENSG00000111641
1.741	2.898	LAMC2	ENSG00000058085
1.738	0.985	LINC02591	ENSG00000263590
1.738	0.985	PRRG4	ENSG00000135378
1.738	3.792	TLCD3A	ENSG00000167695
1.738	4.587	SOBP	ENSG00000112320
1.737	4.043	SLC18B1	ENSG00000146409
1.736	6.906	GABARAPL1	ENSG00000139112
1.736	6.73	STAT2	ENSG00000170581
1.735	4.256	ZBTB21	ENSG00000173276
1.735	8.277	PALM2-AKAP2	ENSG00000157654
1.734	1.114	AC005920.2	ENSG00000249870
1.732	2.204	GASAL1	ENSG00000253669
1.732	3.219	PRKCH	ENSG00000027075
1.731	4.703	FUT11	ENSG00000196968
1.73	5.962	BID	ENSG00000015475
1.73	4.733	BTN2A1	ENSG00000112763
1.727	5.59	GRPEL1	ENSG00000109519
1.726	1.445	WWC1	ENSG00000113645
1.725	4.791	UCK2	ENSG00000143179
1.724	6.172	CD47	ENSG00000196776
1.724	1.54	SCUBE2	ENSG00000175356
1.723	2.607	AZIN2	ENSG00000142920
1.722	5.931	GEM	ENSG00000164949
1.722	7.317	NRP2	ENSG00000118257
1.72	4.883	CDK2AP2	ENSG00000167797
1.719	2.812	CD3EAP	ENSG00000117877
1.715	2.008	AMIGO2	ENSG00000139211
1.715	4.016	USP28	ENSG00000048028
1.714	5.826	NUB1	ENSG00000013374
1.71	6.342	WDFY2	ENSG00000139668
1.708	2.555	AL359636.2	ENSG00000234156
1.708	7.335	ADM	ENSG00000148926
1.707	4.691	MB21D2	ENSG00000180611
1.703	7.55	P4HA1	ENSG00000122884
1.703	4.254	YRDC	ENSG00000196449
1.702	3.316	AC020611.2	ENSG00000255886
1.702	6.173	ERO1A	ENSG00000197930
1.7	4.645	SLC35G2	ENSG00000168917
1.698	4.334	MLPH	ENSG00000115648
1.697	6.993	NAPA	ENSG00000105402
1.693	0.2706	TACSTD2	ENSG00000184292
1.693	0.2706	LINC00624	ENSG00000278811
1.693	1.524	PTGER3	ENSG00000050628
1.693	1.928	AC008522.1	ENSG00000279232
1.693	0.477	AL133268.4	ENSG00000285801
1.693	3.046	BYSL	ENSG00000112578
1.693	-0.2599	BLK	ENSG00000136573
1.693	-0.2599	AMBP	ENSG00000106927
1.693	0.02958	EDRF1-AS1	ENSG00000236991
1.693	2.062	SPON1	ENSG00000262655
1.693	3.046	SOCS1	ENSG00000185338
1.693	2.874	NETO2	ENSG00000171208
1.693	0.02958	AC005224.2	ENSG00000266378
1.693	-0.2599	AC145207.3	ENSG00000262831
1.693	0.02958	ABALON	ENSG00000281376
1.693	-0.2599	WFDC2	ENSG00000101443
1.693	0.02958	ERG	ENSG00000157554
1.693	-0.2599	AP001628.1	ENSG00000225218
1.693	0.9625	AC007389.1	ENSG00000204929
1.693	0.9625	PCOLCE-AS1	ENSG00000224729
1.693	0.9625	PODXL	ENSG00000128567
1.693	2.125	AL691420.1	ENSG00000228714
1.691	10.06	TPI1	ENSG00000111669
1.689	6.801	MRPL17	ENSG00000158042
1.685	7.236	XBP1	ENSG00000100219
1.685	5.013	TEX14	ENSG00000121101
1.685	5.427	PARP8	ENSG00000151883
1.68	3.723	SPAG4	ENSG00000061656
1.678	3.551	KLF5	ENSG00000102554
1.677	5.922	ID4	ENSG00000172201
1.675	4.654	CP	ENSG00000047457
1.674	3.837	DDI2	ENSG00000197312
1.673	2.175	PRICKLE2-AS3	ENSG00000226017
1.673	2.175	AP001970.1	ENSG00000254710
1.67	6.935	PDE4B	ENSG00000184588
1.67	3.925	IL18BP	ENSG00000137496
1.668	4.15	AC011246.1	ENSG00000286481
1.668	8.398	PRKG1	ENSG00000185532
1.667	4.781	ST6GALNAC4	ENSG00000136840
1.666	3.696	IGSF8	ENSG00000162729
1.665	5.347	C2orf27A	ENSG00000287151
1.663	5.902	SLC52A2	ENSG00000185803
1.66	2.436	DDIT4-AS1	ENSG00000269926
1.659	2.386	ADTRP	ENSG00000111863
1.657	4.465	PRDM1	ENSG00000057657
1.656	3.266	METTL1	ENSG00000037897
1.654	8.911	PDIA6	ENSG00000143870
1.654	6.413	CCND1	ENSG00000110092
1.653	7.14	CD68	ENSG00000129226
1.653	3.73	SLC41A2	ENSG00000136052
1.652	12.6	SERPINE2	ENSG00000135919
1.652	3.119	TIFA	ENSG00000145365
1.651	4.783	SP140L	ENSG00000185404
1.651	2.657	FBXO2	ENSG00000116661
1.651	1.072	CCDC181	ENSG00000117477
1.649	2.614	SLC9B1	ENSG00000164037
1.649	8.627	MYDGF	ENSG00000074842
1.648	1.974	SLC22A3	ENSG00000146477
1.647	0.9392	AC107021.2	ENSG00000261051
1.647	0.9392	ZNF597	ENSG00000167981
1.645	7.409	DDIT4	ENSG00000168209
1.645	3.685	TMEM217	ENSG00000172738
1.644	5.431	ITPRIP	ENSG00000148841
1.643	7.511	MCL1	ENSG00000143384
1.642	3.114	PPP1R13L	ENSG00000104881
1.64	5.079	SHB	ENSG00000107338
1.64	1.753	FCHO1	ENSG00000130475
1.64	8.615	ALDOA	ENSG00000149925
1.64	2.325	TDO2	ENSG00000151790
1.638	2.27	PHEX	ENSG00000102174
1.636	5.021	LRRC8C	ENSG00000171488
1.636	0.6288	GRB14	ENSG00000115290
1.635	3.942	IL1RAP	ENSG00000196083
1.634	1.585	TOE1	ENSG00000132773
1.631	5.105	RELA	ENSG00000173039
1.63	3.307	IL12A-AS1	ENSG00000244040
1.628	0.4442	SORBS2	ENSG00000154556
1.628	0.4442	AL109946.1	ENSG00000236064
1.626	4.661	UHRF1BP1	ENSG00000065060
1.625	1.394	C11orf52	ENSG00000149300
1.625	1.962	CNNM4	ENSG00000158158
1.623	5.672	ZC3H12C	ENSG00000149289
1.622	3.329	ANKS1B	ENSG00000185046
1.621	5.217	TMEM45A	ENSG00000181458
1.621	1.892	PGBD5	ENSG00000177614
1.62	4.373	STIMATE	ENSG00000213533
1.617	0.2326	AC005050.3	ENSG00000286076
1.617	0.2326	AC068305.2	ENSG00000257443
1.616	2.798	SMOC1	ENSG00000198732
1.615	10.03	COL8A1	ENSG00000144810
1.614	3.879	CCDC86	ENSG00000110104
1.614	5.637	ATF3	ENSG00000162772
1.613	1.74	PPARGC1A	ENSG00000109819
1.613	4.237	MAPK13	ENSG00000156711
1.612	7.551	SELENOS	ENSG00000131871
1.608	1.657	FBXO39	ENSG00000177294
1.608	8.03	PSMA6	ENSG00000100902
1.607	1.051	DPF3	ENSG00000205683
1.606	3.492	SLC35F2	ENSG00000110660
1.604	4.247	PI4K2B	ENSG00000038210
1.603	6.258	CDH13	ENSG00000140945
1.603	-0.01552	AC017002.5	ENSG00000280878
1.603	-0.01552	AC116366.2	ENSG00000238160
1.603	-0.01552	SYT17	ENSG00000103528
1.603	-0.01552	ZNF416	ENSG00000083817
1.603	-0.01552	AP000240.1	ENSG00000273017
1.603	-0.01552	AP000695.1	ENSG00000230479
1.601	5.923	OAF	ENSG00000184232
1.6	10.45	HSP90B1	ENSG00000166598
1.599	0.9151	AC125494.1	ENSG00000219410
1.599	0.9151	SOX5-AS1	ENSG00000256120
1.599	0.9151	TEX26-AS1	ENSG00000224743
1.599	0.9151	FP565260.1	ENSG00000275464
1.596	5.633	SERTAD1	ENSG00000197019
1.596	4.398	CASC15	ENSG00000272168
1.594	6.842	NECTIN2	ENSG00000130202
1.594	7.936	BICC1	ENSG00000122870
1.592	2.628	STXBP5-AS1	ENSG00000233452
1.592	4.864	MGAT2	ENSG00000168282
1.592	8.969	CLMP	ENSG00000166250
1.592	2.134	MICB	ENSG00000204516
1.591	3.26	SPOCK1	ENSG00000152377
1.59	1.377	AL512422.1	ENSG00000231441
1.59	1.377	PIM2	ENSG00000102096
1.59	4.111	ARNTL	ENSG00000133794
1.589	3.775	SNHG15	ENSG00000232956
1.587	7.716	NUCB2	ENSG00000070081
1.587	8.295	PCNX1	ENSG00000100731
1.587	7.626	DCBLD1	ENSG00000164465
1.585	8.952	SEC61G	ENSG00000132432
1.585	4.63	FMR1	ENSG00000102081
1.585	9.83	HLA-A	ENSG00000206503
1.584	4.355	NFATC1	ENSG00000131196
1.584	6.633	BIRC2	ENSG00000110330
1.582	2.006	DIRAS3	ENSG00000162595
1.582	-0.3154	AC093019.2	ENSG00000241073
1.582	-0.3154	AL356512.1	ENSG00000272195
1.582	-0.3154	LINC02158	ENSG00000225611
1.582	-0.3154	SFRP2	ENSG00000145423
1.582	-0.3154	PRB1	ENSG00000251655
1.582	-0.3154	AC126696.1	ENSG00000260177
1.582	-0.3154	LINC01433	ENSG00000230176
1.582	-0.3154	AC112496.1	ENSG00000241886
[truncated: 13,682 more rows]

## Sheet: CAF 5FU+Oxali vs Mock
logFC	AveExpr	gene_names	Gene
[truncated: 16,045 more rows]

[truncated: 2 more sheets: CRC O-IAV vs Mock, CRC 5FU+Oxali vs Mock]
